# Supplementary material for: A deep generative model for deciphering cellular dynamics and in silico drug discovery in complex diseases
Source: Nat Biomed Eng. 2025 Jun 20;9(12):2155–80. doi: 10.1038/s41551-025-01423-7 (PMC12705450; doi:10.1038/s41551-025-01423-7)
Supplement: Supplementary file 3 — Dynamic markers, proteomics data analysis, pathway perturbation results, drug perturbation results, overview of the applicability and performance of selected methods across various tasks. [file 41551_2025_1423_MOESM3_ESM.xlsx]

## Sheet: Supplementary Table 1
Supplementary Table 1 Significant Dynamic Markers in IPF Progression: This table lists all significant dynamic markers, both increasing and decreasing, with a cutoff q-value of < 0.05. For each track, it includes increasing dynamic markers and decreasing dynamic markers. The "Gene" column displays the names of the genes. The "Log2fc" column shows the log2 fold changes of the gene throughout IPF p…
	VEaero-0																VEcap-1																PerAlv-12																FibAdv-17
	Decreasing Markers								Increasing Markers								Decreasing Markers								Increasing Markers								Decreasing Markers								Increasing Markers								Decreasing Markers
	gene	log2fc	qval	rank	stage0	stage1	stage2	stage3	gene	log2fc	qval	rank	stage0	stage1	stage2	stage3	gene	log2fc	qval	rank	stage0	stage1	stage2	stage3	gene	log2fc	qval	rank	stage0	stage1	stage2	stage3	gene	log2fc	qval	rank	stage0	stage1	stage2	stage3	gene	log2fc	qval	rank	stage0	stage1	stage2	stage3	gene
index
0	EDA	-0.505358	1.24028e-08	1	0.847193	0.448273	0.551528	0.341834	CDH2	1.05971	2.51132e-13	1	0.0446879	0.100671	0.0987175	1.10439	NRXN3	-0.379793	0.000719051	1	0.874002	1.08729	0.934758	0.494209	CXCL12	0.818879	1.93414e-09	1	0.399165	0.432389	0.330295	1.21804	LAMC3	-1.60505	1.08516e-46	1	3.57496	2.08105	2.70326	1.9699	MYOCD	0.972245	5.32907e-14	1	0.240726	0.478665	0.267151	1.21297	AC079298.3
1	GRIN2A	-0.339405	0.000473073	2	0.62686	0.401461	0.366912	0.287455	COL1A1	0.830111	5.79136e-08	2	0.056584	0.321447	0.226351	0.886695	BRINP1	-0.367668	0.000636589	2	0.528588	0.326117	0.271744	0.16092	2	0.746757	5.27684e-08	2	0.184062	0.174013	0.10709	0.930818	LRRTM4	-1.60151	8.7205e-47	2	3.80157	2.70933	3.47085	2.20005	LINC00989	0.921414	1.04983e-12	2	0.0631192	0.112216	0.129705	0.984534	KCND2
2	CDH13	-0.336282	0.000374698	3	0.779529	0.707299	0.743804	0.443247	LINC02694	0.795812	2.02925e-07	3	0.118084	0.210844	0.247939	0.913897	KIAA1217	-0.324909	0.00276775	3	0.837931	1.02917	0.794648	0.513021	DEPP1	0.697372	4.33066e-07	3	0.426273	0.795405	0.815769	1.12364	LINC01099	-1.43248	1.1817e-37	3	3.60898	2.15826	3.00295	2.17651	COL25A1	0.894728	4.28813e-12	3	0.0785999	0.24783	0.23718	0.973328	AOX1
3	FSTL4	-0.335957	0.000286091	4	0.899471	0.675999	0.892255	0.563514	CX3CL1	0.76323	6.86714e-07	4	0.661207	0.736395	0.820664	1.42444	EGFL7	-0.319901	0.00254927	4	0.711757	0.592188	0.566671	0.391856	MGP	0.661102	1.82492e-06	4	0.3479	0.577093	0.450366	1.009	AC073091.1	-1.37592	6.7881e-35	4	3.30269	1.72376	2.51454	1.92677	TEX41	0.882988	7.01572e-12	4	0.238298	0.418921	0.372575	1.12129	GFRA1
4	GRM8	-0.313618	0.000752413	5	1.58231	1.22799	1.08597	1.26869	PLD5	0.705946	6.59479e-06	5	0.0629465	0.118327	0.151783	0.768893	ABCC8	-0.304138	0.00381928	5	0.564843	0.380765	0.491491	0.260705	ATP13A3	0.522471	0.000430417	5	0.230196	0.508811	0.3277	0.752667	KCNK3	-1.31607	4.57989e-32	5	3.7278	2.3919	3.00683	2.41173	ACTG2	0.793998	1.4544e-09	5	0.481636	1.05977	0.652019	1.27563	NLGN1
5	PCDH11X	-0.300845	0.00119824	6	0.41707	0.189235	0.200043	0.116225	COL3A1	0.637118	8.27012e-05	6	0.108327	0.553379	0.457217	0.745444	RTKN2	-0.283906	0.00682305	6	0.354324	0.149763	0.113595	0.0704176	EDN1	0.499595	0.000798795	6	0.457197	0.753536	0.69713	0.956792	CDH6	-1.12577	1.06824e-23	6	3.87754	2.91481	3.55968	2.75176	SYNPO2	0.775043	3.65082e-09	6	0.188662	0.63295	0.32848	0.963705	EBF1
6	DCHS2	-0.299615	0.00109178	7	1.06958	0.615205	0.732793	0.769961	KCNN2	0.609116	0.000196119	7	0.502274	0.828476	0.857956	1.11139	PRICKLE2	-0.272219	0.00888989	7	0.579825	0.686865	0.456985	0.307605	CCN2	0.477704	0.00142084	7	0.299238	0.504043	0.594537	0.776942	ADARB2	-1.12521	9.65815e-24	7	2.9757	2.30444	2.71955	1.85049	CNN1	0.689109	3.25159e-07	7	0.472521	0.644642	0.360885	1.16163	IGF1
7	GALNT13	-0.290245	0.00151062	8	0.338769	0.0533526	0.152048	0.0485236	F2RL3	0.585726	0.000386663	8	0.329907	0.339173	0.56108	0.915633	NAV3	-0.269792	0.00846868	8	0.503297	0.457118	0.236274	0.233506	GJA5	0.46388	0.00193595	8	0.502716	0.847444	0.802966	0.966596	AFF2	-1.01799	1.28796e-19	8	2.24328	1.79165	1.71519	1.22528	ADGRL3	0.685647	3.38892e-07	8	0.293691	0.652697	0.288086	0.979338	AC092691.1
8	LGR5	-0.288633	0.00145111	9	0.525714	0.182973	0.234815	0.237082	LINC00578	0.565363	0.000677999	9	0.14858	0.304735	0.246697	0.713943	BAALC	-0.254101	0.0128269	9	0.447947	0.430145	0.401229	0.193846	BPIFB1	0.443499	0.00322297	9	0.0963817	0.265871	0.376644	0.539881	UNC5D	-1.00535	3.34728e-19	9	2.44556	1.7116	2.25439	1.44021	DGKB	0.684499	3.1916e-07	9	0.192321	0.255807	0.193565	0.876819	SLIT3
9	LINC01811	-0.274448	0.00254247	10	0.327697	0.0862427	0.320701	0.0532495	TENM3	0.503892	0.00405841	10	0.0925656	0.291232	0.313991	0.596458	GRK5	-0.237128	0.0199018	10	0.728685	0.901703	0.78214	0.491557	HRH1	0.434967	0.00373837	10	0.331366	0.470267	0.564843	0.766333	AC110614.1	-0.895953	1.87275e-15	10	2.44784	1.79781	2.42009	1.55189	COL14A1	0.661321	9.02234e-07	10	0.141576	0.53649	0.381693	0.802897	VIPR2
10	LINC01060	-0.271758	0.0026139	11	0.394794	0.358247	0.512175	0.123036	COL6A3	0.5016	0.00394176	11	0.168574	0.30087	0.376465	0.670174	FCN3	-0.233464	0.0202621	11	1.04106	1.42878	1.1432	0.807592	BMX	0.420274	0.00519572	11	0.150135	0.0781758	0.0881956	0.57041	ADAMTSL3	-0.863993	1.81308e-14	11	1.89483	1.56319	1.68888	1.03084	COL1A1	0.657519	9.85618e-07	11	0.0730563	0.34997	0.292947	0.730575	RSPO3
11	GPM6A	-0.266844	0.00299184	12	0.43903	0.19262	0.2678	0.172186	LUM	0.495908	0.00425234	12	0.102432	0.294157	0.195859	0.59834	RAMP3	-0.222489	0.0258376	12	0.789093	1.17876	0.778844	0.566603	COL1A2	0.420104	0.00478575	12	0.0877981	0.269894	0.158831	0.507903	GUCY1A2	-0.846534	5.83968e-14	12	3.41808	2.71975	2.93524	2.57154	PI15	0.598917	1.32937e-05	12	0.118843	0.197522	0.29453	0.71776	NEGR1
12	AC022325.2	-0.26178	0.00345918	13	0.331293	0.091266	0.214008	0.0695124	AP000561.1	0.494841	0.00404602	13	0.0391066	0.0749276	0.0631197	0.533947	AC137810.1	-0.220312	0.0254233	13	0.414599	0.550503	0.490654	0.194287	COL3A1	0.416588	0.00487854	13	0.0562251	0.275259	0.145173	0.472813	CDH19	-0.803484	1.07375e-12	13	1.37027	0.915547	0.943519	0.566782	COL3A1	0.590183	1.7904e-05	13	0.133098	0.525753	0.433654	0.723282	TNFAIP8L3
13	RTKN2	-0.247118	0.00603825	14	0.507116	0.42586	0.391318	0.259997	AC025580.1	0.494121	0.00383449	14	0.0378522	0.0482208	0.0371557	0.531973	CD36	-0.215856	0.026859	14	0.334896	0.2616	0.116503	0.119041	IL6	0.402663	0.00665221	14	0.379069	0.640347	0.50679	0.781732	HTR1F	-0.783435	3.81251e-12	14	3.06988	2.20994	2.78707	2.28645	SLC38A11	0.589658	1.70036e-05	14	0.294363	0.179667	0.186385	0.884022	MFAP5
14	CNTN6	-0.246977	0.00566924	15	0.363084	0.183559	0.175643	0.116107	PTCHD4	0.488472	0.00419573	15	0.151634	0.784665	0.706626	0.640106	NTRK2	-0.212307	0.0277376	15	0.476718	0.629208	0.337322	0.264411	MMP19	0.402381	0.00625627	15	0.0536238	0.32318	0.155242	0.456005	AL139220.2	-0.777896	5.12459e-12	15	2.03509	1.21974	1.86999	1.25719	TAGLN	0.557718	5.9994e-05	15	0.283215	0.676009	0.549293	0.840933	GRM7
15	NECAB1	-0.244203	0.00596786	16	0.325279	0.0684003	0.183254	0.0810755	CPA6	0.487942	0.00399219	16	0.0776492	0.192033	0.130273	0.565591	AL591501.1	-0.210301	0.027517	16	0.345094	0.396023	0.194002	0.134793	EMP1	0.397202	0.00674155	16	0.691827	0.911812	0.774189	1.08903	NRCAM	-0.761847	1.3628e-11	16	2.13951	1.69857	1.8694	1.37767	SMOC2	0.542974	0.000101178	16	0.0724612	0.264916	0.196653	0.615435	SPOCK1
16	GRID1	-0.242403	0.00605204	17	0.422917	0.30823	0.363432	0.180514	COMP	0.484006	0.00419227	17	0.0656445	0.123101	0.119267	0.54965	TMCC3	-0.203352	0.0313943	17	0.506826	0.605674	0.395673	0.303474	SERPINE1	0.381766	0.00949975	17	0.226005	0.524555	0.358169	0.607771	AC093791.2	-0.760183	1.42736e-11	17	1.70764	0.769806	1.42017	0.947453	FHL5	0.534142	0.000134283	17	1.97622	1.87933	1.9341	2.51037	PLA2G2A
17	PDE1C	-0.238921	0.00659456	18	1.04309	1.09234	0.904304	0.804167	MOXD1	0.482454	0.00413304	18	0.103693	0.410672	0.25206	0.586147	FENDRR	-0.201558	0.0311338	18	0.703341	0.905833	0.75578	0.501783	RASGRF2	0.381508	0.00903146	18	0.229792	0.347571	0.203601	0.6113	DOK6	-0.728305	1.00006e-10	18	2.54486	2.138	2.38564	1.81656	PRRX1	0.514451	0.000267037	18	0.161167	0.311997	0.368683	0.675618	ANK2
18	ABCA1	-0.234761	0.00739472	19	0.44845	0.314131	0.359619	0.213689	RUNX2	0.47293	0.00507901	19	0.172679	0.223449	0.246888	0.645609	AL356124.1	-0.197034	0.0333048	19	0.60595	0.760231	0.553034	0.408916	LUM	0.370982	0.0111553	19	0.0829946	0.223327	0.161541	0.453977	TARID	-0.676698	2.03664e-09	19	1.61306	0.821453	1.12552	0.936365	AP005212.4	0.506221	0.000342299	19	0.289766	0.243841	0.373674	0.795987	CCDC80
19	RTN1	-0.232847	0.00758536	20	1.13233	0.961777	1.0755	0.899485	BIRC3	0.469444	0.00529986	20	0.263889	0.176637	0.262645	0.733333	BTNL8	-0.196871	0.0317771	20	0.442406	0.253546	0.631312	0.245536	AREG	0.356954	0.0149088	20	0.0919896	0.36355	0.145344	0.448943	TRPC4	-0.65644	6.07881e-09	20	1.82271	1.38296	1.60248	1.16627	LINC00924	0.502362	0.000374046	20	0.298287	0.261301	0.233542	0.800649	LINC00968
20	GALNTL6	-0.231014	0.00777128	21	0.435981	0.126987	0.215944	0.204968	C7	0.465226	0.00564881	21	0.134295	0.19051	0.250286	0.59952	F2RL3	-0.196557	0.0305174	21	0.927943	1.60526	1.15691	0.731386	AC008522.1	0.354924	0.0149007	21	0.138498	0.154949	0.146732	0.493422	TRPC6	-0.644085	1.14479e-08	21	2.17942	1.56023	2.10251	1.53533	SULF1	0.488722	0.00057895	21	0.0812656	0.322818	0.235332	0.569988	SVEP1
21	CADM2	-0.227458	0.0085347	22	0.310224	0.14126	0.11146	0.0827656	GABBR2	0.460338	0.00613497	22	0.288577	0.455379	0.256739	0.748915	RASGRP3	-0.190222	0.0343897	22	0.298349	0.163641	0.179503	0.108127	SERPINE2	0.333873	0.0230588	22	0.114495	0.0745948	0.089202	0.448369	GABRB2	-0.628976	2.47328e-08	22	1.2027	0.790292	0.923544	0.57372	LUM	0.475208	0.000881661	22	0.128659	0.346236	0.268141	0.603867	SLC35F4
22	SLC39A8	-0.226639	0.00842961	23	0.477615	0.282236	0.330043	0.250976	KRT6A	0.456361	0.00651114	23	0.0753927	0.0989862	0.0635554	0.531754	ITGA6	-0.179913	0.0426874	23	0.581753	0.726484	0.622993	0.401839	PTGIS	0.306248	0.0396791	23	0.203694	0.288856	0.259221	0.509942	AC018616.1	-0.616335	4.61943e-08	23	1.18344	0.530088	0.768973	0.567106	LINC01060	0.472808	0.000914924	23	0.0531941	0.20977	0.0962181	0.526002	GREB1
23	RGS6	-0.217182	0.0116154	24	0.624521	0.640819	0.79921	0.407339	TFPI2	0.449239	0.00749867	24	0.274044	0.548698	0.290613	0.723282	SEMA6A	-0.176519	0.0444601	24	0.478729	0.436345	0.404563	0.302209	PLA1A	0.301293	0.0420154	24	0.438558	0.552528	0.351656	0.739851	TBX5	-0.615317	4.66934e-08	24	1.85277	0.908417	1.48989	1.23745	KCNE4	0.461513	0.00127914	24	0.41846	0.315766	0.549214	0.879973	MEDAG
24	GLS	-0.217133	0.0111717	25	0.385644	0.303145	0.326065	0.168511	CCN2	0.447526	0.00752051	25	0.232688	0.235387	0.267332	0.680214	KHDRBS2	-0.171365	0.0483176	25	0.38796	0.429726	0.288558	0.216595	COL1A1	0.297141	0.0437947	25	0.0549929	0.134501	0.17107	0.352134	PLCB1	-0.611844	5.37364e-08	25	2.2489	1.78619	2.12423	1.63705	CDH2	0.458431	0.00135896	25	0.00925241	0.120677	0.0699848	0.467683	LSAMP
25	CACNA2D3	-0.216632	0.0109465	26	0.300805	0.102484	0.182959	0.0841725	COL24A1	0.441313	0.0084618	26	0.114251	0.43112	0.428945	0.555564	AKAP12	-0.169328	0.0487542	26	0.903337	1.49968	1.13345	0.734009	CD9	0.296494	0.0426488	26	0.178093	0.392378	0.192546	0.474588	PAG1	-0.602056	8.56705e-08	26	2.32764	1.82169	2.10185	1.72558	COL1A2	0.439526	0.00239517	26	0.324211	0.73891	0.670772	0.763737	FGF7
26	AC002066.1	-0.210998	0.0130033	27	0.388442	0.320555	0.318985	0.177445	SMOC2	0.435974	0.00930932	27	0.0819086	0.0727449	0.185277	0.517882	ADGRL2	-0.168637	0.0477178	27	0.812242	0.820799	0.902445	0.643605	ACE2	0.288833	0.047641	27	0.100471	0.15615	0.0306492	0.389304	P2RY14	-0.592071	1.37076e-07	27	1.69105	1.20867	1.42043	1.09898	ADAMTS5	0.43832	0.0023952	27	0.19662	0.27029	0.364963	0.63494	WT1
27	LINC02055	-0.208231	0.0138772	28	0.298056	0.178169	0.146182	0.0898244	CLEC4F	0.419134	0.0135103	28	0.0651247	0.0540559	0.0604315	0.484258	HECW2	-0.16594	0.0490029	28	0.641337	0.819598	0.835125	0.475397	THBS1	0.2883	0.0464094	28	0.155621	0.318576	0.100975	0.443921	MAP1B	-0.555149	8.05713e-07	28	2.74254	2.16711	2.40204	2.18739	EPHA3	0.435534	0.00251897	28	0.12966	0.270563	0.312714	0.565194	PAPPA
28	SLC7A11	-0.202079	0.0167241	29	0.272477	0.133367	0.10478	0.0703979	THBS1	0.416818	0.0137804	29	0.271796	0.282399	0.357873	0.688613									CCDC3	0.28396	0.0486469	29	0.0516059	0.109216	0.0598354	0.335565	AUXG01000058.1	-0.548783	1.0506e-06	29	1.17914	0.732051	1.04778	0.63036	AC024901.1	0.435426	0.00244027	29	0.0965533	0.193777	0.332607	0.53198	AC093765.3
29	SEMA6A	-0.20204	0.0161895	30	0.694344	0.763758	0.721433	0.492304	RHOH	0.416227	0.0135082	30	0.207997	0.189527	0.411754	0.624224									COL6A3	0.28017	0.0488423	30	0.132236	0.16779	0.224289	0.412406	ADGRD1	-0.513322	5.10137e-06	30	0.997612	0.682181	0.660449	0.484289	FHL2	0.432855	0.00255416	30	0.17628	0.255697	0.335082	0.609135	DCLK1
30	EBF2	-0.200841	0.0163483	31	0.297599	0.121797	0.193263	0.096758	HAS2	0.415295	0.0133627	31	0.0637457	0.166527	0.248617	0.479041									SAT1	0.275643	0.0498623	31	0.346728	0.41273	0.356328	0.622371	PKNOX2	-0.47077	2.99653e-05	31	1.14308	0.674692	0.909715	0.672314	DCLK1	0.432546	0.00249542	31	0.09132	0.244288	0.183818	0.523866	C3
31	PRTG	-0.196212	0.0186324	32	0.382414	0.227084	0.289428	0.186202	ITGBL1	0.412683	0.0137633	32	0.267198	0.198473	0.32501	0.679881																	EGFEM1P	-0.447988	7.18223e-05	32	1.06488	0.920466	0.994426	0.616888	CCDC80	0.432399	0.00242843	32	0.0743947	0.233105	0.222854	0.506794	ADAMTSL3
32	AC068587.4	-0.194239	0.0193453	33	0.372849	0.328457	0.290516	0.17861	TMEM132D	0.412538	0.0133915	33	0.0668185	0.119023	0.167183	0.479356																	BMPER	-0.447276	7.15984e-05	33	0.875367	0.650791	0.616386	0.428092	PDE1A	0.426423	0.0028269	33	0.0945966	0.201363	0.19393	0.521019	MIR100HG
33	LINC01290	-0.192585	0.0198752	34	0.36742	0.315416	0.337597	0.174835	LINC00636	0.408363	0.0143222	34	0.0216814	0.0206706	0.0325267	0.430045																	SGIP1	-0.437143	0.00010254	34	1.74638	1.54122	1.62198	1.30923	MIR31HG	0.42634	0.00275067	34	0.0330277	0.0967146	0.0882716	0.459367	TNFSF14
34	PCSK2	-0.189934	0.0211338	35	0.317898	0.101567	0.141016	0.127964	ICAM1	0.406583	0.0144965	35	0.41677	0.395081	0.574837	0.823353																	LAMB1	-0.436124	0.000103538	35	1.62929	1.37313	1.45124	1.19316	MSC-AS1	0.421659	0.00307726	35	0.187263	0.338975	0.327488	0.608922	MAMDC2
35	EPB41L5	-0.188321	0.0216975	36	0.407517	0.23619	0.282854	0.219196	MEG8	0.401511	0.0158267	36	0.181501	0.24302	0.358674	0.583013																	ADGRG6	-0.417631	0.000200182	36	0.989439	0.828803	0.86159	0.571807	NFASC	0.414978	0.00364939	36	0.147819	0.302199	0.181576	0.562797	AL158835.1
36	RAPGEF5	-0.186572	0.0223876	37	0.566047	0.557744	0.557341	0.379475	PDE1A	0.39059	0.0196643	37	0.135222	0.214603	0.277281	0.525812																	LINC01088	-0.411933	0.000239412	37	1.38592	0.78997	1.15447	0.973987	IRAG1	0.404602	0.00480214	37	0.291112	0.513314	0.44895	0.695714	FBLN1
37	LRRC36	-0.186517	0.0218383	38	0.241169	0.193945	0.142744	0.0546515	FHL2	0.386849	0.0207858	38	0.0439621	0.139741	0.131392	0.430811																	LPAR1	-0.387155	0.000555036	38	1.48613	1.08141	1.34905	1.09897	KCNMA1	0.401418	0.00512127	38	0.150536	0.412706	0.310968	0.551954	BRINP3
38	ADRA1A	-0.186264	0.0214587	39	0.231466	0.0490922	0.111106	0.0452018	IGF1	0.382843	0.0220943	39	0.0840754	0.155116	0.214879	0.466918																	RBFOX1	-0.381831	0.000647493	39	0.826798	0.484327	0.750771	0.444966	CLCA4	0.397849	0.00552113	39	0.168367	0.134203	0.182149	0.566216	RARRES1
39	SCN1A	-0.18622	0.0209536	40	0.374444	0.23284	0.322748	0.188224	BICC1	0.379634	0.0230813	40	0.180854	0.407424	0.414437	0.560488																	AC009570.2	-0.380842	0.000652638	40	1.71485	1.44252	1.6905	1.33401	AC008591.1	0.39706	0.005504	40	0.0361569	0.104437	0.121791	0.433217	DPYS
40	ADGRV1	-0.186018	0.0205804	41	0.377548	0.302604	0.286101	0.19153	AC009262.1	0.379056	0.0227989	41	0.0638603	0.0165337	0.0451421	0.442916																	IGHV3-23	-0.357623	0.0013581	41	0.938831	0.444955	0.993879	0.581208	LINC00578	0.391198	0.00632475	41	0.0918735	0.411328	0.166063	0.483072	ABI3BP
41	BTBD9	-0.182016	0.0229345	42	0.399905	0.420671	0.393793	0.21789	MARCHF4	0.37614	0.0236817	42	0.129749	0.410815	0.357147	0.505888																	PWRN1	-0.351576	0.00160377	42	0.648915	0.469594	0.521625	0.297339	HPSE2	0.38452	0.00741664	42	0.0787518	0.572699	0.3926	0.463272	LINC02099
42	LSAMP	-0.181399	0.0228586	43	0.336281	0.272724	0.271179	0.154882	SYT14	0.375995	0.0232021	43	0.0441145	0.0533409	0.0446611	0.42011																	NCALD	-0.33568	0.00254882	43	1.03403	0.880113	0.929855	0.698348	AC011246.1	0.375584	0.00921089	43	0.171009	0.40223	0.351339	0.546593	AC097518.2
43	AC095050.1	-0.178986	0.024164	44	0.256488	0.0609989	0.181242	0.0775017	FAP	0.375211	0.0230543	44	0.0433207	0.207935	0.183001	0.418532																	DGKG	-0.332755	0.00271851	44	2.24054	2.04621	2.00017	1.90779	LINC02398	0.362686	0.0125991	44	0.0537706	0.164213	0.230528	0.416456	KAZN
44	SEMA3E	-0.178532	0.0239771	45	0.247178	0.0948122	0.144015	0.0686465	POT1-AS1	0.371353	0.0244481	45	0.111294	0.194829	0.134312	0.482647																	LINC02408	-0.331724	0.00274081	45	1.03908	1.13393	1.26161	0.707355	THBS2	0.362308	0.0124386	45	0.0478242	0.0840145	0.187902	0.410132	GPC6
45	AC112206.2	-0.178374	0.0235753	46	0.339975	0.109789	0.175674	0.161601	CITED4	0.36595	0.0267565	46	0.0810214	0.170608	0.266518	0.446972																	FRMD4B	-0.330874	0.00274976	46	1.02051	0.88298	0.959082	0.68964	ACTA2	0.361261	0.0124979	46	0.953707	1.13723	0.920907	1.31497	AC011246.1
46	NTRK2	-0.177841	0.0234741	47	0.238709	0.108265	0.0801852	0.0608683	CCDC80	0.365092	0.0266536	47	0.0766977	0.146089	0.227414	0.44179																	RNF152	-0.324978	0.00320067	47	1.05921	0.63806	0.678791	0.734227	PVT1	0.352828	0.0151249	47	0.127025	0.22387	0.259002	0.479854	LPAR1
47	PCDH9	-0.172824	0.0269719	48	0.2866	0.230952	0.322912	0.113776	THBS2	0.355382	0.0317764	48	0.0651747	0.192498	0.204745	0.420557																	RFTN1	-0.323601	0.00326229	48	0.924235	0.797903	0.794537	0.600634	PLD5	0.350916	0.0155289	48	0.0403489	0.117373	0.154705	0.391265	SEMA3D
48	ACOXL	-0.169701	0.029136	49	0.343171	0.220761	0.225418	0.17347	CCL2	0.354044	0.0319701	49	0.356044	0.354529	0.443913	0.710088																	AC073050.1	-0.311055	0.00457419	49	1.1467	0.69401	0.856817	0.835648	KCND2	0.343801	0.0181045	49	0.0557092	0.175306	0.174173	0.39951	ENPEP
49	CACHD1	-0.169304	0.0289076	50	0.354575	0.32791	0.361755	0.185272	COL1A2	0.347322	0.0357705	50	0.14313	0.513715	0.412684	0.490452																	MYO1B	-0.305092	0.00529312	50	1.09319	1.03047	0.928423	0.788096	EYA2	0.340652	0.0191407	50	0.075147	0.189804	0.194425	0.415799	AUXG01000058.1
50	ATP8B5P	-0.167368	0.0300883	51	0.247032	0.0897577	0.112383	0.0796632	PDGFD	0.340476	0.0400282	51	0.14979	0.256999	0.348933	0.490266																	SEMA6D	-0.302523	0.00556995	51	1.13951	0.774356	1.02676	0.83699	ITGA11	0.339839	0.0191342	51	0.0704386	0.0738572	0.134168	0.410278	SLIT2
51	ADK	-0.165758	0.0310039	52	0.301307	0.244186	0.276453	0.135549	DCLK1	0.337968	0.0411795	52	0.0942063	0.292575	0.256492	0.432174																	SAMD5	-0.290687	0.00751891	52	0.654666	0.505616	0.607345	0.363978	CSRNP3	0.338244	0.0194938	52	0.110876	0.21515	0.224193	0.449121	AL160272.2
52	ST8SIA6	-0.165724	0.0304507	53	0.264419	0.171469	0.214057	0.0986948	CXCL10	0.337232	0.0409695	53	0.0866091	0.0946898	0.117084	0.423841																	COL5A3	-0.289684	0.00757573	53	0.945343	0.58239	0.73649	0.655658	GEM	0.336403	0.0199803	53	0.100288	0.259184	0.198173	0.436692	AC077690.1
53	EXPH5	-0.165006	0.0305486	54	0.534568	0.482825	0.481228	0.369562	HPSE2	0.335795	0.0413175	54	0.0825452	0.381356	0.426055	0.41834																	NKD1	-0.287356	0.00790626	54	0.555362	0.223425	0.32216	0.268005	CLSTN2	0.332128	0.0216835	54	0.221528	0.191217	0.195388	0.553657	AC079760.2
54	EGFL7	-0.160947	0.0339015	55	0.646445	0.59261	0.57105	0.485498	ITGA11	0.334999	0.0411786	55	0.0752342	0.111343	0.191392	0.410233																	BX284613.2	-0.286674	0.00790282	55	0.681903	0.535354	0.580378	0.395229	CTNNA3	0.324014	0.0256698	55	0.156214	0.291616	0.195278	0.480228	CLSTN2
55	CFTR	-0.159689	0.0345687	56	0.292849	0.30057	0.367283	0.133159	KCNQ5	0.333474	0.0416169	56	0.212512	0.204634	0.307116	0.545987																	RTKN2	-0.28193	0.00878273	56	0.392342	0.179346	0.264756	0.110411	KIF26B	0.316042	0.0301582	56	0.0859264	0.153814	0.207957	0.401969	TWIST2
56	AC090001.1	-0.157757	0.0359619	57	0.168733	0.0649702	0.0645986	0.0109764	AC007368.1	0.333438	0.040915	57	0.0437139	0.115944	0.0918255	0.377151																	TESC	-0.271193	0.0113415	57	0.55864	0.321494	0.414178	0.287447	LINC02388	0.315037	0.0302963	57	0.111182	0.14402	0.152436	0.426219	CACNA2D3
57	ARHGEF38	-0.154138	0.0392842	58	0.349455	0.240131	0.281215	0.195318	PCDH7	0.330085	0.0427987	58	0.102723	0.338661	0.349446	0.432808																	RYR2	-0.265594	0.0128094	58	1.33415	1.2604	1.22387	1.06856	LDB3	0.310008	0.0332465	58	0.525726	0.398098	0.215939	0.835734	LINC01411
58	ANOS1	-0.152591	0.0403816	59	0.378358	0.353014	0.358173	0.225767	FSTL3	0.330062	0.0420914	59	0.167335	0.143447	0.219743	0.497398																	XYLT1	-0.26373	0.013182	59	1.43325	1.01659	1.4017	1.16952	BICC1	0.308398	0.0338447	59	0.120908	0.249118	0.253846	0.429306	PRRX1
59	CD55	-0.152576	0.0397261	60	0.306448	0.204035	0.263316	0.153872	MSC-AS1	0.327772	0.0431765	60	0.126826	0.211366	0.32552	0.454598																	CHRM2	-0.254482	0.0162048	60	0.356943	0.0717732	0.0825487	0.102461	RGS6	0.308311	0.0333432	60	0.112041	0.178513	0.22912	0.420352	AC006206.2
60	CHRM3	-0.151287	0.0405462	61	0.686196	0.665598	0.650659	0.534909	FGF7	0.325041	0.0446464	61	0.18675	0.244592	0.273282	0.511791																	DACH1	-0.254178	0.0160549	61	0.733896	0.607104	0.695838	0.479718	SFRP2	0.305639	0.0347392	61	0.01093	0.120443	0.127975	0.316569	NGF
61	AJAP1	-0.151141	0.0400591	62	0.596153	0.218364	0.362965	0.445012	PPFIA2	0.324362	0.0444725	62	0.109628	0.239966	0.270683	0.43399																	AL033504.1	-0.253195	0.0161687	62	0.574497	0.482472	0.537089	0.321303	AREG	0.30525	0.034465	62	0.101954	0.358198	0.224113	0.407204	P2RY14
62	PTPRQ	-0.150774	0.0398381	63	0.305908	0.0788175	0.148718	0.155134	TEX41	0.324279	0.0438323	63	0.132323	0.301991	0.277282	0.456603																	PDZRN4	-0.25047	0.0169686	63	0.941203	0.705195	0.94309	0.690733	NHS	0.301841	0.0364715	63	0.263792	0.301285	0.31595	0.565633	AL445430.2
63	OBI1-AS1	-0.149928	0.0401712	64	0.669646	0.498706	0.624731	0.519718	ANK2	0.323522	0.0437449	64	0.154312	0.316455	0.397427	0.477835																	LAMA2	-0.250269	0.0167826	64	0.881106	0.761546	0.831401	0.630837	SLIT3	0.301469	0.0361849	64	0.352269	0.567745	0.390556	0.653738	PHLDB2
64	SYNPO2	-0.149411	0.0401378	65	0.433676	0.567921	0.523707	0.284265	ISM1	0.323431	0.043143	65	0.0813214	0.141616	0.185776	0.404753																	FAM162B	-0.249482	0.0168321	65	1.03914	0.87032	1.10701	0.789659	RHOH	0.300282	0.0365322	65	0.163314	0.272035	0.300099	0.463595	LAMA2
65	TMCC1	-0.149396	0.0395462	66	0.441993	0.456596	0.358661	0.292597	SYTL2	0.323266	0.0426168	66	0.130274	0.317798	0.254144	0.45354																	LHFPL6	-0.247675	0.0172914	66	1.00289	0.851444	0.9024	0.755219	SCN3A	0.299429	0.0366299	66	0.0423839	0.0566365	0.060811	0.341812	LRFN5
66	AP002856.2	-0.149253	0.0391142	67	0.226072	0.0356089	0.143102	0.0768193	KIF26B	0.323264	0.0419824	67	0.11677	0.343537	0.286696	0.440033																	FAM153CP	-0.244179	0.0184694	67	0.464465	0.215384	0.33316	0.220286	TNC	0.298947	0.0364492	67	0.0893038	0.345211	0.235741	0.388251	SYBU
67	AL591501.1	-0.148735	0.0391078	68	0.201876	0.0830963	0.095823	0.053141	TP63	0.317137	0.0461738	68	0.239167	0.357575	0.517505	0.556305																	DENND2A	-0.241373	0.0194061	68	1.11757	0.974241	1.03399	0.876195	ZNF385D	0.298532	0.0362269	68	0.0927372	0.454714	0.265102	0.391269	SDK1
68	IL1RAPL1	-0.148231	0.0390927	69	0.562826	0.354763	0.382673	0.414595	EPHA3	0.314443	0.0477273	69	0.332797	0.406966	0.339301	0.64724																	GRK5	-0.240406	0.0195506	69	0.971148	0.71746	0.820999	0.730742	FN1	0.29829	0.0358832	69	0.218573	0.502439	0.332396	0.516863	RTKN2
69	FOXP2	-0.148006	0.0387798	70	0.349417	0.372358	0.288035	0.201412	COL14A1	0.313991	0.0474215	70	0.081577	0.368401	0.37059	0.395568																	ABCC9	-0.225079	0.0270692	70	0.80534	0.639456	0.6325	0.580261	PTGER3	0.297815	0.0357233	70	0.0428206	0.0627411	0.0738469	0.340636	PDZRN4
70	RASGRP3	-0.147536	0.0387418	71	0.305	0.43781	0.337929	0.157464	TENM4	0.313499	0.0471599	71	0.0901953	0.194375	0.208785	0.403694																	SOX5	-0.222451	0.0282391	71	1.0829	0.929056	0.981275	0.860444	EBF2	0.297715	0.0352942	71	0.830296	0.588965	0.890967	1.12801	AKR1C1
71	ATP8A1	-0.147049	0.0387293	72	0.400693	0.283048	0.296464	0.253644	FRMD5	0.312769	0.0471041	72	0.0655553	0.295638	0.204519	0.378324																	HAPLN1	-0.217785	0.0307472	72	0.75787	0.492543	0.788826	0.540085	THBS1	0.297433	0.0350089	72	0.267661	0.699529	0.407567	0.565095	NR4A3
72	NRXN1	-0.145385	0.0400139	73	0.318261	0.196517	0.221737	0.172876	PLAT	0.312543	0.0466435	73	0.219705	0.236768	0.297527	0.532248																	PDZD2	-0.217409	0.030567	73	0.779831	0.594262	0.77374	0.562422	POSTN	0.295918	0.0356353	73	0.116783	0.282575	0.182161	0.412701	EPHB2
73	CPM	-0.144725	0.0402035	74	0.404558	0.35784	0.388549	0.259834	CRACD	0.311565	0.0468062	74	0.0915964	0.229229	0.206813	0.403162																	SPDYA	-0.213945	0.0324189	74	0.355767	0.103435	0.110037	0.141822	PTPRZ1	0.294071	0.0365222	74	0.032269	0.159049	0.162699	0.32634	CNTNAP2
74	LINC02006	-0.142858	0.0417629	75	0.24069	0.0870902	0.177674	0.0978317	HPGD	0.310338	0.0471799	75	1.47274	1.68392	1.47876	1.78308																	PTPRD	-0.213322	0.0324027	75	0.632359	0.582489	0.603262	0.419036	LINC02360	0.290907	0.0384501	75	0.0576649	0.0550688	0.0870513	0.348572	AL513166.1
75	BMPER	-0.142796	0.0412837	76	0.257211	0.219016	0.258523	0.114415	FBN1	0.310271	0.0466137	76	0.17744	0.277138	0.360177	0.487711																	AC106799.2	-0.206973	0.0364212	76	0.662344	0.279736	0.51771	0.455371	GPC6	0.289175	0.0393042	76	0.232859	0.305149	0.404769	0.522034	EPHA6
76	SMAD6	-0.142363	0.0412344	77	0.505191	0.518329	0.489266	0.362828	PRRX1	0.308641	0.0473275	77	0.106885	0.320997	0.353771	0.415525																	ADAMTS9	-0.206217	0.0365025	77	1.07178	0.936371	0.907814	0.865564	ADAMTS14	0.28912	0.0388369	77	0.0655805	0.0809404	0.0918995	0.3547	CCDC102B
77	CGNL1	-0.142228	0.0408562	78	0.382122	0.266685	0.260687	0.239894	MAP1B	0.308089	0.0471678	78	0.124774	0.189107	0.312441	0.432863																	PRKCB	-0.199856	0.0409184	78	0.683302	0.409198	0.641689	0.483446	TESMIN	0.288259	0.0390129	78	0.0630515	0.0168191	0.0726803	0.35131	C1orf21
78	TMTC2	-0.141614	0.0410216	79	0.445774	0.350415	0.441224	0.30416	THRB-AS1	0.305776	0.0484602	79	0.243782	0.26995	0.367864	0.549558																	DLC1	-0.198866	0.0411965	79	0.857619	0.808081	0.797774	0.658753	ITGB8	0.287244	0.0393156	79	0.0854754	0.212172	0.187875	0.372719	ADAMTS3
79	SEMA6D	-0.140283	0.0420013	80	0.181072	0.213093	0.299155	0.040789	TIMP1	0.303673	0.0496038	80	0.257922	0.40524	0.321861	0.561595																	AP000769.1	-0.193954	0.044771	80	0.417188	0.204726	0.351984	0.223234	LTBP1	0.285617	0.0401126	80	0.133451	0.366933	0.21995	0.419068	HHIP
80	HHIP	-0.139328	0.0425688	81	0.454733	0.177173	0.316984	0.315405	MMRN1	0.303647	0.0490128	81	0.0964158	0.107156	0.138727	0.400063																	MYH11	-0.190263	0.0474639	81	1.59034	1.42907	1.41884	1.40008	CCN2	0.284879	0.0402059	81	0.367553	0.641498	0.523624	0.652432
81	PRANCR	-0.137794	0.0438195	82	0.295768	0.236347	0.188917	0.157975	ITGA2	0.303003	0.0489478	82	0.163548	0.397139	0.355984	0.466551																									IGF1	0.283575	0.0407611	82	0.0791035	0.137234	0.157837	0.362678
82	ATP6V0D2	-0.137015	0.0442017	83	0.222957	0.119843	0.244581	0.0859414	SLC24A2	0.301755	0.0493909	83	0.0539515	0.108219	0.0685922	0.355706																									BPIFB1	0.282035	0.0415174	83	0.101596	0.290803	0.429769	0.383631
83	AC114689.3	-0.135072	0.0459865	84	0.329494	0.23876	0.2149	0.194422	AC117453.1	0.301353	0.0491358	84	0.0904527	0.116789	0.19061	0.391805																									SLC16A10	0.281048	0.0418295	84	0.147619	0.391858	0.288013	0.428667
84	ACACA	-0.134247	0.0464449	85	0.359517	0.319229	0.308578	0.22527	MMP7	0.300644	0.0491413	85	0.0664466	0.091011	0.0860871	0.36709																									CAP2	0.280387	0.0418785	85	0.111075	0.187849	0.190328	0.391463
85	FAM184A	-0.133853	0.0463822	86	0.284187	0.276305	0.287795	0.150334	TRIM5	0.299463	0.0495434	86	0.0947013	0.0948496	0.0988504	0.394164																									FGF7	0.279922	0.0417707	86	0.118793	0.140352	0.241766	0.398716
86	FENDRR	-0.131228	0.0490971	87	0.598245	0.999817	0.810393	0.467017	ADAMTSL2	0.298229	0.0499955	87	0.334939	0.345437	0.484399	0.633168																									CHSY3	0.275009	0.0454289	87	0.204723	0.338367	0.256323	0.479732
87	LRP2	-0.130783	0.0491016	88	0.251424	0.107892	0.268349	0.120641																																	TENM3	0.274928	0.044983	88	0.0833835	0.22883	0.208875	0.358311
88	PLCH1	-0.130425	0.0489999	89	0.282677	0.295935	0.310333	0.152251																																	FBXO32	0.274754	0.0446262	89	0.170316	0.266618	0.210367	0.44507
89	FMO5	-0.1288	0.0499659	90	0.329383	0.089165	0.101838	0.200583																																	COL6A3	0.273354	0.045333	90	0.411906	0.42142	0.564486	0.68526
90																																									ITGA2	0.273098	0.0450555	91	0.127571	0.259788	0.294127	0.400669
91																																									SESN3	0.27247	0.0451033	92	0.137746	0.206777	0.235673	0.410216
92																																									IGFBP5	0.271632	0.0453371	93	0.169615	0.175811	0.196291	0.441247
93																																									SERPINE1	0.271154	0.0452638	94	0.115705	0.442376	0.271389	0.386859
94																																									COMP	0.266961	0.0484705	95	0.00910071	0.0651449	0.0957188	0.276062
95																																									ANK2	0.264937	0.0498094	96	0.116783	0.382359	0.256981	0.38172
96
97
98
99
100
101
102
103
104
105
106
107
108
109
110
111
112
113
114
115
116
117
118
119
120
121
122
123
124
125
126
127
128
129
130
131
132
133
134
135
136
137
138
139
140
141
142
143
144
145
146
147
148
149
150
151
152
153
154
155
156
157
158
159
160
161
162
163
164
165
166
167
168
169
170
171
172
173
174
175
176
177
178
179
180
181
182
183
184
185
186
187
188
189
190
191
192
193
194
195
196
197
198
199
200
201
202
203
204
205
206
207
208
209
210
211
212
213
214
215
216
217
218
219
220
221
222
223
224
225
226
227
228
229
230
231
232
233
234
235
236
[truncated: 111 more columns]

## Sheet: Supplementary Table 2
Supplementary Table 2. Proteomics analysis of IPF patients and control dornors. Thirty tissue blocks from donors with Idiopathic Pulmonary Fibrosis (IPF) and ten from control donors were utilized. Protein expressions, indicated by Label-Free Quantification (LFQ) intensities, were assessed for each individual sample. These LFQ intensities were log2 transformed and z-score normalized. Both ANOVA an…
	Autosearch using the cell T5 you can find all the protein associated with a given term	Log2(normalized intensities)																																								Mean		SD		Linear trends		ANOVA and HCLUST
	Surface density	0.0016659	0.00210495	0.00254908	0.00376391	0.00377771	0.0044172	0.00478993	0.00491556	0.00494141	0.00546575	0.00567859	0.00642333	0.00707297	0.00768041	0.00790465	0.00815977	0.00838913	0.00852633	0.0087361	0.00898173	0.00900006	0.00906611	0.00932907	0.0101637	0.0102307	0.0102722	0.0103449	0.0118754	0.0127245	0.012935	0.0152118	0.0150497	0.0147205	0.0143738	0.0138905	0.0138562	0.0136282	0.0131036	0.0128797	0.0119045
	Stages	stage3	stage3	stage3	stage3	stage3	stage3	stage3	stage3	stage3	stage3	stage3	stage3	stage2	stage2	stage2	stage2	stage2	stage2	stage2	stage2	stage2	stage2	stage2	stage 1	stage 1	stage 1	stage 1	stage 1	stage 1	stage 1	Control	Control	Control	Control	Control	Control	Control	Control	Control	Control
	percent_tissue	6.81844	53.4295	55.656	56.5979	14.6578	35.6368	36.6408	46.6687	51.0488	41.6417	36.9431	41.4676	48.0561	52.8744	25.3134	39.6612	36.0409	44.8209	32.2779	45.4946	26.4127	44.8498	41.0694	42.3601	55.9533	42.1455	39.6088	43.9264	42.2158	47.2856	51.7465	52.3519	49.5212	52.0069	56.2027	62.2483	54.6002	60.4743	63.0785	59.1624
	disease_status	IPF	IPF	IPF	IPF	IPF	IPF	IPF	IPF	IPF	IPF	IPF	IPF	IPF	IPF	IPF	IPF	IPF	IPF	IPF	IPF	IPF	IPF	IPF	IPF	IPF	IPF	IPF	IPF	IPF	IPF	Control	DONOR	DONOR	DONOR	DONOR	DONOR	DONOR	DONOR	DONOR	DONOR
Gene_Name	movement	p268_3	p224_48	p120_21	p224_84	p268_76	p319_6	p319_49	p323_37	p323_42	p204_75	p323_71	p120_101	p127_13	p127_26	p325_61	p120_107	p127_10	p190_28	p253_117	p268_70	p253_86	p224_41	p190_59	p204_26	p204_48	p190_56	p325_36	p319_42	p325_70	p253_72	p274_87	p221_35	p249_117	p248_95	p62_27	p302_16	p94_124	p222_66	p304_71	p145_94	DONOR_mean	IPF_mean	DONOR_sd	IPF_sd	linear_p	best_fitted_trend	ANOVA_p	ANOVA_padj
IFIT3	-	-5.99984	-3.41344	-3.15645	-5.95127	-6.96278	-3.49231	-4.26014	-4.59953	-5.11535	-5.12827	-4.55619	-2.84999	-4.25523	-3.26781	-4.34319	-6.07722	-2.55058	-5.99554	-5.16174	-5.62941	-3.33735	-3.91778	-3.66125	-4.20256	-5.16398	-4.37063	-5.25403	-1.83684	-5.03414	-3.6686	-2.1969	-2.17814	-3.58593	-2.37037	-2.92407	-2.66961	-4.02538	-2.36425	-5.99845	0.122485	-2.81906	-4.44045	1.56503	1.19338	0.0047997	linear_increasing	0.00143052	0.0036955
LIMS2	-	-4.85954	-6.40312	-6.25505	-4.88251	-6.4662	-5.35488	-3.77097	-5.12073	-5.95794	-5.87025	-4.01012	-4.83195	-3.73488	-4.09037	-6.04188	-3.73059	-4.52068	-5.06586	-5.80437	-4.74528	-3.16964	-3.78724	-2.86146	-2.40801	-3.71027	-4.36235	-4.52109	-3.60848	-3.45509	-5.12871	-2.0734	-2.44982	-3.10717	-1.3949	-1.03289	-1.66818	-2.95982	-2.32436	-0.643258	-1.81475	-1.94685	-4.61765	0.797103	1.09068	7.06106e-09	linear_increasing	1.74744e-08	2.04791e-07
CD93	-	-4.39958	-5.79952	-2.60331	-3.19308	-6.36678	-4.67036	-4.68017	-5.48555	-2.97875	-4.65441	-3.35381	-5.74926	-4.02668	-6.24961	-3.9209	-3.41824	-5.79423	-2.54106	-4.40958	-5.65575	-4.31402	-5.16998	-4.15365	-4.30109	-5.81321	-4.77032	-4.3957	-3.82425	-3.68869	-3.23378	-0.103207	-0.603578	-1.01655	-0.125659	-0.516592	0.00663698	-0.583117	-0.129828	0.0423882	0.637152	-0.239235	-4.45384	0.457449	1.07459	3.30446e-06	linear_increasing	1.86967e-14	1.9964e-12
SEPTIN8	-	-4.24054	-4.72242	-4.45708	-3.41772	-6.03553	-3.51669	-5.16213	-3.04408	-3.78569	-5.40681	-4.34601	-2.85135	-4.19317	-5.84667	-4.5221	-3.74102	-3.37762	-6.10663	-2.29439	-5.96938	-5.07043	-2.89018	-5.43399	-4.39083	-4.71204	-6.07719	-4.30606	-4.61103	-5.00377	-3.10718	-2.46775	-1.39427	-1.62165	-3.49077	-0.930285	-1.33752	-5.53333	-1.31037	-1.16706	-1.06193	-2.03149	-4.42132	1.45519	1.06654	0.00333256	linear_increasing	2.06304e-06	1.33507e-05
CFHR1	-	-2.73727	-4.44085	-5.56474	-6.47672	-6.44254	-4.72828	-3.71672	-4.17063	-3.78197	-3.74436	-2.96186	-3.94827	-4.84047	-7.6827	-3.8593	-3.23156	-4.58518	-2.83253	-4.61559	-5.38676	-5.86224	-4.18417	-4.3686	-5.97889	-2.37024	-3.86078	-5.45163	-4.13441	-5.17741	-4.83693	-1.57435	-7.25278	0.139154	-1.98009	-1.1234	-4.35964	-1.19111	-1.84565	-1.11026	-5.67761	-2.59757	-4.53245	2.3596	1.21759	0.0291245	linear_increasing	0.00166349	0.00422356
	-	-4.70879	-4.8804	-2.88841	-4.60165	-6.3493	-6.47414	-3.82393	-4.79056	-4.70232	-5.29724	-4.74618	-4.93463	-4.46686	-7.08938	-3.20414	-3.72761	-5.91969	-5.31428	-4.9096	-3.54187	-4.0939	-3.25976	-3.61341	-7.30748	-6.0655	-3.69345	-5.74909	-5.07422	-6.11955	-5.59396	-1.03258	-1.72018	-1.15155	-1.12658	-1.05217	-1.36726	-6.38872	-1.0545	-1.13602	-1.11848	-1.7148	-4.89804	1.65532	1.15603	0.00183214	linear_increasing	5.39873e-08	5.60884e-07
LSS	-	-4.90581	-4.93847	-6.07246	-2.83901	-5.69984	-4.20578	-4.75627	-3.74167	-5.37907	-3.85458	-1.71873	-5.81134	-4.78438	-4.63801	-2.29115	-3.49021	-4.26706	-2.4652	-2.91392	-6.18538	-3.77054	-5.53623	-4.50471	-4.74897	-5.70537	-4.86343	-4.47977	-4.92623	-2.63507	-2.85227	-1.23408	-1.28823	-1.63937	-1.26497	-5.43054	-1.37172	-5.86548	-1.78648	-4.86062	-1.68588	-2.64274	-4.29936	1.91674	1.20873	0.00384534	linear_increasing	0.00262596	0.0061625
CLDN18	-	-5.19491	-3.58458	-5.79607	-3.64869	-6.05888	-5.05714	-5.54542	-5.55249	-6.08153	-3.58783	-4.20542	-6.24358	-5.84531	-5.59184	-3.50916	-3.822	-4.73888	-3.54434	-5.09336	-6.34195	-2.34779	-3.47922	-3.50613	-5.30593	-4.57548	-4.88722	-5.79058	-4.36458	-4.34443	-4.32664	-0.623078	-1.18075	-0.960774	-5.85788	-1.15174	-4.36249	-4.47807	-0.132425	-1.27642	-0.786121	-2.08097	-4.73238	2.01084	1.04832	0.00032728	linear_increasing	3.57952e-06	2.18407e-05
CSNK2A2	-	-4.23258	-3.23219	-4.1264	-4.28437	-5.32099	-3.38554	-2.92872	-2.21111	-4.73997	-3.48446	-4.0706	-5.1215	-5.57025	-5.2351	-5.56811	-6.88388	-5.14598	-4.87	-4.03632	-5.17868	-5.31292	-3.88508	-4.77986	-4.15218	-4.28025	-3.58944	-3.93365	-4.86729	-3.89608	-5.71383	-2.25937	-2.22107	-2.36075	-2.14656	-5.38924	-2.174	-4.11856	-2.19138	-2.40139	-2.16717	-2.74295	-4.46791	1.1045	0.969648	0.0575088	other_trend	3.28269e-05	0.000144378
NUDT5	-	-3.58292	-3.93417	-6.76997	-5.80209	-5.88325	-1.97311	-4.59098	-5.66881	-4.63321	-5.41154	-3.9093	-6.55066	-5.81733	-4.42957	-7.78182	-3.63391	-4.3661	-5.42692	-4.03362	-5.85612	-5.65357	-3.26401	-5.57316	-6.12128	-5.01245	-4.88861	-4.97683	-3.16433	-4.82401	-2.96315	-1.89906	-2.846	-1.26615	-1.06688	-1.19438	-2.78088	-1.89281	-2.26209	-1.5042	-1.01707	-1.77295	-4.88323	0.680735	1.26497	6.66525e-05	linear_increasing	7.49388e-09	1.0288e-07
TACSTD2	-	-5.38816	-4.45905	-4.50383	-5.07362	-5.52391	-3.91037	-5.39238	-3.78731	-6.9029	-5.13874	-4.02422	-6.26813	-4.88234	-4.26955	-4.08603	-4.15905	-5.27421	-4.91045	-4.16912	-3.92947	-5.60608	-2.21233	-3.82715	-4.67094	-3.38815	-2.74179	-4.32144	-3.49743	-5.88508	-6.83106	-0.754279	-1.15944	-0.0578776	-0.0775422	-0.596511	0.379646	-1.21664	-0.281341	-1.07295	0.554443	-0.428249	-4.63448	0.633033	1.08528	1.63052e-06	linear_increasing	5.30076e-14	4.42959e-12
WFS1	-	-4.50019	-3.80582	-4.18488	-4.98644	-5.23872	-1.64475	-7.19958	-3.98052	-5.71861	-5.91239	-3.90639	-4.06141	-3.89788	-4.6264	-5.25606	-6.51109	-4.83661	-5.15361	-5.63775	-4.6619	-4.04294	-4.31379	-5.18233	-5.51515	-3.79792	-4.84912	-3.36769	-4.12105	-4.63078	-4.67847	-2.22857	-2.61928	-1.38384	-2.71882	-1.72928	-1.15969	-2.63502	-2.07944	-1.35666	-1.7216	-1.96322	-4.67401	0.577248	1.03182	0.00024454	linear_increasing	1.72594e-09	2.8597e-08
TRIOBP	-	-3.171	-4.79823	-4.54133	-4.97331	-5.16359	-5.40679	-6.07681	-3.53611	-6.09403	-3.68262	-3.75132	-3.09634	-6.47883	-5.48098	-3.18946	-3.69407	-2.96763	-3.83863	-6.3858	-5.42661	-4.27934	-5.64108	-3.15801	-2.85158	-3.60826	-4.20585	-4.13127	-5.49054	-1.73598	-4.54202	-2.84559	-6.99996	-3.30856	-2.64746	-2.65194	-2.59215	-4.13361	-2.88149	-2.85538	-2.52754	-3.34437	-4.37991	1.36983	1.20375	0.0342793	linear_increasing	0.0284558	0.0454252
MTARC2	-	-6.54627	-3.61916	-5.14943	-6.67165	-5.37433	-5.02195	-4.35139	-5.22819	-2.93752	-3.97794	-4.64438	-4.30344	-5.30956	-6.6187	-3.81975	-4.81434	-6.18672	-4.49829	-6.19383	-3.79032	-3.46027	-5.79114	-5.17339	-6.01745	-2.73196	-3.35605	-3.25487	-4.53337	-6.22202	-5.95302	-1.22993	0.0336683	-1.4151	-0.924931	-1.00086	-1.01608	-3.89157	-1.28689	-1.36047	-0.378001	-1.24702	-4.85169	1.03546	1.16328	2.92367e-05	linear_increasing	1.39851e-10	3.31844e-09
STXBP1	-	-6.30771	-6.37629	-4.36358	-5.45873	-5.00825	-5.10508	-3.76467	-5.59382	-4.64628	-4.03883	-3.74741	-4.90898	-7.28194	-3.62445	-3.90884	-5.52895	-2.56188	-7.96704	-3.22422	-5.6511	-3.91367	-3.96242	-3.31945	-4.2532	-2.83187	-4.30173	-4.93396	-5.35395	-5.0071	-5.40469	-1.79187	-2.36083	-1.77265	-1.35139	-1.97106	-1.58192	-5.81844	-1.98464	-1.6117	-1.19782	-2.14423	-4.745	1.33285	1.24292	0.000119924	linear_increasing	1.8242e-06	1.20901e-05
FOLR1	-	-3.99295	-4.29586	-3.82699	-5.15502	-4.58079	-5.68698	-3.14803	-5.5972	-4.63257	-4.79827	-5.19137	-2.93346	-4.75438	-4.49535	-4.39164	-4.23832	-5.07207	-5.17481	-6.72902	-5.68942	-5.97942	-3.78283	-3.58959	-2.15981	-3.04927	-4.5966	-3.93034	-6.7124	-4.71262	-2.46827	-1.24146	-0.640805	0.550387	0.126406	-1.45821	-1.76287	-1.75274	-0.730478	-2.01918	-0.144089	-0.907304	-4.51219	0.880428	1.12169	1.54702e-05	linear_increasing	3.00642e-11	8.62438e-10
GRN	-	-3.06613	-3.13612	-4.49037	-5.30851	-4.96057	-6.2386	-3.69407	-5.36708	-5.64315	-4.9414	-4.63785	-5.07961	-5.22573	-4.15132	-5.1023	-6.03124	-3.04098	-4.85398	-5.96893	-4.90428	-4.67187	-5.05034	-5.02269	-7.29408	-6.81897	-2.63051	-2.05698	-3.85288	-5.01946	-5.59295	-3.02075	-0.308691	-2.86626	-2.66125	-2.317	-3.32693	-2.88221	-2.89518	-4.2461	-1.66337	-2.61877	-4.7951	1.04671	1.19651	0.00835152	linear_increasing	8.95829e-06	4.80945e-05
SBSPON	-	-4.25538	-5.13162	-4.18547	-5.78104	-4.3815	-4.52164	-2.70996	-4.81113	-5.70514	-2.65164	-5.48678	-4.78267	-3.57175	-3.36047	-5.51254	-4.79919	-4.47626	-4.27781	-3.84301	-3.91808	-4.88058	-4.83819	-3.66923	-4.32764	-6.50695	-4.05982	-5.14407	-4.58347	-3.94348	-4.06898	-1.6731	-0.546438	-0.377444	0.226679	-0.34211	-1.19148	-3.64869	-0.486506	-5.58486	-0.386441	-1.40104	-4.47285	1.82845	0.863588	9.39419e-05	linear_increasing	1.27638e-08	1.54289e-07
CNRIP1	-	-4.38083	-5.73486	-3.72809	-4.51181	-5.0187	-4.03551	-5.94964	-4.20617	-4.6992	-4.33553	-2.4081	-3.14128	-5.46007	-4.98908	-6.5341	-5.87609	-5.6246	-3.65571	-5.70563	-4.4615	-4.8743	-6.97156	-4.38714	-3.45332	-6.98638	-6.39575	-4.00325	-5.26609	-4.1967	-5.00992	-3.92407	-3.67027	-3.42401	-3.73128	-4.67824	-2.65728	-4.43718	-4.01119	-5.05179	-3.92114	-3.95065	-4.8667	0.671708	1.11426	0.325722	other_trend	0.019317	0.0326014
LANCL1	-	-4.60974	-5.38298	-5.27465	-5.5411	-4.43872	-4.78135	-3.45332	-5.51074	-4.76845	-3.20711	-4.26812	-5.95176	-2.89736	-4.59033	-4.0442	-3.65016	-6.76659	-3.85724	-4.79254	-4.11067	-4.60464	-7.03632	-4.82095	-3.38436	-5.57748	-4.88792	-4.05066	-5.63318	-5.70845	-3.98904	-0.575875	-0.896469	-0.809327	-0.329407	-0.62766	-1.07317	-1.45362	-2.76486	-0.933661	-0.559171	-1.00232	-4.71967	0.694407	0.995468	1.34862e-05	linear_increasing	2.86026e-13	1.71399e-11
CLEC14A	-	-4.19268	-4.17905	-3.83886	-5.85647	-4.40083	-4.97402	-5.36887	-5.50855	-5.15553	-4.62722	-5.99903	-4.98605	-3.36256	-5.26671	-5.95453	-5.5746	-5.39529	-4.70499	-3.17105	-5.10352	-2.78838	-2.94958	-3.91749	-5.80607	-3.79435	-4.86498	-3.69404	-3.82827	-5.02118	-3.99349	-1.58007	-1.65813	-1.34828	-1.00786	-1.88165	-1.90027	-5.45369	-1.73647	-1.06516	-0.612077	-1.82437	-4.60927	1.34228	0.92507	2.39419e-05	linear_increasing	8.57841e-09	1.14916e-07
PTGDS	-	-3.58401	-4.07191	-5.48708	-3.89058	-4.68815	-5.53695	-4.82358	-5.50103	-4.9198	-3.85045	-5.95947	-4.59217	-5.02633	-2.75915	-6.41921	-3.4516	-4.45421	-4.87706	-5.07164	-4.81831	-5.34188	-6.25492	-5.69095	-6.22964	-4.59377	-5.22852	-6.49387	-3.61461	-6.22355	-6.5441	-0.750006	-4.82916	0.121354	-0.564782	-0.421942	-1.7947	-0.586054	-4.50353	-0.975683	-4.42552	-1.873	-4.99995	1.93497	1.00228	0.00465698	linear_increasing	7.12341e-08	7.16816e-07
COL4A4	-	-4.71464	-3.81225	-5.03922	-4.38618	-3.99432	-4.51661	-3.83718	-5.5861	-7.73344	-5.71953	-4.65736	-3.55712	-4.47118	-5.53447	-7.64928	-4.16162	-3.26538	-4.10728	-4.78679	-4.42436	-4.42906	-5.82575	-3.85799	-4.83819	-5.10402	-5.08963	-4.39571	-3.3692	-4.15417	-6.50606	1.10759	-0.219659	1.36768	1.15831	0.31698	0.901514	0.370273	0.785953	0.178371	1.30092	0.726793	-4.78414	0.537193	1.08972	2.38299e-06	linear_increasing	8.0871e-18	5.18113e-15
KANK3	-	-3.37804	-5.64672	-4.8304	-4.5057	-4.42228	-2.03795	-4.19343	-4.39143	-4.99049	-5.53178	-5.85754	-4.01539	-5.05258	-3.40582	-4.49123	-7.1932	-4.15985	-3.6324	-5.19603	-5.45136	-4.83827	-4.57819	-4.88036	-5.8464	-3.29944	-1.51041	-5.59812	-5.00253	-4.55586	-2.57807	-2.69521	-5.35918	-2.48731	-2.11277	-2.76119	-1.99347	-5.58104	-2.29032	-2.32213	-1.93499	-2.95376	-4.50237	1.35469	1.18708	0.0203692	linear_increasing	0.00138271	0.00359131
NIT1	-	-4.27935	-5.41678	-4.53518	-5.52291	-4.21924	-5.72782	-5.0227	-4.5156	-4.57247	-4.12443	-3.3878	-5.80716	-3.40859	-4.07583	-4.41014	-2.81027	-5.68718	-5.62375	-4.76334	-4.25647	-4.44698	-4.33578	-2.97103	-3.12578	-5.90445	-4.01301	-3.44424	-5.57488	-3.45393	-6.00079	-2.19974	-1.78493	-1.89489	-2.09356	-2.27306	-2.41167	-3.72543	-1.78428	-3.08104	-2.31383	-2.35624	-4.5146	0.61207	0.946858	6.11454e-05	linear_increasing	5.83741e-08	5.96782e-07
SLCO2A1	-	-3.97113	-1.81527	-5.63108	-5.78285	-4.22148	-5.87309	-3.33552	-6.35299	-5.87115	-3.99103	-4.03036	-5.48141	-4.366	-4.71916	-4.48419	-4.92916	-4.53631	-5.03458	-3.99318	-6.73959	-5.74687	-5.41989	-5.01455	-4.32454	-3.67151	-4.69808	-4.18404	-2.5025	-4.26955	-5.39515	-2.0467	-2.36213	-1.98167	-0.797587	-1.71939	-0.643213	-2.20428	-1.52776	-3.70285	-3.7377	-2.07233	-4.67954	1.03445	1.07795	0.000213418	linear_increasing	6.54643e-08	6.62223e-07
RNASE4	-	-6.97659	-3.08414	-6.5744	-4.94362	-4.0751	-7.12594	-3.30948	-5.8425	-3.47743	-3.13219	-4.42448	-3.24591	-5.21152	-2.85162	-5.82942	-3.89749	-4.73973	-5.23902	-7.47778	-6.54684	-2.65668	-3.46147	-3.7118	-3.75325	-5.51814	-5.88419	-4.85682	-4.24157	-4.3647	-2.89748	-1.12017	-1.99402	0.17198	-1.13117	-0.0488494	-4.54045	-0.44917	-1.18605	-0.273473	-4.14276	-1.47141	-4.64504	1.64497	1.40443	6.25777e-05	linear_increasing	7.0398e-07	5.45584e-06
RPS6KA1	-	-2.56339	-6.73543	-3.62643	-2.84872	-4.20667	-5.69732	-5.62861	-4.74754	-3.50857	-6.03704	-5.48423	-2.77778	-2.44175	-5.63818	-4.05544	-5.21295	-5.52093	-5.54003	-5.20164	-2.43467	-4.28404	-4.75198	-5.01697	-5.61345	-2.22249	-6.11193	-4.24654	-5.52753	-6.46748	-5.80956	-1.57064	-1.35078	-1.45961	-1.33762	-3.38934	-1.35949	-5.28034	-1.8773	-1.86944	-1.57364	-2.10682	-4.66531	1.27094	1.32327	0.017313	linear_increasing	4.50957e-06	2.65871e-05
RTN3	-	-3.46993	-4.30425	-7.93878	-5.15235	-3.70703	-3.5144	-2.85214	-2.83779	-5.27837	-6.25354	-4.03823	-6.25527	-7.05463	-4.68784	-4.39655	-4.27428	-2.62225	-6.5482	-3.3073	-2.82042	-3.53682	-5.59186	-6.62824	-5.88561	-4.60854	-4.17128	-2.60101	-2.90465	-3.98109	-2.38885	0.112942	-1.70966	-0.62068	-3.98907	-0.585217	0.511258	-0.327522	-0.336124	-4.54723	-0.0354479	-1.15267	-4.45372	1.74641	1.5028	7.39707e-05	linear_increasing	1.13897e-06	8.19888e-06
GTPBP1	-	-4.12113	-5.46254	-3.94151	-3.23395	-4.38153	-5.77876	-3.68475	-6.3342	-3.13657	-4.09502	-4.15631	-5.67584	-3.92887	-5.05058	-4.66183	-3.56309	-4.0003	-4.62799	-5.49254	-3.92566	-6.47582	-4.37358	-4.76865	-3.99367	-6.12189	-5.18557	-5.37592	-4.57808	-4.0323	-4.56218	-3.46413	-3.42751	-3.43886	-3.22795	-3.57222	-3.1772	-2.8799	-3.61579	-5.72509	-3.02011	-3.55488	-4.62402	0.798807	0.894128	0.0795591	other_trend	0.00180566	0.00451885
FNTA	-	-3.67361	-5.39279	-6.32816	-4.45237	-4.46776	-4.61596	-3.67487	-4.68848	-4.13267	-5.29502	-5.94008	-4.54189	-3.83274	-4.59295	-5.15203	-6.17138	-5.27369	-4.14438	-4.37341	-3.75785	-4.257	-3.15447	-6.77502	-5.68117	-3.84116	-5.40187	-7.81495	-3.09585	-2.26662	-4.76707	-3.9238	-3.80841	-4.00133	-3.50764	-3.74851	-3.71435	-3.39659	-3.82456	-2.73316	-3.35996	-3.60183	-4.71858	0.373244	1.16909	0.0219086	linear_increasing	0.00543973	0.0114143
MME	-	-4.51688	-3.48817	-5.55137	-4.12701	-4.0187	-1.53344	-3.78706	-5.25055	-3.61094	-5.50552	-7.51828	-1.4874	-5.1581	-5.85383	-4.41373	-3.89007	-5.37564	-5.49618	-3.43165	-4.56776	-6.69641	-4.05413	-6.51643	-5.07054	-3.53482	-4.71013	-5.86074	-6.20214	-3.69763	-4.06975	-1.6521	-1.61624	-2.06478	-1.00027	-3.65715	-4.20875	-2.37814	-1.69697	-1.41215	-1.78562	-2.14722	-4.63317	1.01687	1.35629	0.0131605	linear_increasing	5.14986e-06	3.00077e-05
MMP23B	-	-4.46093	-4.55684	-5.07966	-6.05988	-3.64253	-6.67517	-2.3578	-2.97595	-2.52229	-2.4578	-4.52939	-2.98816	-5.04005	-5.72348	-4.03926	-5.14606	-5.21717	-5.40513	-4.56182	-5.56031	-4.77746	-5.58812	-6.16629	-4.95717	-6.15353	-6.8343	-3.92808	-4.84226	-3.80925	-4.58265	-0.503071	-4.58816	0.32019	-0.713474	-0.38557	0.0750883	-3.94766	-0.920974	-0.370943	-0.457117	-1.14917	-4.68796	1.68796	1.21341	0.00313321	linear_increasing	1.21649e-08	1.49878e-07
SPARCL1	-	-6.03031	-5.30731	-5.61332	-3.9255	-3.94109	-4.50921	-5.15346	-5.86972	-6.79659	-2.41155	-5.06357	-3.24115	-5.93337	-5.70106	-5.04585	-5.01602	-4.73001	-5.31949	-3.15938	-5.21822	-4.25374	-4.10403	-3.6448	-7.67353	-3.05183	-5.68914	-4.63913	-3.25857	-3.99923	-3.35934	-4.51772	-2.24324	-1.13464	-1.3802	-1.84945	-1.15639	-4.69565	-1.75528	-1.87088	-0.884748	-2.14882	-4.72198	1.35936	1.20318	7.38928e-05	linear_increasing	1.59392e-06	1.08251e-05
RAP2B	-	-5.57796	-2.64538	-4.21063	-4.79937	-4.00804	-5.32243	-4.1394	-3.51773	-4.49314	-5.00446	-7.99632	-4.40973	-5.59676	-4.71271	-5.422	-4.63137	-5.38612	-3.65488	-4.60174	-4.5552	-3.77043	-3.90571	-5.67029	-1.81605	-3.63002	-3.57459	-5.91324	-3.72032	-5.67558	-5.42972	-2.00779	-1.71651	-2.0279	-1.92452	-5.52549	-6.06619	-2.65268	-1.9826	-2.2279	-2.00662	-2.81382	-4.59304	1.59531	1.15321	0.0139399	linear_increasing	0.000464637	0.00142657
GSTM2	-	-5.33735	-5.19428	-4.65773	-5.95936	-3.93486	-3.5141	-4.85248	-4.54639	-4.44672	-5.1315	-4.02646	-5.13441	-5.32829	-5.93612	-5.98291	-6.5739	-2.81967	-2.61178	-6.41422	-4.73063	-2.91428	-4.49302	-4.68074	-4.90756	-2.34913	-5.68946	-5.06251	-7.20125	-2.96263	-5.43378	-0.232904	-5.23548	-0.591634	-1.07356	-4.89795	-1.70075	-1.51741	-0.753684	-6.07727	-2.0714	-2.4152	-4.76092	2.15024	1.21342	0.0047568	linear_increasing	0.000110478	0.000415534
PLP2	-	-5.54462	-3.4732	-3.29156	-4.13008	-3.69895	-3.99607	-6.01035	-3.54265	-4.64722	-5.9042	-5.14843	-5.54153	-4.01427	-3.14839	-5.85593	-3.20832	-4.11445	-5.30179	-4.14427	-5.86336	-6.57732	-5.40786	-4.22979	-4.59287	-5.60469	-1.67399	-6.86089	-4.89562	-4.94702	-4.09852	-0.991059	-5.33692	-5.88612	-1.30068	-0.586853	-0.450141	-0.995976	-1.22488	-0.470087	-5.12189	-2.23646	-4.64894	2.243	1.16759	0.0210747	linear_increasing	7.91651e-05	0.000313077
COL4A5	-	-5.28527	-4.37866	-5.09685	-3.03044	-2.75278	-4.60795	-4.15157	-2.08945	-4.35684	-5.47513	-5.0308	-3.7848	-2.66315	-6.13791	-4.35577	-4.11772	-5.54904	-2.62542	-6.73491	-3.23725	-4.23879	-4.05248	-2.86167	-5.02124	-5.03301	-5.51805	-3.44499	-5.10605	-5.66071	-6.05858	0.508797	-0.640549	0.933922	0.704846	0.0799979	0.409602	-0.441396	0.228056	0.116881	0.764629	0.266479	-4.41524	0.51071	1.1879	0.000131754	linear_increasing	1.64037e-14	1.94301e-12
CALCRL	-	-5.8632	-4.78508	-4.14732	-5.74316	-3.48476	-4.80461	-4.86373	-5.79458	-4.76775	-5.58995	-5.27366	-5.39202	-3.03537	-3.22861	-5.82026	-4.69741	-6.27715	-5.637	-5.08789	-4.67882	-2.91726	-4.82723	-7.38349	-3.10965	-5.53466	-4.07437	-4.4534	-5.34786	-4.22925	-4.7156	-0.0550266	-1.47226	-1.17599	-0.272171	-1.26654	-0.952224	-5.03939	-0.286105	-0.593248	-0.381903	-1.14949	-4.85217	1.44915	1.03055	1.82471e-05	linear_increasing	8.64902e-11	2.13121e-09
CD47	-	-3.10655	-3.67006	-6.43298	-3.39789	-3.02289	-7.46965	-3.30228	-4.22828	-4.57447	-6.54419	-3.38325	-2.41173	-5.71329	-5.19021	-5.82648	-4.66745	-4.87411	-4.88793	-4.20851	-5.09196	-3.38355	-5.38391	-4.9702	-4.3727	-5.33273	-4.11269	-2.26699	-2.68102	-4.58019	-4.19427	-4.6027	-0.267863	0.141176	-0.00369683	-0.160239	0.139955	-4.14829	0.0678121	0.199376	-3.2474	-1.18819	-4.44275	1.97209	1.25602	0.000440338	linear_increasing	3.96943e-07	3.37577e-06
WNT2	-	-6.02496	-5.11152	-4.47922	-6.59981	-3.59044	-4.9633	-5.30567	-3.71824	-3.43232	-4.21738	-5.18375	-6.2947	-5.86244	-3.79761	-3.90265	-5.27521	-3.77697	-3.73211	-4.35181	-1.98962	-6.24726	-4.55484	-5.72201	-5.57955	-5.62386	-5.2045	-5.68897	-2.52097	-3.74195	-4.7649	-1.50428	-2.60669	-0.320115	-1.45471	-2.24582	-1.87656	-3.20646	-1.89424	-5.28441	-4.48905	-2.48823	-4.70862	1.48603	1.13269	0.000113659	linear_increasing	1.49769e-05	7.43372e-05
TSTD1	-	-2.10311	-5.4559	-4.37675	-5.46119	-3.04961	-5.06738	-4.82155	-7.6325	-3.30933	-2.07968	-3.39355	-3.49709	-3.21921	-4.3818	-4.67969	-3.70573	-5.83191	-6.00511	-4.45856	-4.84256	-3.27966	-6.01344	-5.27799	-5.50481	-4.74694	-3.60786	-4.45255	-7.49199	-4.31553	-3.10033	-1.86268	-1.65592	-1.61903	-1.58559	-4.69629	-1.40988	-6.37571	-3.94366	-0.945559	-1.58157	-2.56759	-4.50544	1.79699	1.3534	0.0731299	other_trend	0.00088423	0.00245237
GNG5	-	-5.46012	-4.53515	-5.19642	-3.59236	-3.25056	-7.07733	-4.49454	-5.13453	-2.3251	-3.79145	-3.29812	-4.90326	-5.95208	-6.97502	-4.55722	-4.34185	-4.74955	-6.61294	-5.33363	-4.42922	-7.67807	-4.88627	-3.47838	-3.15682	-4.26716	-5.04035	-3.67102	-4.93498	-5.6969	-3.12907	-2.20912	-1.86123	-2.85374	-2.49719	-2.25148	-1.7955	-2.68875	-2.43826	-3.59964	-2.30142	-2.44963	-4.73165	0.52053	1.27562	0.0015804	linear_increasing	3.04788e-06	1.8958e-05
ERLIN1	-	-5.56104	-6.13277	-5.7137	-4.70038	-3.49392	-5.42334	-3.30996	-5.12742	-5.07789	-3.98639	-4.15091	-4.79268	-5.71435	-3.5608	-5.13291	-6.25403	-3.74977	-2.55269	-5.11388	-5.33178	-6.89672	-5.43548	-3.27737	-4.50167	-3.93183	-3.99273	-6.05188	-4.9459	-4.24322	-3.66705	-3.03979	-2.76343	-2.84115	-2.93879	-2.6737	-2.52469	-4.29105	-2.88863	-2.74839	-2.96607	-2.96757	-4.72748	0.488999	1.04306	0.000154901	linear_increasing	9.18585e-06	4.90422e-05
PODXL	-	-2.29062	-4.93443	-3.42611	-4.37008	-1.10576	-2.90111	-5.39536	-5.33251	-4.60881	-3.73708	-5.99975	-4.05188	-5.65092	-3.85744	-5.33182	-3.494	-3.7183	-2.30211	-6.25984	-6.89118	-6.45605	-6.16653	-3.97312	-6.74219	-4.0655	-3.54132	-4.3297	-4.53151	-4.90988	-4.26211	0.98186	1.26213	0.58069	0.967149	0.286513	1.18705	-5.44481	1.28841	1.26477	0.679773	0.305354	-4.4879	2.0482	1.38739	0.00122336	linear_increasing	3.80603e-10	8.03867e-09
MEST	-	-5.09639	-3.75059	-4.57929	-4.23061	-2.18185	-7.30526	-4.30892	-3.45909	-2.33779	-3.08904	-6.38394	-5.51299	-5.12052	-5.28595	-4.86908	-5.85447	-4.55425	-3.57496	-3.635	-4.20822	-5.68051	-5.11744	-4.71171	-5.14182	-5.40776	-5.24987	-4.99514	-5.0538	-4.08777	-4.10251	-1.34245	-2.48103	-0.341384	-0.511433	-2.25588	-0.930761	-2.60189	-3.79138	-1.39232	-1.42917	-1.70777	-4.62955	1.06728	1.10267	0.00102591	linear_increasing	9.35574e-09	1.22291e-07
ADAM10	-	-3.60903	-4.75363	-6.45621	-3.33782	-1.97215	-3.90046	-3.68485	-5.30869	-6.56356	-6.01793	-5.15886	-5.84343	-6.0003	-4.39486	-1.97509	-4.90244	-6.46924	-5.29666	-3.38418	-2.31315	-3.72572	-3.05605	-4.13054	-3.18337	-3.64997	-3.15869	-4.40485	-4.75404	-5.17758	-4.97038	-1.95614	-1.7067	-6.21035	-1.36081	-3.9413	-1.07018	-2.00287	-1.64286	-3.72994	-1.48214	-2.51033	-4.38512	1.62073	1.30883	0.00861007	linear_increasing	0.00068739	0.00200785
TOP1	-	-6.28142	-5.66704	-4.60378	-4.99766	-7.8887	-1.14561	-6.89362	-4.5578	-3.95392	-3.33353	-5.78351	-2.72806	-5.09122	-4.30846	-6.25737	-4.84502	-6.34827	-5.31318	-3.65403	-4.97696	-4.61076	-5.68735	-4.08405	-4.22377	-5.93645	-5.20723	-4.9571	-3.40949	-4.15956	-6.19026	-2.32054	-2.38848	-2.51421	-2.70396	-2.57161	-1.96076	-4.37794	-2.6102	-6.67837	-2.5478	-3.06739	-4.90317	1.4206	1.33973	0.00488984	linear_increasing	0.000682949	0.00199791
DDX58	-	-5.29274	-4.55029	-5.98978	-2.57851	-5.60584	-3.3856	-3.69825	-3.42337	-4.30202	-3.29253	-5.22568	-3.38618	-3.90246	-3.98256	-4.79252	-4.44434	-4.7154	-4.40019	-3.54966	-2.72885	-6.13586	-6.16243	-4.99569	-3.15344	-4.77507	-5.82718	-2.5639	-3.39057	-2.0778	-3.8236	-2.92995	-2.7202	-3.13929	-3.11119	-2.77368	-3.28725	-3.72629	-3.54163	-3.56771	-2.51316	-3.13103	-4.20508	0.402376	1.12822	0.00392105	linear_increasing	0.00574926	0.011869
LGALS9	-	-3.89761	-3.38087	-4.604	-3.09382	-5.62216	-5.24357	-4.95688	-4.18152	-5.13962	-3.82417	-4.50677	-5.20526	-4.5076	-4.96016	-4.30746	-6.95671	-4.739	-3.62108	-1.52056	-4.65117	-3.0373	-4.15539	-3.46031	-3.50884	-6.41168	-5.35696	-3.92379	-5.25354	-5.67287	-5.89306	-1.89372	-0.0834939	-2.046	-2.45728	-6.48523	-4.79418	-5.45506	-2.07424	-1.69128	-2.33044	-2.93109	-4.51979	1.98042	1.11445	0.103364	other_trend	0.00296129	0.0068
ENO2	-	-3.92766	-1.82858	-5.75943	-3.52728	-5.66806	-4.55634	-3.63421	-5.35704	-4.47546	-5.25758	-6.00956	-6.14401	-7.14667	-4.52566	-5.71524	-0.883347	-5.09357	-4.16533	-3.65074	-4.78333	-4.24662	-6.35489	-5.44559	-4.84019	-7.3843	-3.75131	-3.89182	-5.78509	-4.53007	-3.90757	-1.47574	-1.46815	-1.10092	-1.42613	-1.35975	-1.12794	-0.830672	-0.930887	-1.30364	-0.707253	-1.17311	-4.74155	0.277836	1.38028	0.000537225	linear_increasing	9.67243e-10	1.77051e-08
PGM3	-	-5.34885	-4.76176	-6.10542	-2.39325	-5.52846	-5.74829	-3.88022	-5.55092	-4.96203	-3.01604	-4.00866	-6.60354	-6.51627	-3.71468	-3.11318	-5.85958	-2.84229	-2.32876	-6.65058	-6.20964	-5.28262	-5.10854	-4.58509	-3.8564	-4.90608	-3.35827	-6.22262	-4.53775	-4.01739	-5.92865	-2.59534	-2.24552	-2.48188	-2.5466	-2.91858	-2.55954	-3.77568	-2.84426	-6.29529	-3.03546	-3.12982	-4.76486	1.18908	1.29277	0.00975932	linear_increasing	0.00111112	0.00299518
CD151	-	-5.06488	-4.76258	-3.97276	-4.24207	-4.96298	-4.55249	-3.95353	-6.30782	-5.53956	-5.34852	-6.00166	-5.7785	-4.03074	-4.12212	-2.61886	-5.18986	-3.78989	-2.83068	-4.05208	-4.77597	-2.01208	-5.10567	-4.3893	-4.26673	-4.16791	-6.43163	-3.88233	-3.16272	-4.28431	-5.89107	-2.12047	-2.3141	-2.04077	-1.96912	-1.41495	-1.46927	-1.7666	-2.07982	-1.93586	-1.94597	-1.90569	-4.51638	0.282584	1.06285	9.3413e-06	linear_increasing	3.65322e-09	5.52873e-08
TM9SF3	-	-4.86864	-5.78012	-5.13853	-6.3789	-4.98108	-3.43041	-5.13543	-4.34759	-5.39926	-4.23072	-3.7896	-2.24927	-4.14251	-4.41058	-4.29001	-5.11778	-4.8881	-4.6767	-2.10366	-5.36088	-4.89791	-3.21812	-4.73121	-4.90573	-3.93667	-4.4277	-3.2226	-4.05666	-7.4881	-4.82869	-1.83294	-0.958282	-1.26189	-1.80206	-5.4908	-1.96072	-3.3311	-1.76072	-1.88202	-1.89789	-2.21784	-4.54777	1.30227	1.08806	0.000481168	linear_increasing	2.10985e-06	1.36078e-05
AZGP1	-	-4.8973	-2.6963	-5.79215	-4.55438	-4.69404	-4.6171	-3.12784	-4.17086	-4.50361	-5.27321	-5.08301	-2.71204	-3.80902	-4.34498	-4.52707	-4.67571	-5.20008	-4.05055	-7.07243	-4.20738	-3.33657	-4.35254	-3.26034	-4.66118	-5.7786	-3.59936	-4.46738	-5.94219	-4.9848	-5.06396	-4.70982	-2.17196	-1.68804	-2.27966	-1.33656	-2.09809	0.271582	-1.99574	-2.28756	-5.0078	-2.33037	-4.5152	1.53465	0.968473	0.0086336	linear_increasing	5.15221e-06	3.00077e-05
UACA	-	-3.69831	-4.57261	-5.80255	-3.50414	-4.8655	-3.55007	-7.58136	-2.33408	-4.76845	-4.83839	-4.528	-5.41662	-5.11918	-3.0622	-6.96058	-5.26363	-5.54926	-5.3567	-2.99579	-4.8035	-5.47297	-5.51044	-4.92743	-5.57896	-4.22424	-2.8037	-5.64043	-5.24086	-3.7276	-3.89166	-2.67955	-3.08626	-2.18922	-1.91722	-2.85748	-2.76136	-2.69463	-2.04845	-2.50924	-4.97384	-2.77173	-4.71964	0.858399	1.18177	0.00268485	linear_increasing	2.55304e-05	0.00011824
SH3BGRL2	-	-5.14628	-5.83508	-4.71979	-6.54077	-4.76554	-7.04961	-2.7292	-5.91305	-3.14396	-3.39734	-6.62315	-3.08228	-5.37036	-5.09267	-5.52891	-3.48172	-4.90373	-4.31985	-5.26329	-4.24858	-5.52355	-5.6322	-4.675	-6.36626	-3.49773	-4.16202	-3.55682	-4.63978	-3.99832	-1.61631	-1.32159	-1.45809	-4.9166	-1.27675	-1.24367	-1.9192	-2.81271	-1.75031	-1.46123	-0.817478	-1.89776	-4.6941	1.18645	1.27364	7.91794e-06	linear_increasing	4.03262e-07	3.39943e-06
GIMAP8	-	-4.45568	-5.90582	-5.24283	-4.5185	-4.67824	-5.34476	-5.43227	-4.51102	-3.26495	-3.41451	-4.49267	-5.3378	-4.34024	-5.44323	-4.23217	-3.80944	-2.90683	-3.89432	-6.23643	-4.64683	-6.54118	-5.16789	-4.85185	-4.77433	-3.58292	-4.68197	-6.93889	-5.59791	-4.48215	-4.28541	-1.92506	-2.27514	-2.25762	-1.25724	-5.14056	-1.48943	-2.17527	-1.89695	-1.85813	-1.62819	-2.19036	-4.7671	1.08835	0.941415	0.000370872	linear_increasing	1.26545e-08	1.53936e-07
LLGL2	-	-5.20241	-2.32271	-2.36668	-3.54978	-4.87455	-5.68084	-5.07727	-3.49192	-5.75485	-4.1642	-6.14657	-3.75728	-5.19197	-5.84491	-4.79895	-2.26885	-4.38801	-5.65716	-6.32969	-5.84321	-6.20853	-2.46858	-6.23299	-8.3997	-4.4523	-6.454	-6.13823	-6.8705	-4.23698	-4.53389	-1.89006	-2.1996	-1.69422	-1.44468	-2.09303	-1.5219	-1.8713	-2.2013	-1.87265	-1.29894	-1.80877	-4.95692	0.31449	1.48054	0.0260969	linear_increasing	8.07825e-08	8.04476e-07
COX6B1	-	-7.52635	-2.80493	-6.02825	-5.11739	-4.23666	-4.87002	-4.35927	-4.31935	-5.84974	-3.0024	-3.02981	0.304065	-5.10232	-6.14236	-4.52178	-4.21115	-7.48802	-7.65083	-3.07384	-3.61737	-3.83951	-5.06319	-5.56687	-6.0007	-5.20583	-4.84753	-1.76168	-6.42538	-2.46081	-4.6029	0.798545	1.6142	1.0252	0.863955	0.300475	0.831667	-0.161136	1.15974	0.49714	0.508186	0.743798	-4.61407	0.490664	1.75059	1.30284e-05	linear_increasing	1.47487e-11	4.64705e-10
COL4A3	-	-6.88715	-3.97397	-3.89529	-5.44413	-3.77061	-3.15457	-5.56336	-4.98287	-6.01046	-5.9547	-3.90614	-3.78034	-4.5534	-5.29647	-3.91324	-6.10516	-0.673819	-3.88654	-6.2403	-2.58343	-4.03763	-4.67339	-4.13658	-5.61737	-4.22813	-4.36099	-3.8644	-4.72761	-3.45138	-3.82072	1.83441	0.718234	2.08772	2.03315	1.52259	1.99553	0.793762	1.62442	1.09875	2.295	1.60036	-4.44981	0.558298	1.24764	1.02215e-07	linear_increasing	2.60089e-17	9.99784e-15
MCU	-	-3.17179	-5.26318	-4.02932	-3.37251	-4.18301	-2.55932	-4.83386	-3.09457	-6.79268	-8.06353	-6.26232	-3.15073	-5.76588	-6.10087	-4.62778	-5.95821	-4.90763	-3.55164	-3.93505	-4.34723	-6.55226	-4.84197	-2.69808	-3.40181	-6.1206	-2.44777	-4.19388	-4.99699	-4.37678	-1.44412	-1.28882	-1.48379	-1.83156	-1.82323	-1.88151	-1.93872	-2.64924	-1.48883	-4.46283	-1.36854	-2.02171	-4.50151	0.94234	1.50521	0.00063289	linear_increasing	1.95058e-05	9.32591e-05
TUBA1C	-	-1.04315	-4.88585	-5.58754	-6.38992	-3.95886	-3.07553	-5.07925	-3.01623	-2.48245	-3.9602	-3.99191	-5.83927	-4.49615	-4.67414	-4.85011	-4.94878	-4.44795	-3.95902	-4.08731	-5.17677	-6.03106	-5.06569	-4.85363	-4.75154	-5.09576	-2.59796	-4.17702	-5.14412	-8.41298	-4.31113	-1.23381	-1.25677	-3.84728	-4.14433	-1.40698	-1.34348	-3.47379	-1.18781	-1.5238	-1.07564	-2.04937	-4.54638	1.23923	1.33947	0.0702307	other_trend	7.21696e-06	4.03227e-05
TOLLIP	-	-5.86641	-5.14289	-4.19617	-5.71156	-3.90616	-4.32471	-3.89687	-5.20914	-4.74836	-4.51819	-6.73727	-5.95654	-2.49197	-2.45042	-3.22753	-3.81791	-4.44115	-5.13133	-1.90162	-4.72176	-4.56941	-4.4185	-2.66303	-6.04344	-4.61284	-4.38138	-4.93251	-6.35612	-7.34604	-4.70954	-4.1999	-1.69713	-1.59959	-1.50208	-7.38427	-1.4584	-4.1207	-1.48085	-1.51918	-1.63672	-2.65988	-4.61436	1.98323	1.27277	0.0350642	linear_increasing	0.000819235	0.00230537
IGHV3-72	-	-4.38916	-4.85047	-3.61533	-4.27747	-2.98419	-4.03837	-4.3813	-4.42326	-4.14263	-4.7499	-4.07452	-4.05609	-4.56172	-5.82823	-7.27508	-3.88764	-5.76464	-5.96832	-6.54363	-5.32705	-6.32836	-5.53073	1.2655	-5.42711	-4.88939	-2.99591	-3.68063	-2.78345	-6.33772	-4.92326	0.979528	-5.327	0.818412	0.887674	1.22061	1.28263	2.34888	-5.88977	1.71652	3.00196	0.103945	-4.559	3.09095	1.55935	0.00257625	linear_increasing	2.26142e-07	2.0216e-06
SEPHS1	-	-5.2215	-4.53698	-4.90965	-4.54342	-3.71144	-3.98387	-2.24579	-4.16229	-4.40469	-4.83642	-3.77176	-3.90723	-3.70946	-4.18776	-5.90318	-4.34655	-4.84747	-6.24739	-5.14218	-6.58862	-3.52482	-4.93372	-4.42678	-4.0029	-5.52422	-4.67966	-5.31164	-1.57218	-2.52247	-2.81799	-1.94011	-2.17503	-2.26373	-1.97037	-5.8399	-3.05359	-4.18836	-2.06992	-7.00986	-2.19279	-3.27037	-4.3508	1.81815	1.11755	0.0267114	linear_increasing	0.0306197	0.0482901
CFL2	-	-3.01753	-5.2306	-4.57449	-6.16209	-3.59606	-2.66924	-4.85148	-3.74585	-6.01568	-4.62198	-5.7153	-3.63904	-3.51172	-4.18391	-2.10737	-4.80296	-4.55976	-5.09281	-3.96606	-3.34562	-4.14355	-6.04001	-6.85922	-4.78928	-4.37682	-6.16133	-6.13433	-5.94736	-3.30787	-4.27219	-1.9147	-5.12552	-1.61656	-1.37219	-1.02635	-3.39668	-1.53298	-1.36945	-1.33837	-6.04754	-2.47403	-4.58138	1.77654	1.18497	0.0205152	linear_increasing	0.000122376	0.000451959
PCBD1	-	-5.07374	-5.16011	-4.74193	-3.88948	-2.5933	-5.62173	-4.39779	-4.55927	-4.30193	-0.681831	-3.41021	-5.25256	-3.94322	-5.12711	-4.29535	-3.93729	-5.71885	-6.07398	-4.56109	-4.97647	-1.83553	-4.64435	-3.77431	-4.19342	-4.05613	-2.80914	-5.38385	-3.09529	-4.04898	-5.77536	-2.05889	-1.48492	-0.834169	-1.44164	-2.39771	-0.515245	-1.14285	-0.186188	-2.35723	-0.625057	-1.30439	-4.26445	0.782187	1.19551	0.0002504	linear_increasing	9.91613e-09	1.27059e-07
EPB41L1	-	-3.70017	-6.45616	-5.6804	-4.96023	-3.31137	-5.18328	-4.76443	-3.40716	-2.47903	-4.26537	-5.28866	-4.73604	-4.86264	-6.61694	-5.05688	-4.58355	-6.36111	-5.38667	-5.54397	-3.35317	-2.12017	-5.90003	-3.37939	-4.80001	-3.22182	-5.54245	-6.40295	-5.62101	-4.74611	-3.3479	-5.95772	-2.7957	-2.86635	-2.94068	-2.87097	-3.42996	-3.08973	-2.34512	-3.73625	-2.7444	-3.27769	-4.70264	1.01576	1.20832	0.0409471	linear_increasing	0.00184572	0.00460114
SPAG9	-	-5.59972	-5.4922	-5.00772	-4.00134	-2.78518	-3.23575	-5.02053	-4.92845	-4.68367	-4.20747	-5.94126	-3.88204	-4.68165	-3.64321	-3.06648	-4.23841	-5.05184	-4.00652	-4.78108	-4.92374	-5.10164	-6.13932	-5.31969	-4.02776	-2.58127	-3.90422	-5.56332	-5.83633	-4.37396	-2.74233	-2.76915	-2.72906	-2.75236	-1.8802	-2.11594	-6.45779	-4.54489	-2.67416	-2.88416	-4.99215	-3.37998	-4.49227	1.46101	0.982079	0.0147152	linear_increasing	0.00945569	0.0181557
GCDH	-	-5.99093	-4.15614	-5.65233	-3.89684	-2.40473	-3.1742	-5.7856	-3.53086	-5.62073	-4.59326	-5.16141	-4.60936	-5.2558	-3.55272	-2.23427	-3.79403	-3.21778	-5.64499	-3.15842	-3.4209	-5.55825	-5.41995	-6.14074	-4.97001	-3.63186	-6.10643	-5.23471	-3.32413	-5.01161	-3.29236	-2.97915	-2.58831	-3.07548	-3.50001	-4.1151	-5.04717	-4.07122	-3.12075	-3.37778	-3.40523	-3.52802	-4.45151	0.710317	1.164	0.0546327	other_trend	0.0238003	0.0390308
IFIT1	-	-4.53313	-6.52056	-5.18901	-5.48381	-0.757728	-4.39344	-4.30155	-3.59009	-5.96757	-5.17681	-2.22103	-4.44039	-4.02405	-4.97634	-4.61807	-6.76148	-4.4809	-6.49666	-4.9404	-4.83907	-3.57099	-2.90144	-6.31591	-3.52731	-1.88761	-5.33131	-4.58199	-4.90312	-5.03142	-3.89248	-2.24355	-2.15043	-2.18576	-2.11116	-5.77581	-2.03653	-6.30344	-1.98805	-4.61928	-1.53985	-3.09539	-4.52186	1.76321	1.36559	0.0524435	other_trend	0.0114255	0.0211888
CCN5	-	-1.03361	-0.686335	-1.91918	-4.89077	-7.77435	-2.12058	-5.39619	-4.07252	-2.64804	-5.56548	-3.58145	-2.98932	-3.8431	-3.9763	-5.59853	-4.22258	-4.84589	-3.13026	-4.70741	-1.44213	-4.04878	-4.96309	-4.00768	-4.34138	-4.5892	-4.00717	-4.51827	-2.53439	-2.46044	-3.33217	1.50296	-0.13112	2.67393	1.6311	2.75847	3.01055	1.41134	0.325055	1.50866	-0.190616	1.45003	-3.77489	1.16156	1.51273	7.77324e-05	linear_increasing	3.86674e-12	1.58125e-10
TNS2	-	-6.19308	-5.44916	-2.3963	-3.61162	-6.51182	-2.53635	-3.76201	-3.88789	-5.62669	-3.82679	-4.88452	-4.67965	-3.10386	-5.33777	-4.82351	-4.97366	-2.25327	-4.96958	-3.42867	-5.07516	-5.35494	-2.73005	-6.18577	-4.11892	-2.77372	-3.43285	-5.77295	-3.55412	-4.79464	-5.38901	-1.32799	-1.55648	-1.77109	-1.05448	-1.02857	-0.756222	-5.04875	-1.42061	-0.980251	-1.56168	-1.65061	-4.38128	1.23501	1.22296	0.000480927	linear_increasing	4.14376e-07	3.47786e-06
ACSL5	-	-5.4816	-5.9878	-3.85071	-2.74605	-6.48238	-1.76669	-1.55098	-5.74161	-5.47122	-2.51587	-6.08766	-6.00715	-5.0073	-4.64992	-5.75225	-2.60865	-2.78683	-5.22495	-2.68533	-4.5143	-5.25909	-4.43572	-4.02838	-2.63604	-3.30281	-6.54717	-3.26154	-2.90842	-4.79376	-1.02153	-0.843366	-0.828133	-0.948925	-1.10008	-1.59987	-1.24695	-1.01338	-1.35043	-0.782211	-1.16733	-1.08807	-4.17046	0.259995	1.58725	1.12916e-05	linear_increasing	4.67026e-07	3.85247e-06
LAMTOR2	-	-4.24677	-4.62297	-3.98267	-6.26367	-6.46634	-5.64808	-4.58363	-3.50451	-1.99795	-5.54354	-4.81602	-5.2356	-2.02977	-5.82183	-4.00641	-4.83611	-4.95473	-2.39791	-5.10875	-4.00471	-4.72565	-5.87455	-2.95178	-2.84727	-3.82439	-3.38178	-5.83012	-6.81425	-5.37718	-3.52991	-1.50361	-0.792628	-1.40827	-1.50895	-6.14749	-2.14063	-4.49727	-1.42247	-1.84988	-1.94071	-2.32119	-4.50763	1.66937	1.29571	0.00386452	linear_increasing	0.00011567	0.000431684
LIMD1	-	-3.87683	-5.79913	-3.24692	-4.91776	-6.27303	-5.15179	-3.8086	-5.42337	-3.79274	-6.16694	-5.21659	-4.53079	-7.8242	-5.62285	-6.15127	-4.76338	-4.07084	-3.82106	-3.7878	-4.79318	-5.82071	-4.65741	-6.1373	-5.79582	-5.59053	-4.71433	-2.57803	-4.34991	-4.6654	-4.04845	-3.86945	-3.3253	-3.34576	-2.95835	-3.35214	-3.22738	-4.19497	-3.31182	-2.95823	-2.93543	-3.34788	-4.91323	0.405467	1.09934	0.00369573	linear_increasing	9.21594e-05	0.000356399
PRKCD	-	-4.88707	-5.18361	-3.53338	-4.53441	-6.05906	-5.17625	-4.78507	-4.77659	-3.94732	-3.96905	-3.60419	-2.58342	-4.12537	-6.2565	-4.09788	-5.12758	-5.15167	-6.37564	-4.90054	-4.26193	-5.43675	-2.81856	-4.16483	-5.69023	-2.73678	-5.65121	-4.84511	-4.00347	-5.4572	-2.11252	-1.97694	-1.37385	-2.36507	-2.19742	-4.83398	-2.72866	-4.60267	-2.48032	-3.39742	-2.14908	-2.81054	-4.54177	1.13221	1.08596	0.00164273	linear_increasing	0.000107557	0.000406137
UQCRH	-	-3.88733	-5.22057	-2.3544	-4.94088	-5.97804	-5.94238	-2.83016	-4.20508	-3.96044	-3.07433	-5.52097	-6.48659	-2.1304	-4.73125	-5.65865	-4.6271	-1.9636	-4.37389	-1.65449	-5.79943	-2.61915	-5.78716	-5.55193	-6.11077	-4.89775	-4.89232	-4.44088	-4.07134	-4.90497	-3.70913	-1.74337	-1.40938	-1.22844	-1.23262	-1.49356	-1.61439	-1.58084	-1.16809	-1.61786	-0.890294	-1.39789	-4.41085	0.263283	1.35638	0.000616035	linear_increasing	3.12394e-08	3.41149e-07
PFDN2	-	-4.86941	-4.54908	-1.10875	-3.00148	-6.09903	-5.01077	-4.94644	-6.43819	-2.05548	-4.25722	-3.61932	-5.03765	-6.03033	-4.40086	-6.67075	-3.02162	-5.20635	-7.34947	-0.371569	-2.02794	-4.84461	-7.11274	-5.34701	-5.51405	-3.5317	-3.98902	-2.34146	-5.88281	-2.56905	-4.56384	-1.2233	-0.851936	-0.189156	-0.458089	-1.52793	-1.26006	-6.4094	-4.45746	-1.04541	-1.20596	-1.86287	-4.39227	1.9772	1.74817	0.0126995	linear_increasing	0.000455748	0.00141054
CZIB	-	-4.69915	-5.62488	-5.86043	-4.45237	-5.66817	-5.15739	-5.09416	-4.23153	-4.26708	-5.62349	-5.02617	-3.47235	-6.03351	-3.92248	-5.14105	-4.95332	-0.881007	-4.67126	-0.737304	-3.14444	-4.26609	-4.1111	-5.80496	-4.5769	-3.40852	-2.97637	-3.951	-2.36922	-5.26718	-5.85563	-0.710751	-0.406481	-0.752782	-0.86783	-0.45047	-5.08492	-0.77387	-0.376426	-6.06892	-0.621455	-1.61139	-4.37495	2.1093	1.34778	5.82452e-05	linear_increasing	2.15149e-05	0.000101851
AGFG1	-	-1.95634	-4.31973	-5.55886	-3.81653	-5.19694	-2.71221	-5.09405	-4.05799	-4.28529	-3.43456	-5.09108	-4.486	-5.15112	-5.99537	-3.34943	-5.07908	-4.14219	-3.45181	-5.56769	-5.06878	-3.0718	-3.47964	-5.70697	-4.63025	-4.88819	-3.22804	-7.29798	-4.54702	-6.06084	-1.96093	-1.56149	-2.00149	-2.02007	-1.58615	-1.47745	-3.81189	-5.2949	-1.67911	-1.78619	-4.26109	-2.54798	-4.42289	1.37577	1.22784	0.0266981	linear_increasing	0.000235679	0.000808882
NT5E	-	-1.07737	-4.30257	-3.87403	-6.40194	-4.97295	-5.15605	-3.69913	-3.16901	-4.83991	-3.6243	-3.96399	-5.6004	-4.41315	-4.29117	-2.49712	-4.76356	-1.93296	-5.02208	-4.27635	-4.98177	-2.99363	-2.29259	-2.61393	-4.18363	-3.69281	-5.59733	-4.15694	-8.17873	-5.57643	-4.97776	-1.19222	-1.46185	-3.14224	-0.363836	-0.755767	-0.845628	-5.09134	-1.42343	-1.63479	-0.835126	-1.67462	-4.23745	1.41911	1.41557	0.03291	linear_increasing	1.52689e-05	7.50559e-05
COL6A5	-	-6.93321	-3.07352	-4.00699	-3.19771	-4.82474	-4.50824	-2.75023	-3.34783	-2.13008	-4.95223	-4.38968	-5.48212	-1.95247	-3.22549	-5.53428	-5.55587	-4.70454	-5.95631	-5.40384	-4.21442	-4.91637	-1.5707	-4.87407	-4.96931	-4.10099	-2.8589	-3.85015	-2.60971	-5.42384	-4.83337	-0.407231	0.94484	-0.604432	0.943495	-2.84399	-1.41746	-2.4125	0.569943	-2.58003	0.276453	-0.753091	-4.20504	1.47641	1.29806	0.00031474	linear_increasing	2.15751e-08	2.45369e-07
SQSTM1	-	-3.25235	-5.16744	-2.66577	-7.00741	-5.16949	-3.23991	-4.00912	-3.34074	-2.62151	-5.24208	-5.36918	-6.87598	-7.27647	-2.05333	-2.3056	-5.73866	-3.57806	-1.58326	-2.82405	-4.19477	-4.82418	-5.53651	-3.77025	-1.77916	-5.40781	-4.42739	-6.50223	-4.91815	-6.02181	-4.63187	-2.83011	-3.5686	-2.99808	-5.85212	-2.80472	-2.16772	-2.97457	-3.06223	-2.43066	-2.75938	-3.14482	-4.37782	1.02168	1.59819	0.242357	other_trend	0.0284119	0.0453929
ELOC	-	-6.36375	-5.24532	-4.86632	-5.91365	-4.95453	-0.671815	-3.49653	-4.37068	-5.23982	-5.17254	-4.71951	-5.07764	-6.53084	-4.18151	-6.63469	-2.99228	-3.66981	-4.7065	-5.77036	-5.27856	-2.36369	-5.31924	-1.48747	-4.64074	-3.57738	-4.23002	-7.21564	-5.43548	-1.74551	-4.39759	-0.769789	-0.868925	-0.518038	-0.661935	-1.52911	-0.751038	-0.85456	-1.01514	-0.510479	-1.02376	-0.850278	-4.54231	0.297416	1.53672	8.74014e-06	linear_increasing	5.42457e-09	7.83912e-08
RAB5B	-	-3.59237	-6.91048	-4.15573	-3.59855	-4.9444	-4.27246	-4.82803	-3.61893	-6.86717	-5.95045	-4.80633	-4.59056	-3.97925	-3.90272	-3.98395	-4.29556	-1.15344	-6.20069	-0.385162	-6.38054	-3.9639	-4.20288	-3.1773	-2.50847	-3.72868	-7.09723	-6.31247	-6.00475	-4.191	-5.91437	-0.532555	-0.669587	-0.655263	-0.927898	-0.531521	-0.877429	-1.60238	-0.564592	-0.346338	-0.799938	-0.75075	-4.51726	0.347163	1.58737	0.000163776	linear_increasing	7.48148e-09	1.0288e-07
RNASE1	-	-3.87625	-5.24965	-5.1458	-4.03227	-4.84107	-5.64313	-3.39729	-4.94941	-3.86696	-4.70726	-4.3323	-5.02136	-5.53542	-5.93064	-4.63412	-2.75293	-5.67903	-3.4389	-5.16033	-3.06751	-6.20775	-1.32726	-4.26519	-5.29497	-5.50454	-4.04846	-4.6485	-5.54284	-2.87262	-3.55994	-3.48182	-2.94978	-2.759	-3.27036	-2.83953	-2.76269	-2.98494	-3.34163	-2.72176	-3.50103	-3.06125	-4.48446	0.308361	1.11234	0.00190403	linear_increasing	0.000314181	0.00102908
TPPP	-	-2.35245	-6.03084	-3.98273	-3.80023	-4.59853	-6.33842	-3.86896	-3.62028	-2.26505	-2.17923	-4.57046	-5.85604	-4.22118	-5.01381	-4.36797	-4.84178	-2.36963	-6.72835	-2.26389	-5.80805	-4.49908	-5.53658	-5.37498	-5.14333	-3.06091	-5.83601	-6.01461	-3.06612	-3.38601	-2.14433	-2.39761	-2.36033	-2.358	-2.34608	-2.11816	-1.94893	-2.40795	-2.23705	-2.15383	-1.89609	-2.2224	-4.30466	0.187048	1.4056	0.0054993	linear_increasing	4.16987e-05	0.000178895
GSN	-	-5.5945	-4.24767	-5.26907	-5.07225	-4.74299	-4.27275	-5.21212	-3.71008	-6.53993	-4.94913	-5.00555	-5.95966	-5.47823	-6.2463	-4.98829	-4.89902	-5.19435	-2.56604	1.68549	-5.48848	-4.9301	-3.7244	-3.62283	-2.58571	-5.04568	-5.72015	-3.91971	-3.96417	-5.32698	1.41605	1.23651	2.00876	0.325443	1.14298	-4.6895	1.19417	-5.21426	1.34704	1.3452	-1.77735	-0.308102	-4.37249	2.65447	1.86494	8.62477e-06	linear_increasing	4.38232e-06	2.59164e-05
MAVS	-	-3.19723	-5.13749	-4.29256	-5.50048	-4.79001	-5.53295	-5.91784	-5.36896	-6.04478	-2.7227	-5.12904	-2.89114	-5.11249	-5.83692	-2.53647	-4.45038	-4.01895	-3.24791	-5.01433	-3.56455	-2.53473	-4.98735	-4.24151	-4.08014	-6.13995	-5.13397	-5.86861	-6.39535	-3.11361	-1.32382	-1.8063	-1.79717	-2.11552	-2.50665	-6.58249	-3.5001	-5.30617	-1.5481	-2.80007	-3.15914	-3.11217	-4.47087	1.64478	1.30565	0.0107743	linear_increasing	0.0110897	0.020698
PRSS23	-	-3.54591	-4.35314	-5.26788	-4.80305	-3.9468	-3.94141	-2.82816	-5.24863	-4.35127	-3.26229	-3.1081	-2.68106	-1.88315	-4.58848	-5.79838	-4.86241	-2.95258	-6.27241	-4.83387	-4.78669	-4.7416	-5.10117	-4.6015	-3.46746	-3.74488	-5.48003	-5.34311	-7.0124	-3.22984	-5.49538	-2.03157	-3.06014	0.244182	-1.46025	-1.61842	-1.34403	-6.38995	-2.41477	-1.22456	-1.66132	-2.09608	-4.38443	1.73512	1.1603	0.0390974	linear_increasing	2.88744e-05	0.000129968
RCC2	-	-2.16351	-5.46369	-2.01501	-5.92527	-3.88691	-5.14981	-4.32647	-4.75575	-8.03436	-3.15446	-4.87835	-3.6515	-1.25557	-2.6237	-2.59931	-4.59817	-4.93266	-5.26012	-5.09859	-5.53708	-3.22562	-4.11801	-3.05126	-3.27625	-4.97459	-3.76585	-5.25275	-7.02235	-4.80621	-2.58796	-2.21076	-2.96713	-4.24504	-2.21137	-4.53757	-2.2561	-2.04519	-2.32805	-2.92496	-1.88442	-2.76106	-4.24637	0.928317	1.50173	0.0960254	other_trend	0.00568152	0.0118006
ITGA6	-	-6.86314	-5.47668	-4.01499	-4.0243	-3.90785	-5.48931	-3.51386	-4.42628	-3.73738	-4.39754	-3.49912	-5.05749	-3.71494	-4.93529	-4.00808	-2.4322	-1.45832	-2.04699	-4.84379	-5.90945	-6.27184	-4.14194	-3.68872	-5.53388	-3.6899	-7.44664	-6.08822	-5.41855	-3.65555	-5.17153	-1.33984	-1.79138	-5.18709	-1.66623	-1.64893	-1.47606	-5.56648	-1.75189	-1.3407	-1.19	-2.29586	-4.49546	1.63784	1.34898	0.0144184	linear_increasing	0.000140151	0.000507288
RAB8B	-	-7.18421	-5.01136	-5.53889	-7.32514	-3.59238	-3.78815	-4.97166	-5.59836	-2.61463	-4.29824	-4.48852	-2.97943	-2.70681	-5.47063	-4.61248	-6.24876	-4.84346	-6.51442	-2.32319	-5.41683	-6.18247	-5.78142	-5.11214	-5.27147	-5.68148	-3.71921	-3.35062	-3.186	-4.10673	-2.10729	-1.56779	-1.6418	-2.13899	-1.68899	-1.85141	-1.56083	-2.25118	-1.63625	-1.83696	-1.68966	-1.78639	-4.66754	0.237601	1.41069	3.57863e-06	linear_increasing	1.74562e-07	1.58259e-06
STAT6	-	-4.29077	-4.115	-3.44033	-3.53681	-3.80016	-4.60204	-4.25882	-4.14757	-6.31346	-2.36502	-5.97816	-6.62433	-3.81429	-3.96705	-5.33556	-5.07084	-4.53527	-3.94981	-6.7657	-4.75041	-5.27283	-4.45233	-3.05739	-3.53795	-2.46259	-4.32182	-5.02311	-4.2073	-4.53582	-2.76722	-2.84619	-3.08872	-2.65872	-2.33132	-5.33922	-3.33741	-3.15994	-2.34494	-4.68132	-3.24618	-3.3034	-4.37666	0.977671	1.10553	0.0337949	linear_increasing	0.00954366	0.0182698
BST2	-	-3.75487	-3.73912	-4.06756	-5.31445	-2.63034	-4.10356	-5.45118	-4.75572	-6.56529	-5.32752	-2.34931	-4.97868	-4.16794	-3.72725	-4.93198	-3.88056	-0.426258	-4.28613	-6.37198	-3.19742	-5.31866	-3.36941	-4.60565	-4.27923	-4.62536	-4.01388	-3.33721	-6.07774	-5.56414	-1.30957	-0.204886	-1.23677	-1.16429	-0.111061	-5.1114	-0.116098	-0.357398	0.113195	-0.0864269	-0.0855934	-0.836074	-4.2176	1.57214	1.37154	0.000365551	linear_increasing	1.12517e-07	1.06531e-06
RASIP1	-	-6.0903	-3.58314	-5.62236	-5.51905	-1.57509	-4.94253	-4.90546	-5.89554	-3.29449	-3.66447	-3.51347	-4.45979	-5.96474	-3.86234	-5.73111	-6.42582	-3.34104	-4.41453	-2.81748	-7.04884	-5.50654	-6.14768	-5.69845	-3.76565	-6.53007	-5.74294	-4.41792	-2.1225	-6.02867	-5.54569	-0.700071	-1.36424	-0.506223	0.00590157	-0.676194	-0.501284	-0.60568	-0.536628	-1.22293	-0.582236	-0.668959	-4.80592	0.384476	1.38667	0.000221131	linear_increasing	2.90474e-11	8.45894e-10
TNS3	-	-5.86268	-6.21631	-5.05703	-3.98591	-1.18229	-6.36373	-2.63731	-3.43654	-3.53789	-3.7372	-4.76378	-1.31437	-2.88394	-5.44299	-2.69625	-4.38307	-4.29504	-4.01878	-2.07128	-4.96796	-7.60226	-2.64546	-2.226	-4.69677	-4.38859	-3.57943	-4.33646	-5.1061	-2.81707	-6.61077	-1.23811	-1.134	-0.959663	-1.00846	-1.42113	-1.36046	-1.27233	-1.32107	-0.999131	-0.72945	-1.14438	-4.09544	0.217467	1.56742	0.00101036	linear_increasing	8.1954e-07	6.22591e-06
LSM7	-	-2.16959	-5.64453	-4.39626	-6.25299	-1.48371	-4.15472	-3.47859	-4.35994	-3.7769	-7.03118	-3.89004	-4.04429	-5.94031	-6.27152	-4.32826	-5.59586	-3.36271	-4.66124	-5.27834	-2.89168	-4.92153	-4.86396	-3.72592	-4.61236	-3.1565	-2.7529	-6.19103	-5.39381	-5.65032	-5.18996	-1.59258	-1.94349	-1.62615	-1.83439	-5.98718	-3.76909	-2.86605	-1.07471	-2.89468	-1.78387	-2.53722	-4.5157	1.45033	1.31042	0.0568622	other_trend	0.000259199	0.000872472
PRKRA	-	-3.43679	-4.93106	-2.653	-4.75976	-1.03597	-2.77077	-4.80572	-4.58374	-4.98095	-5.10682	-5.11176	-3.51383	-4.02236	-3.63966	-4.32435	-7.40352	-2.06879	-3.32207	-3.68118	-3.92474	-4.55903	-3.99816	-2.90697	-3.4715	-4.9178	-4.71747	-5.61344	-4.89168	-0.945936	-4.4121	-1.34889	-1.46116	-6.7303	-4.01535	-1.95654	-1.71775	-1.73385	-1.49145	-2.19275	-1.54721	-2.41952	-4.01703	1.70114	1.32181	0.0685188	other_trend	0.00384457	0.00853264
C1orf198	-	-5.54252	-3.66359	-3.94655	-2.59381	-6.50728	-5.43765	-3.11652	-3.8914	-3.38671	-2.95281	-5.37625	-3.37951	-6.16181	-3.77296	-4.79383	-5.81713	-3.01921	-4.39256	-5.9629	-3.6065	-3.66376	-4.67209	-4.80126	-5.22331	-6.21346	-5.62325	-4.03682	-4.19487	-4.73973	-3.13538	-3.81506	-3.32958	-2.0628	-2.71137	-2.5203	-3.74854	-4.28416	-2.59476	-3.02099	-2.59065	-3.06782	-4.45418	0.703984	1.12241	0.0469081	linear_increasing	0.000773431	0.00221276
CAV2	-	-3.72728	-5.8946	-5.55137	-4.9372	-6.24726	-3.16259	-6.25519	-4.19431	-2.57137	-3.15815	-4.39335	-4.06233	-4.88179	-4.24885	-4.11442	-4.13042	-0.874554	-4.8572	-3.45934	-2.48494	-1.87874	-5.02529	-4.32787	-1.60334	-4.76442	-4.79042	-5.83785	-1.37402	-6.33659	-6.61718	-2.07313	-3.07561	-2.8755	-1.82632	-0.585121	-0.327764	-1.67623	-2.12191	-1.79737	-0.684429	-1.70434	-4.19207	0.929427	1.54004	0.0016149	linear_increasing	2.47489e-05	0.000115635
SFTPD	-	-4.22513	-4.66985	-3.95314	-5.38455	-6.54474	-3.76181	-4.66921	-4.33457	-5.28541	-3.86573	-3.61765	-4.89682	-4.20761	-5.40475	-4.40431	-4.86805	-0.729077	-2.72267	-0.576964	-4.38433	-3.82086	-4.85866	-3.34998	-3.81246	-5.53784	-5.90942	-4.66916	-4.42236	-6.22478	-0.523174	-0.107714	-0.803188	0.593886	0.252611	-0.698901	1.16348	-0.0598245	-0.68888	1.00752	0.819408	0.14784	-4.18784	0.734958	1.47513	3.57828e-06	linear_increasing	8.3591e-11	2.1233e-09
SLC44A1	-	-4.7266	-2.13265	-3.81384	-4.34118	-6.27371	-4.52595	-5.37585	-6.48246	-1.26059	-4.92863	-3.41435	-4.8919	-4.07758	-2.36938	-3.76839	-4.52743	-1.65456	-1.97828	-7.29159	-4.29308	-4.17107	-4.79225	-4.68623	-3.22145	-4.71259	-3.99054	-6.10295	-6.1361	-4.84756	-3.45109	-1.19573	-1.48045	-1.41344	-1.00003	-3.77155	-1.06374	-5.19812	-0.545082	-1.25122	-0.985977	-1.79054	-4.27466	1.48214	1.44631	0.0113549	linear_increasing	3.63262e-05	0.000157605
CELF2	-	-3.97668	-6.0568	-1.94501	-5.19087	-5.5202	-3.65555	-3.59462	-6.0296	-5.2913	-3.83357	-5.95405	-1.71802	-4.04201	-4.39279	-4.44244	-4.5471	-5.06054	-3.48806	-2.06213	-2.77493	-6.29132	-5.91177	-5.65319	-4.1462	-3.05145	-4.42127	-4.69619	-5.95143	-2.89553	-3.94002	-0.395851	-1.00046	-0.777151	-1.23771	-1.77564	-0.840324	-1.40847	-1.29395	-1.01732	-1.32824	-1.10751	-4.35115	0.386435	1.30191	4.52992e-05	linear_increasing	2.78548e-09	4.35259e-08
ABLIM1	-	-3.5772	-5.20098	-2.84568	-5.21956	-5.80672	-4.58283	-3.83221	-4.75094	-4.63496	-7.32407	-6.29441	-4.65514	-4.32001	-6.45519	-2.50062	-6.01142	-2.78137	-4.11111	-4.10529	-3.60755	-2.72531	-4.2995	-5.51353	-5.11495	-5.44564	-5.59539	-5.53785	-2.47015	-5.8299	-6.0447	-1.49507	-2.00892	-0.97418	-1.19764	-2.41569	-0.327616	-1.61266	-1.82822	-1.44925	-1.47838	-1.47876	-4.70647	0.573377	1.27327	0.00030354	linear_increasing	2.76641e-09	4.35259e-08
GNA11	-	-3.87829	-3.75181	-4.94184	-4.97731	-5.69428	-2.38286	-3.44152	-4.83352	-5.76653	-5.33898	-2.91446	-5.79368	-4.74897	-4.0983	-5.05673	-6.12604	-5.35083	-4.34228	-5.94604	-5.41633	-4.30713	-2.53753	-5.87746	-4.69061	-5.70175	-2.49979	-7.21416	-2.39288	-5.01676	-5.11046	-1.56063	-2.07692	-1.50322	-0.907709	-1.83358	-1.48013	-2.21685	-1.57579	-1.9707	-1.18863	-1.63142	-4.67164	0.403378	1.24141	0.000667411	linear_increasing	4.42479e-09	6.5926e-08
ANKFY1	-	-1.98157	-3.60327	-4.13536	-5.79927	-5.39669	-4.57889	-4.85275	-4.57521	-5.1759	-5.7199	-3.97582	-7.67691	-4.41359	-5.58624	-5.26315	-3.0192	-4.87837	-3.78891	-6.7594	-3.59689	-1.70741	-2.15197	-5.26108	-5.78398	-1.80941	-1.90284	-5.6687	-4.88061	-4.74632	-3.02898	-1.66977	-1.62477	-2.02587	-1.47628	-2.08932	-2.03387	-3.24345	-2.01838	-1.92366	-2.0612	-2.01666	-4.39062	0.481574	1.50462	0.000793107	linear_increasing	1.99495e-05	9.51438e-05
BST1	-	-4.66556	-5.23631	-4.37742	-5.61411	-5.11945	-4.51054	-5.81446	-3.31633	-3.78712	-5.51817	-5.21747	-4.00469	-3.5317	-5.2568	-5.6763	-3.22258	-3.37762	-5.80764	-2.19971	-4.47862	-2.52685	-3.27717	-3.45654	-4.78707	-4.46458	-5.92591	-4.48274	-4.06056	-3.81795	-2.22254	-1.95776	-2.35598	-2.79185	-1.88334	-2.30185	-1.97559	-6.49347	-2.18056	-4.0662	-0.944306	-2.69509	-4.32515	1.55052	1.08204	0.000332437	linear_increasing	0.000698297	0.00203353
ADPGK	-	-6.32876	-4.20759	-5.98874	-4.77431	-5.23936	-3.82245	-5.71648	-4.5989	-3.41007	-4.48418	-5.14192	-4.52707	-5.34047	-3.12034	-4.1656	-5.58506	-2.19026	-1.86815	-2.28873	-4.55165	-3.11793	-3.16803	-4.9663	-5.38521	-5.1011	-4.72057	-4.00255	-4.82072	-6.21306	-2.10297	-2.28577	-1.60642	-1.97335	-1.98686	-6.35356	-4.96671	-2.64052	-2.0038	-2.26125	-2.26255	-2.83408	-4.36495	1.54858	1.23804	0.00202147	linear_increasing	0.00292542	0.0067499
FBLIM1	-	-3.97869	-6.65947	-2.48915	-7.46059	-4.85962	-3.81345	-4.22719	-4.8736	-4.62058	-6.14177	-5.73876	-2.2132	-4.36183	-4.16036	-5.08871	-2.91594	-3.41945	-5.78526	-4.97871	-2.41882	-3.63847	-3.96326	-4.72294	-3.19228	-3.30307	-4.69736	-3.94068	-3.17431	-3.21137	-3.62841	-1.69189	-1.32917	-0.443657	-1.49889	1.59528	-1.50825	-0.276666	-0.793518	0.579871	-1.61501	-0.69819	-4.25591	1.08875	1.25076	2.56378e-07	linear_increasing	1.06139e-09	1.91773e-08
C11orf54	-	-2.93485	-5.87656	-1.70488	-7.24317	-5.03143	-5.47743	-5.57839	-4.53397	-3.1632	-6.93288	-3.96239	-5.23032	-6.0528	-4.99628	-4.54692	-4.26967	-0.690906	-5.69305	-2.37835	-4.37515	-4.22189	-4.00053	-3.30412	-5.73515	-4.75032	-4.28041	-5.13734	-7.39942	-3.84123	-3.97987	-1.54242	-0.494787	-0.593615	-0.852139	-1.16893	-0.685571	-0.852538	-1.01958	-1.07136	-1.05681	-0.933775	-4.57743	0.307402	1.51436	0.000146743	linear_increasing	5.31422e-09	7.73782e-08
ME1	-	-2.06694	-5.76192	-6.91316	-3.56062	-5.17143	-5.82733	-6.25816	-4.87084	-2.82687	-7.11556	-3.90017	-3.10783	-5.12729	-5.86153	-3.83095	-5.33335	-3.5659	-4.89109	-6.58477	-6.35889	-2.35054	-6.29085	-5.39296	-6.49522	-3.73909	-3.23756	-5.81692	-5.42451	-4.3806	-5.49257	-2.48972	-2.69574	-2.03444	-2.43942	-4.83314	-3.8172	-3.3499	-2.5977	-2.16591	-3.91721	-3.03404	-4.91851	0.909054	1.40106	0.0190766	linear_increasing	0.000312837	0.00102908
COPS7A	-	-4.96864	-3.22815	-3.19782	-6.27547	-4.69233	-5.59654	-4.5926	-5.38357	-4.03638	-2.68942	-5.86745	-3.80493	-3.97978	-4.99761	-5.26088	-3.51648	-3.28486	-3.64337	-4.6933	-4.88678	-4.58285	-4.71632	-6.13372	-3.94108	-4.90975	-2.64613	-5.43242	-4.0974	-5.64967	-4.58649	-3.19018	-3.21621	-3.29308	-3.36597	-3.06659	-3.15228	-3.99045	-3.26827	-5.05687	-3.17124	-3.47711	-4.50974	0.611646	0.98295	0.0528999	other_trend	0.00352314	0.00791986
LMNA	-	-4.29161	-7.5877	-6.20109	-3.20266	-4.45548	-3.87295	-6.86548	-4.76136	-4.10461	-3.28252	-5.04811	-5.32318	-5.73245	-3.07418	-5.28271	-4.56781	0.332717	-4.33946	-5.50838	-0.781545	-6.13506	-3.34346	-1.95401	-4.82617	-4.18066	-4.92741	-5.69449	-4.37355	-6.4743	-1.13296	-2.74084	-1.33082	-1.77072	-1.0052	-0.888992	-1.23981	-1.15801	-1.09724	-4.71817	-1.02669	-1.69765	-4.36642	1.19241	1.78355	0.000224924	linear_increasing	8.58191e-05	0.000334171
LETM1	-	-5.69433	-4.55065	-5.55483	-6.67758	-4.48884	-4.86464	-7.17486	-5.51453	-3.66956	-4.4926	-3.92847	-4.49163	-4.72123	-4.12499	-3.36695	-6.36952	-2.41416	-5.4706	-2.07823	-3.25903	-3.51517	-5.79168	-5.09902	-4.47318	-4.87488	-2.29322	-5.66592	-4.99874	-4.03536	-2.02396	-1.7589	-1.56777	-1.86258	-2.11688	-4.36154	-1.73869	-4.80621	-2.16787	-2.14571	-1.93726	-2.44634	-4.52261	1.14787	1.3161	1.34232e-05	linear_increasing	7.31231e-05	0.000291582
EIF5	-	-4.6904	-4.40474	-4.4996	-3.18504	-4.08967	-3.03148	-4.83821	-3.6526	-5.23546	-5.2884	-3.67577	-3.5924	-4.33681	-4.78529	-6.11819	-5.474	-1.89923	-3.07569	-1.42857	-4.42739	-5.24072	-4.83237	-2.78012	-2.96316	-5.11565	-5.42844	-4.52086	-3.76309	-1.27916	-1.71837	-1.48316	-1.15079	-1.54378	-1.50586	-1.44502	-5.38134	-3.86063	-1.11011	-1.60392	-6.24727	-2.53319	-3.97903	1.90873	1.27627	0.00189799	linear_increasing	0.00958108	0.0183232
HNRNPA0	-	0.926067	-4.60157	-5.89073	-2.60033	-4.33661	-4.09622	-4.61465	-5.24113	-4.86075	-5.71779	-5.96578	-5.68231	-4.19549	-4.73573	-5.27199	-7.09581	-0.405854	-4.52625	0.251823	-5.98013	-3.81053	-5.79062	-5.13901	-4.96569	-4.13842	-3.74495	-4.9152	-6.32052	-6.48007	-5.8684	-0.949557	-0.391114	-0.161224	-0.293056	-0.540721	-0.521258	-5.23597	-0.382983	-0.71815	-0.320639	-0.951467	-4.52715	1.52236	1.88138	0.0248349	linear_increasing	3.42402e-06	2.10254e-05
FRYL	-	-5.41524	-3.99701	-5.72444	-5.05501	-4.96879	-5.44325	-4.20307	-5.65835	-4.79091	-5.42458	-5.76358	-5.88004	-4.41458	-4.01204	-6.20698	-3.71032	-3.29639	-5.81767	-4.05235	-5.00392	-4.25692	-6.13068	-5.80902	-4.26598	-5.86382	-5.74289	-3.67649	-3.89519	-4.36379	-4.32831	-3.65348	-3.92875	-4.4996	-3.87706	-3.77144	-4.83098	-4.20883	-4.30489	-4.68037	-4.14311	-4.18985	-4.90572	0.393299	0.857925	0.00601995	linear_increasing	0.0155027	0.0272609
QDPR	-	0.536915	0.374065	-4.25237	-5.41295	-3.64359	-5.64467	-4.59752	-5.10865	-2.42829	-3.45671	-2.33857	-4.42601	-4.97504	-4.5883	-4.34397	-5.96575	-4.97799	-5.37792	-3.99389	-4.0721	-5.53335	-3.80473	-0.44213	-7.31377	-4.48864	-4.81357	-6.98445	-3.9233	-5.23581	-4.28201	0.560725	0.161678	1.07814	0.722673	0.574577	0.383277	0.558186	0.280303	-0.00802274	0.422066	0.473361	-4.18384	0.30366	1.82394	0.011601	linear_increasing	1.24631e-09	2.17765e-08
THEM6	-	-6.06677	-4.2284	-5.85745	-4.26875	-4.17991	-4.25813	-2.0611	-3.69353	-4.34254	-4.01209	-4.00039	-5.11736	-4.61116	-4.02578	-4.37458	-4.65196	-3.21136	-3.99202	-4.79428	-5.23313	-3.06122	-5.7643	-5.57287	-3.27028	-4.14654	-4.18613	-4.89569	-3.58921	-5.74673	-3.6028	-3.2421	-3.18582	-2.93512	-2.7013	-1.98708	-3.21838	-5.46466	-2.93313	-2.86587	-3.01012	-3.15436	-4.36055	0.88939	0.913763	0.00861717	linear_increasing	0.000813581	0.00229619
PLA2G2A	-	-5.37705	-3.38198	-5.66752	-1.93342	-3.45449	-4.93336	-3.87242	-3.89602	-8.27475	-3.67451	-4.89137	-4.87806	-4.53159	-5.36522	-3.9881	-1.27007	0.230992	-0.354882	-5.772	-3.09533	-4.31243	-4.10518	-5.86858	-6.39011	-5.59618	-3.79609	-5.55493	-4.35899	-3.70449	-4.17211	-0.87008	-1.9583	0.717339	-0.210504	2.00304	-0.417474	0.889623	-0.0196402	0.316713	-6.12702	-0.56763	-4.20801	2.2248	1.74676	0.000692145	linear_increasing	4.74158e-06	2.78694e-05
MX1	-	-5.69015	-6.10117	-4.10015	-4.84671	-3.72387	-4.74207	-3.92863	-5.34148	-2.65496	-5.18125	-3.47128	-4.6434	-5.3919	-4.72544	-6.15274	-4.9397	-3.92655	-4.28583	-5.97232	-3.04834	-6.26225	-4.54473	-4.79642	-3.24356	-4.83135	-2.88483	-4.77819	-4.18668	-4.9784	-2.19545	-1.89317	-1.64009	-4.64421	-1.74363	-2.30983	-2.90877	-5.25989	-3.18072	-3.03518	-0.107519	-2.6723	-4.51899	1.50091	1.05897	0.000821572	linear_increasing	0.000118145	0.000439855
AIF1	-	-4.18308	-4.95223	-6.09289	-4.43534	-3.24184	-3.36175	-5.82978	-4.01588	-4.47091	-7.13227	-4.70382	-2.64746	-5.27017	-5.05932	-4.24076	-5.3418	-1.82641	-4.74861	-1.14671	-3.78859	-6.1137	-4.1545	-3.89277	-4.38112	-5.10455	-5.45835	-6.0692	-4.67938	-4.5225	-0.87889	-1.31259	-1.46299	-1.26299	-1.50208	-1.73952	-1.46262	-4.4505	-1.58162	-1.29878	-2.5215	-1.85952	-4.39149	0.980645	1.4193	0.000134458	linear_increasing	6.68089e-06	3.78781e-05
IMPDH2	-	-3.43771	-5.66088	-6.09403	-4.90878	-2.74371	-4.19418	-6.14854	-1.60271	-3.6234	-4.05756	-5.41017	-4.37758	-6.04293	-5.5092	-4.40445	-3.97355	-1.44705	-0.83355	-0.268058	-3.39617	-3.16379	-5.61256	-4.40964	-5.11801	-3.6567	-5.50415	-6.66729	-6.90274	-4.58969	-7.27487	-0.157652	-0.112129	-0.333083	-0.00972843	-0.598256	-1.36409	-0.601512	-0.959197	-1.1024	-4.05588	-0.929393	-4.36779	1.18681	1.75818	0.0031136	linear_increasing	1.30072e-06	9.05793e-06
M6PR	-	-4.13654	-2.92009	-4.57773	-2.43492	-3.11839	-3.80647	-4.18738	-4.93845	-3.55614	-3.66592	-4.86438	-4.68194	-5.63825	-5.11611	-3.61976	-5.3526	-5.7507	-4.96985	-2.29831	-3.2803	-5.66513	-5.87931	-5.54054	-6.26814	-4.53077	-5.26137	-4.81729	-4.32924	-5.8118	-2.30066	-4.00773	-1.87357	-2.65908	-2.385	-4.17556	-2.19971	-4.24211	-2.48267	-2.29841	-1.84145	-2.81653	-4.44395	0.949241	1.13367	0.170094	other_trend	0.000223651	0.000771736
F9	-	-4.13103	-5.69211	-4.48657	-3.60829	-2.31335	-4.74142	-5.4824	-3.41243	-1.65234	-5.68842	-6.5552	-5.34728	-4.92093	-3.70115	-1.07893	-3.40407	-5.87481	-4.41037	-4.97616	-3.25241	-2.46031	-5.48345	-3.92208	-5.98957	-5.58232	-5.37683	-5.12679	-1.98075	-3.76932	-5.00449	-1.76409	-1.21501	-0.623758	-0.740201	-0.901987	-2.91692	-5.36701	-1.32395	-4.09312	-1.63931	-2.05853	-4.31419	1.58009	1.40587	0.00573697	linear_increasing	0.000128392	0.000467365
SOD1	-	-5.72175	-2.92804	-6.5015	-3.21453	-0.410178	-3.47123	-6.21156	-4.31174	-3.51564	-5.14797	-4.21076	-5.73277	-5.70176	-2.21508	-5.91216	-4.59613	1.02412	-0.987507	-6.50231	-2.76188	-3.44469	-3.373	-3.42711	-4.64961	-6.44398	-5.40803	-3.22399	-6.87691	-4.71823	-2.13209	-0.332291	0.029278	0.567797	0.791335	-3.87797	-0.186218	0.229475	0.179826	0.320989	0.237975	-0.203981	-4.09093	1.33174	1.92971	0.000953609	linear_increasing	7.95879e-07	6.07016e-06
OPA1	-	-2.92907	-4.32809	-5.28425	-4.20138	-6.22005	-3.92768	-5.6535	-5.59814	-3.90933	-4.96308	-3.69175	-3.19148	-7.19324	-5.44053	-3.7069	-4.40824	-2.55208	-2.59732	-2.45794	-4.66033	-5.82122	-2.96942	-4.71617	-4.30615	-4.28493	-3.82334	-3.61515	-4.36831	-4.88523	-3.84065	-2.37794	-2.4465	-2.6323	-2.3736	-2.49559	-3.57389	-4.04483	-2.47132	-2.88544	-2.63432	-2.79357	-4.31816	0.567311	1.13574	0.00143555	linear_increasing	0.000240369	0.000822045
PSMD10	-	-6.06722	-5.1307	-2.49696	-4.6573	-6.47895	-4.29959	-5.78837	-5.87716	-5.30334	-3.60679	-2.48551	-7.34952	-3.52512	-5.4392	-4.77391	-5.13819	-2.92694	-5.63689	-5.56183	-4.90732	-2.5628	-4.88598	-3.49092	-5.05594	-5.43016	-4.71385	-4.33176	-6.20758	-2.2233	-5.16032	-2.56398	-2.15783	-2.62052	-2.37199	-4.06925	-4.51286	-4.02442	-2.46466	-2.31228	-3.05536	-3.01531	-4.71711	0.861492	1.29574	0.00305774	linear_increasing	0.000425582	0.00132787
NIPSNAP2	-	-4.63326	-4.09025	-3.9153	-5.51154	-6.36802	-7.21032	-3.91973	-3.36964	-5.44688	-5.15257	-2.06165	-1.83524	-2.3614	-5.19335	-3.881	-7.03346	-1.24029	-3.47258	-0.59372	-4.80661	-5.50688	-5.07111	-5.55888	-5.49708	-2.53323	-5.80221	-5.07414	-2.56564	-4.37023	-1.13526	-1.16962	-0.65323	-1.46577	-1.24452	-1.99577	-1.39651	-1.45032	-1.22586	-1.13589	-1.29814	-1.30356	-4.17372	0.335688	1.74687	9.24842e-05	linear_increasing	9.07904e-06	4.8607e-05
NME3	-	-4.26037	-5.54994	-2.37398	-2.7181	-6.21529	-2.64826	-4.01644	-3.75614	-3.82504	-6.4877	-4.35376	-4.12062	-6.68733	-7.44305	-4.90632	-4.39172	-2.55851	-5.06616	-4.71881	-4.00772	-4.3029	-5.9259	-5.74751	-2.91585	-2.20394	-2.41878	-6.98838	-2.2899	-5.11593	-4.33635	-2.21892	-2.35142	-2.70063	-5.40908	-2.20252	-1.87491	-2.47985	-2.48646	-2.27162	-2.24849	-2.62439	-4.41169	1.00247	1.50377	0.0258233	linear_increasing	0.00122953	0.00325775
CDS2	-	-1.78508	-5.21665	-3.86278	-5.60434	-6.08884	-2.67471	-4.23317	-5.03149	-3.86238	-5.29501	-6.55354	-3.20719	-4.95544	-5.46148	-6.87155	-3.55364	-4.94309	-5.90045	-3.10107	-5.14682	-2.33496	-1.67006	-3.46828	-5.35496	-5.33119	-1.92174	-3.58804	-5.58957	-4.91084	-1.28687	-1.43421	-1.65909	-1.34425	-3.5943	-2.22853	-0.393275	-4.61368	-1.26936	-0.865847	-1.22321	-1.86258	-4.29351	1.29563	1.53009	0.00162429	linear_increasing	6.15669e-05	0.000251769
SCRN1	-	-3.85241	-1.95235	-3.38564	-6.07462	-6.05738	-3.77081	-3.57457	-6.34721	-1.8694	-1.75406	-2.72208	-4.29383	-3.97406	-6.32427	-4.37771	-5.50704	-2.01396	-4.8987	-6.16863	-4.43755	-3.50976	-4.33466	-5.44726	-5.00276	-4.84202	-5.60371	-3.93943	-4.02997	-6.77129	-3.95767	-4.3928	-1.71209	-1.88418	-2.18757	-0.977961	-5.92013	-2.26212	-1.76016	-3.3469	-2.46357	-2.69075	-4.35983	1.47772	1.41633	0.290648	other_trend	0.00281924	0.00652054
PGLYRP1	-	-3.90295	-2.07273	-2.14639	-4.7602	-6.0477	-4.63688	-6.04147	-4.52515	-6.28153	-5.30671	-5.50593	-1.96189	-4.92619	-4.16441	-5.10149	-4.41909	-3.16919	-3.00554	-4.15112	-7.23337	-5.70508	-3.65273	-3.21081	-4.22803	-3.62844	-6.29953	-3.68202	-5.30088	-4.32071	-1.20357	-0.549727	-0.532124	-5.33374	-0.859092	-1.78646	-1.73692	-1.37271	-0.149423	-4.48981	0.0668423	-1.67432	-4.35306	1.82625	1.43419	0.00301265	linear_increasing	2.66857e-05	0.00012241
SEC13	-	-0.707818	-4.83273	-5.23431	-5.82714	-5.51487	-3.17175	-4.1645	-4.20667	-4.14714	-3.18798	-4.21377	-0.906631	-3.60653	-5.18959	-4.87444	-5.62977	-0.885708	-3.81946	-1.12762	-3.94684	-3.75298	-3.11237	-3.45528	-4.33398	-4.99074	-3.71181	-3.82413	-7.29737	-4.89036	-3.44578	-0.536915	-0.236773	0.0661608	-0.598655	-0.697133	-0.558306	-4.68005	-0.285526	-0.291099	-0.763347	-0.858165	-3.93367	1.36594	1.51895	0.00316364	linear_increasing	1.58885e-06	1.08251e-05
ASS1	-	-3.8355	-6.65677	-0.852825	-3.9467	-5.49037	-4.98546	-4.52762	-5.04917	-5.61767	-4.89177	-5.06914	-4.46238	-5.46667	-2.28935	-5.17177	-2.20471	-1.13379	-5.85459	-1.01788	-4.6823	-4.55255	-5.5943	-5.94451	-4.26794	-4.68576	-2.96366	-4.66376	-5.65985	-4.72056	-4.02718	-0.217523	-0.433422	-0.175155	0.0734152	-0.991532	0.644058	-1.12138	-1.03335	-0.992771	-0.450711	-0.469837	-4.34288	0.575013	1.50233	7.09795e-05	linear_increasing	1.52306e-09	2.5455e-08
FCN1	-	-2.96268	-6.22047	-5.30167	-3.12243	-4.98927	-6.4195	-6.61717	-4.82608	-3.9967	-4.0926	-7.66132	-0.734027	-4.72334	-4.55306	-3.45523	-0.197041	-4.83972	-3.69975	-1.97201	-5.11679	-3.69294	-4.30382	-6.14161	-4.20407	-4.98327	-2.90814	-2.8917	-5.16986	-5.78621	-1.16884	-0.915435	-2.04776	-4.46632	-1.56042	-1.92551	-1.80485	-3.0053	-0.92626	-4.25441	-0.487226	-2.13935	-4.22504	1.36782	1.74115	0.00220443	linear_increasing	0.00142634	0.00368966
PNPLA6	-	-5.15139	-3.4784	-3.28515	-4.51239	-4.88306	-4.63959	-5.09577	-5.38065	-3.05078	-6.89318	-5.27162	-5.07652	-7.57804	-5.20974	-4.66965	-5.18725	-2.31738	-4.64326	-2.98304	-4.33075	-3.48029	-4.23966	-6.20434	-4.39899	-4.32824	-7.02721	-4.71752	-3.02051	-3.53846	-2.85923	-2.62663	-2.26714	-2.99475	-3.02461	-6.71106	-2.7212	-4.03064	-3.23764	-2.90989	-4.73284	-3.52564	-4.58174	1.32888	1.26873	0.0225179	linear_increasing	0.0300533	0.0475412
GALM	-	-3.40752	-4.54103	-6.94494	-3.51555	-4.27316	-4.12	-3.76386	-5.42022	-1.24344	-5.31682	-1.29692	-5.41883	-5.57944	-3.89343	-2.70962	-3.08382	-1.05213	-7.35161	-3.51528	-4.74472	-4.53623	-6.31803	-4.17687	-7.78809	-1.19401	-5.64582	-5.95703	-4.922	-5.78256	-4.04785	-1.31035	-0.677355	-0.923454	-1.35742	-0.87341	-1.43812	-1.18359	-1.13165	-1.31239	-1.07804	-1.12858	-4.38536	0.24299	1.76281	0.00623063	linear_increasing	1.15992e-06	8.28868e-06
CDH1	-	-4.39768	-4.93294	-0.566844	-4.2828	-4.00254	-1.34595	-6.15982	-6.43613	-5.07319	-6.04186	-3.39163	-3.85813	-3.43454	-5.64698	-4.90993	-5.13022	-1.10329	-3.22823	-4.62624	-3.72305	-7.31292	-4.45667	-4.12577	-3.59075	-4.33181	-6.54062	-5.387	-5.56143	-3.12759	-1.15967	-0.501733	-0.908129	-0.128692	-1.51465	-0.1891	-0.367796	-1.28892	-0.458943	-0.830674	-0.252055	-0.64407	-4.26287	0.475564	1.65979	0.000482082	linear_increasing	5.37766e-08	5.60884e-07
TFG	-	-5.63846	-4.29073	-1.23348	-3.97804	-3.99629	-3.65054	-5.44378	-5.50533	-3.75595	-3.92941	-5.09031	-5.281	-4.63493	-5.10213	-3.61071	-3.74393	-1.32502	-3.80844	-1.05949	-2.60001	-4.14112	-5.76205	-6.8686	-4.59204	-3.13375	-3.18816	-5.22842	-4.22485	-6.32337	-1.19106	-1.57672	-1.7548	-1.11421	-1.03086	-2.29608	-3.58421	-1.01927	-4.81392	-1.35299	-1.04661	-1.95897	-4.07771	1.28024	1.49947	0.00526306	linear_increasing	0.000282251	0.000941816
ABI1	-	-4.08538	-5.91744	-1.8546	-5.54978	-3.66225	-2.64907	-4.55158	-7.15358	-2.3902	-1.2523	-4.67044	-3.08813	-3.94684	-2.90652	-3.75905	-4.66459	-2.29875	-4.6058	-5.49332	-5.31636	-2.47034	-4.57109	-5.53325	-3.85107	-3.80868	-3.89559	-4.07069	-2.789	-4.89829	-4.24717	-0.923694	-1.88004	-1.32777	-1.34141	-6.20672	-1.6642	-1.97675	-1.61886	-1.74921	-1.76337	-2.0452	-3.99837	1.49488	1.32154	0.0155226	linear_increasing	0.000357926	0.00113708
UBA3	-	-2.00525	-2.84421	-4.91341	-3.60929	-3.55813	-6.07568	-5.78558	-3.69368	-2.55914	-4.42084	-4.75925	-5.96007	-3.87605	-4.34503	-5.47957	-5.25713	-5.0481	-2.37296	-4.47455	-5.16769	-4.13656	-3.68849	-1.75833	-5.65747	-5.45275	-4.65121	-4.9467	-4.07164	-4.73317	-6.35558	-1.80447	-1.97471	-2.17254	-2.41613	-2.11758	-2.29006	-2.29007	-1.63597	-6.32647	-2.15414	-2.51821	-4.38858	1.35864	1.21596	0.0992303	other_trend	0.000213586	0.000740996
VPS18	-	-4.12641	-4.66573	-4.8623	-4.21558	-4.03415	-5.48306	-5.3984	-3.27477	-4.51465	-4.01821	-4.18257	-3.36324	-4.85342	-4.69173	-6.52094	-4.35189	-3.81716	-6.30833	-3.56629	-6.38875	-5.47013	-3.3554	-3.61892	-3.70115	-5.47032	-4.9355	-4.91966	-4.87811	-5.95999	-3.58951	-4.65324	-3.45047	-3.26047	-2.64766	-3.81434	-4.31983	-4.64819	-3.55265	-4.1441	-3.81303	-3.8304	-4.61788	0.635045	0.939539	0.24143	other_trend	0.0186	0.0316086
NDUFA10	-	-2.06839	-4.72206	-2.03402	-6.07006	-1.77762	-6.28014	-6.92464	-5.32827	-7.14629	-4.38524	-5.35477	-1.89983	-3.57378	-5.24138	-5.21937	-4.72502	-4.58974	-6.30991	-5.87915	-4.79666	-3.55692	-2.63704	-4.41298	-3.6084	-4.68943	-4.17185	-7.59353	-3.81631	-3.7646	-2.48879	-3.35267	-1.47797	-4.14723	-1.72577	-2.1094	-2.42073	-2.17383	-2.11039	-6.79246	-1.61624	-2.79267	-4.50221	1.62792	1.59027	0.0444405	linear_increasing	0.00574456	0.011869
ATOX1	-	0.319613	-0.306169	-7.08477	-2.44663	0.332377	-5.24327	-4.05594	-2.87024	-5.89731	-3.45708	-3.87141	-2.9286	-1.49233	-4.226	-5.65653	-4.02648	-4.24974	-4.42227	-1.03942	-5.4338	-6.44556	-2.16274	-4.56104	-5.20912	-6.03084	-6.14794	-3.45106	-5.55054	-7.84401	-5.39593	-0.189664	-0.782992	0.199406	0.160539	-5.40424	-3.61631	-0.702912	0.247016	0.101617	-0.444496	-1.0432	-4.02849	1.91132	2.11977	0.449221	other_trend	0.000332163	0.00107297
SYNGR2	-	-6.35202	-4.2398	-3.70807	-4.4806	-5.8115	-3.62123	-4.05156	-2.34426	-4.37869	-2.40484	-3.54508	-4.7218	-4.16552	-6.66766	-4.97522	-1.18493	-1.66576	-1.07498	-1.55653	-1.28349	-4.16876	-2.90769	-3.29129	-4.75079	-4.51545	-4.16861	-4.97923	-5.23773	-4.93257	-0.911474	-0.69185	-0.98046	-0.652566	-0.623783	-1.19532	-0.942873	-0.697909	-0.164097	-1.12031	-5.52765	-1.25968	-3.73657	1.52857	1.57856	0.000196977	linear_increasing	0.000105107	0.000397667
DBT	-	-3.02025	-3.6638	-1.88068	-4.80981	-4.92595	-4.74293	-5.15414	-4.47731	-1.58265	-3.41617	-4.11419	-1.40589	-3.89831	-3.30728	-4.72762	-5.39135	-3.73824	-2.36573	-3.76032	-4.49057	-2.26588	-5.64931	-5.30868	-4.14877	-4.60076	-4.06929	-2.85043	-4.59588	-4.78733	-5.22918	-1.24188	-1.08593	-1.57304	-3.79748	-5.03589	-2.17571	-3.07669	-1.79615	-1.79718	-3.9133	-2.54932	-3.94596	1.3315	1.16939	0.185744	other_trend	0.0030781	0.00703461
EIF4A2	-	-4.21343	-4.74395	-5.23681	-4.29529	-4.6917	-4.77036	-2.49248	-3.27751	-4.49528	-5.62046	-4.63056	-0.942228	-3.91088	-5.71404	-5.03988	-5.19865	-0.685431	-4.37535	-0.00911525	-3.35476	-3.48316	-4.08911	-3.32224	-3.48981	-5.66802	-0.708394	-5.73917	-4.90677	-5.51779	-0.550341	0.0865115	-4.98313	-0.344209	-0.51864	-0.474133	-0.513387	-1.30101	0.0565106	-5.88331	0.628994	-1.32458	-3.8391	2.23295	1.69707	0.00238627	linear_increasing	0.000594757	0.00176136
PLBD1	-	-3.81298	-4.59762	-2.80406	-5.02723	-4.53243	-4.06561	-5.67408	-5.03934	-3.44901	-4.14127	-5.71387	-4.31218	-5.23032	-1.74389	-3.31097	-4.25039	-3.66451	-3.49748	-2.11818	-2.98651	-3.83491	-3.51943	-3.96332	-3.42313	-4.67032	-8.17999	-4.90529	-5.47007	-4.11027	-3.3034	-1.65008	2.63024	-3.51278	-2.63182	-3.60436	-2.63573	-2.90019	-3.29206	-2.85818	-2.1683	-2.26233	-4.1784	1.81915	1.225	0.00917054	linear_increasing	0.000542181	0.00163079
CEMIP2	-	-4.74876	-4.04654	-7.39543	-4.10104	-4.37023	-5.27218	-5.10451	-5.93724	-6.23651	-4.66097	-6.61853	-4.08878	-3.02141	-4.38822	-4.53528	-2.90273	-1.96942	-2.65312	-2.57348	-4.78013	-4.72768	-5.57665	-6.5465	-1.61583	-4.37512	-6.31092	-5.2969	-2.20367	-5.01585	-4.10783	-0.946825	-2.10834	-2.17607	-2.49303	-4.60728	-0.883852	-2.76907	-3.5856	-1.70844	-0.522535	-2.18011	-4.50605	1.26876	1.45328	0.000127124	linear_increasing	6.01778e-05	0.000246614
DSP	-	-4.61711	-2.5632	-2.20727	-2.19978	-4.03717	-6.51657	-4.32534	-8.27793	-5.25035	-3.89461	-3.28497	-4.7177	-2.20644	-3.69333	-2.2481	-3.53976	-5.04692	-2.22041	-2.02464	-2.44086	-6.21086	-5.06745	-6.94393	-2.26393	-4.29274	-4.22375	-4.59345	-3.19676	-4.41823	-5.49431	-2.23017	-1.96998	-2.33104	-2.44183	-2.22541	-2.37489	-6.38723	-2.28554	-2.15211	-2.06526	-2.64635	-4.06726	1.322	1.60326	0.122799	other_trend	0.0158743	0.0277872
PLPBP	-	-5.19482	-5.29863	-4.15133	-3.84402	-4.22953	-2.67229	-3.07893	-2.56345	-2.52408	-7.08866	-4.86893	-2.12622	-5.14645	-4.74879	-4.88732	-6.26724	-2.01501	-3.1532	-2.25531	-5.28157	-6.35974	-4.68996	-3.07759	-7.21436	-5.77261	-5.75892	-3.89668	-3.83382	-4.95393	-5.61	-2.05634	-1.72946	-1.40786	-1.69646	-4.13235	-2.12355	-5.22019	-1.80671	-1.60915	-1.80196	-2.3584	-4.41878	1.26472	1.47112	0.0714752	other_trend	0.000318047	0.00103432
DNAJC5	-	-5.55726	-5.82283	-4.14824	-3.59007	-3.82829	-3.05961	-3.8012	-5.65016	-0.823336	-2.28671	-2.19166	-5.76791	-2.201	-5.33012	-1.81595	-3.50074	-3.88355	-4.4712	-2.15584	-4.41601	-2.13599	-7.15271	-4.0766	-5.28236	-2.96375	-4.75616	-7.20984	-5.13884	-5.72955	-1.84136	-2.06748	-2.13472	-2.33202	-1.91793	-2.14569	-4.63249	-3.4181	-1.58572	-2.23132	-1.86258	-2.4328	-4.01963	0.911209	1.64862	0.0966208	other_trend	0.00643673	0.0130088
PPP1R14A	-	-4.96671	-1.59361	-1.62804	-2.10858	-3.48672	-4.08971	-4.25277	-6.71124	-4.42085	-5.48769	-2.40851	-5.66306	-5.24238	-5.3474	-4.38113	-6.14811	-1.77816	-5.79383	-4.70771	-3.86272	-5.93642	-3.40467	-4.22785	-2.91171	-4.78285	-1.2994	-3.46396	-5.53779	-5.52104	-5.21185	-1.15299	-1.45392	-0.251245	-0.777895	-0.423316	-0.88538	-5.4126	-0.409987	-0.321204	-0.759485	-1.1848	-4.21255	1.53411	1.51341	0.0190954	linear_increasing	3.12116e-06	1.93512e-05
EPS15	-	-2.52502	-5.64716	-7.03077	-2.2418	-3.12997	-6.94771	-4.58864	-3.94164	-4.28954	-5.03514	-4.18242	-2.00339	-6.13255	-4.01708	-3.88767	-2.41515	-2.58732	-2.5316	-6.63756	-4.23959	-2.88796	-6.01692	-6.46146	-3.53758	-4.81467	-3.9976	-5.03062	-3.67859	-5.87881	-4.55338	-1.95971	-1.64616	-2.29852	-1.97048	-4.03331	-1.75463	-3.36025	-1.33969	-1.95717	-1.68021	-2.20001	-4.36231	0.843385	1.48184	0.0108674	linear_increasing	9.5563e-05	0.000365881
SLC27A3	-	-3.75483	-4.65629	-3.49324	-3.81168	-2.84432	-5.31528	-4.52886	-6.49596	-4.87015	-4.6386	-6.44275	-2.97653	-4.62505	-4.95376	-3.84317	-3.8372	-2.35209	-7.42084	-3.50514	-4.91335	-4.07184	-6.49177	-6.28876	-4.94023	-4.04829	-2.59791	-5.97157	-2.75019	-3.72047	-3.03532	-1.93394	-0.851739	-2.46216	-2.78051	-1.55928	-1.69914	-2.03554	-2.4478	-2.43144	-1.61805	-1.98196	-4.43985	0.573582	1.31758	0.000418532	linear_increasing	1.54835e-06	1.06283e-05
NAE1	-	-1.38818	-5.75647	-6.209	-2.59167	-2.71543	-5.56467	-3.44859	-5.60627	-5.33113	-4.87605	-4.10568	-4.20083	-4.04814	-4.90891	-5.07747	-5.31137	-2.88391	-6.10192	-3.42125	-2.32809	-3.50881	-5.19171	-5.52708	-3.82009	-6.91942	-2.70772	-3.79811	-6.10657	-4.09624	-3.84155	-2.56625	-2.64845	-4.58442	-2.69646	-2.35814	-2.69022	-6.12377	-2.34325	-2.49182	-2.27945	-3.07822	-4.37974	1.26173	1.35509	0.134513	other_trend	0.0110213	0.0206061
LSM2	-	-4.15463	-4.65139	-3.06354	-2.59343	-2.3225	-3.44411	-6.4139	-4.10969	-4.29395	-2.20677	-6.30522	-3.85509	-6.13246	-4.50584	-2.23877	-5.76748	-3.90637	-4.41933	-2.39004	-4.09526	-4.32834	-4.65592	-6.21728	-2.49622	-5.5227	-4.23316	-5.31344	-5.01888	-2.52131	-1.87976	-3.09015	-2.36921	-2.12948	-5.12111	-2.3432	-1.8489	-2.07056	-1.75468	-1.97406	-1.89461	-2.4596	-4.10189	1.01039	1.36382	0.0306881	linear_increasing	0.00124138	0.00328127
PSPC1	-	-6.14783	-3.59204	-1.29462	-3.22667	-2.0749	-3.704	-7.01013	-5.59499	-4.02426	-4.08498	-5.25885	-1.87883	-3.41246	-5.19909	-5.00202	-7.21061	-2.02969	-4.98621	-1.8216	-3.73107	-4.22741	-6.03991	-5.10486	-2.81067	-5.24446	-5.72704	-2.3733	-4.1684	-3.72108	-3.12796	-4.19072	-1.17567	-1.02164	-2.12904	-1.64632	-1.26816	-6.14892	-2.0242	-4.44463	-2.26226	-2.63116	-4.12766	1.71234	1.56864	0.0782035	other_trend	0.0147336	0.0261235
HGS	-	-3.69645	-5.46452	-0.57829	-4.95641	-2.07888	-4.54811	-5.21438	-4.3046	-5.29558	-3.72784	-4.8896	-2.33984	-4.10161	-4.61532	-3.45341	-4.38733	-1.47477	-4.24237	-1.63683	-4.30001	-4.97415	-5.18657	-5.72453	-5.68121	-5.78981	-2.30069	-4.25343	-6.83366	-5.10279	-4.34364	-2.09474	-2.3943	-2.05894	-2.23059	-2.33038	-2.28671	-2.00795	-2.6019	-2.42647	-2.13777	-2.25697	-4.18322	0.18717	1.45431	0.107912	other_trend	0.000185124	0.000651665
PLCD1	-	-4.55142	-0.998244	-2.42426	-4.92005	-1.78432	-4.94421	-4.34729	-6.24546	-5.97254	-2.08619	-4.33028	-2.94198	-4.19179	-4.29826	-5.10237	-5.30122	-4.59842	-1.48109	-3.71615	-4.70323	-1.78248	-6.76244	-4.77477	-5.85672	-3.97162	-5.94622	-4.21524	-4.66494	-4.84126	-2.97102	-1.78592	-1.94537	-1.91958	-1.62706	-1.38706	-1.72578	-5.58723	-1.53751	-2.08176	-1.28771	-2.0885	-4.15752	1.25446	1.49248	0.0924849	other_trend	0.000341483	0.00109938
UBE2L6	-	-4.53309	-4.12441	-4.37545	-5.10172	-1.86876	-5.17239	-5.18773	-6.49713	-4.1028	-4.25136	-4.03114	-1.79426	-3.2241	-5.03001	-4.38222	-4.87078	-3.70562	-5.65222	-2.60606	-2.10419	-6.31858	-2.56105	-3.6952	-4.14821	-4.38777	-1.9811	-4.52902	-3.50714	-5.82046	-2.32216	-2.0935	-1.08791	-1.80281	-1.55625	-4.65883	-6.10904	-2.11412	-1.61243	-1.54361	-1.15153	-2.373	-4.06287	1.65765	1.30516	0.00732014	linear_increasing	0.00203119	0.00500505
YAP1	-	-4.36588	-2.23585	-4.76302	-4.8581	-1.29779	-3.79466	-3.78704	-7.5549	-5.31024	-1.77738	-5.32654	-5.50025	-5.11211	-6.83364	-3.91385	-4.27004	-6.41728	-4.46359	-1.90818	-4.6438	-4.0056	-4.85188	-2.25167	-1.51692	-5.39794	-1.83798	-5.54975	-8.28648	-1.71611	-3.99453	-1.66072	-2.49204	-1.68571	-1.69804	-1.83139	-1.8365	-5.37646	-1.69443	-1.62028	-5.53808	-2.54336	-4.25143	1.55656	1.82062	0.055847	other_trend	0.0115136	0.0212985
MPC2	-	-2.49249	-5.41995	-3.58696	-6.76252	-1.51454	-5.55827	-2.5118	-6.86869	-5.93605	-5.84025	-4.83212	-3.83482	-3.76326	-6.75027	-4.02	-3.19579	-1.77401	-6.54394	-2.11646	-5.65302	-3.71949	-4.51307	-3.36464	-2.67405	-5.14206	-5.50945	-5.56532	-3.58195	-3.61886	-1.5777	-2.10364	-1.90362	-2.09991	-5.06704	-2.05026	-2.18345	-2.56171	-2.13383	-2.45919	-2.18457	-2.47472	-4.27473	0.930812	1.63401	0.00533904	linear_increasing	0.00215749	0.00525564
ACADS	-	-5.14116	-3.76477	-5.41262	-5.25419	-1.08846	-5.51695	-4.94456	-4.17013	-1.66971	-4.27273	-4.8254	-2.0759	-4.2793	-4.51647	-4.64634	-6.39313	-2.23882	-5.30511	-4.96847	-2.77857	-4.6683	-5.14109	-4.47101	-5.55594	-6.58598	-3.32778	-3.71219	-4.35158	-6.79178	-3.05563	-1.42115	-1.67016	-1.30585	-6.44205	-1.40893	-0.898989	-1.46839	-1.74007	-2.79396	-1.06068	-2.02102	-4.36414	1.63563	1.39807	0.0269853	linear_increasing	8.43162e-05	0.000329382
NDUFA8	-	-1.57565	-4.9612	-4.40717	-3.96754	-1.32361	-6.16304	-5.03553	-4.00542	-4.98935	-7.95214	-6.63642	-2.10777	-5.58972	-4.12331	-2.69451	-3.86047	-3.09374	-5.1565	-3.74289	-6.63236	-6.19306	-4.95997	-4.00958	-3.2818	-5.72777	-2.63759	-4.16758	-3.77894	-4.08804	-5.20614	-3.28029	-1.16311	-2.64798	-2.18495	-2.37692	-2.46265	-2.76078	-1.88232	-1.85773	-1.90443	-2.25212	-4.40229	0.5903	1.53359	0.0174617	linear_increasing	0.000115662	0.000431684
NDUFAB1	-	0.415754	-1.00213	-1.95087	-6.1369	-5.49921	-4.67238	-3.66705	-5.26182	-1.02981	-4.87324	-4.31725	-5.59822	-6.12822	-4.18533	-5.85669	-4.21552	-4.49739	-1.2458	-0.0415065	-4.27938	-5.9643	-2.98287	-3.58696	-2.40203	-3.09648	-4.79482	-5.54371	-4.0639	-5.05385	-1.95946	-0.965715	-0.473888	-0.948925	-0.76223	-4.28582	-0.909169	-1.33069	-0.849148	-2.57949	-0.530308	-1.36354	-3.78304	1.1864	1.8648	0.0560703	other_trend	0.000460928	0.001422
EXOC7	-	-3.87576	-5.60842	-6.31176	-5.06191	-5.59487	-2.69111	-6.11363	-4.19422	-2.99234	-2.68529	-3.94227	-3.20318	-4.66548	-4.17623	-2.61018	-4.32016	-3.2853	-4.29412	-3.30101	-7.04769	-4.97096	-3.65469	-5.049	-5.0379	-4.34362	-5.86342	-7.74639	-4.20514	-5.21802	-2.85414	-2.57688	-2.97632	-2.79435	-2.48498	-2.81883	-2.98804	-2.6984	-2.81226	-4.77965	-2.63775	-2.95675	-4.49727	0.660471	1.31813	0.0235793	linear_increasing	0.00111019	0.00299518
EPS8L2	-	-4.24079	-5.18976	-4.86777	-1.63998	-5.51983	-4.75986	-6.12849	-3.78631	-4.94915	-2.40663	-4.52679	-1.76914	-4.70758	-5.75774	-3.87866	-3.81501	-2.07209	-4.2297	-2.43767	-2.31967	-2.62682	-5.23571	-4.63548	-6.81092	-5.49311	-2.17609	-6.33738	-4.02786	-5.77567	-1.66511	-0.816307	-2.0325	-1.11372	-0.987358	-2.14096	-1.02665	-6.09522	-1.13074	-1.52029	-1.03637	-1.79001	-4.12623	1.57849	1.52555	0.00448781	linear_increasing	0.000175544	0.000619075
NEBL	-	-4.65622	-3.3808	-2.3653	-5.97033	-4.9539	-4.49013	-4.5272	-3.85706	-2.70042	-4.37957	-3.95313	-3.83809	-5.77243	-5.9992	-4.22824	-4.90828	-2.32337	-3.79437	-3.2834	-3.47786	-3.44464	-3.00631	-4.67267	-3.55942	-3.09851	-5.20036	-5.28248	-4.8312	-3.26668	-4.25747	-1.41217	-1.91323	-1.55726	-1.57044	-1.54257	-0.71701	-1.99662	-1.3784	-0.895522	-0.788294	-1.37715	-4.11597	0.445225	1.00113	8.22091e-05	linear_increasing	4.29528e-10	8.9734e-09
CHCHD3	-	-1.10379	-4.56648	-3.16133	-4.99756	-5.11686	-1.41477	-4.70542	-3.31811	-4.38682	-1.1115	-5.00127	-4.08734	-3.71293	-3.08295	-3.68945	-4.90002	-0.781464	-5.37811	-1.35908	-4.44203	-1.18464	-4.94034	-5.28574	-4.49519	-5.38836	-4.6017	-4.55661	-6.21319	-6.8306	-3.33578	-0.646255	-0.586632	-0.934986	-0.803233	-1.31758	-0.247443	-0.881117	-0.912467	-1.05525	0.121714	-0.726325	-3.90498	0.41369	1.62365	0.0251752	linear_increasing	4.47291e-07	3.72162e-06
CSNK2B	-	-3.74274	-2.41161	-2.26696	-5.91805	-4.91494	-2.47619	-5.28851	-4.41821	-3.24537	-2.0725	-3.86637	-6.11436	-5.1019	-3.05743	-5.31538	-4.02245	-3.84703	-2.65041	-2.57739	-2.48369	-5.094	-4.59256	-2.97443	-4.30746	-4.40771	-3.41046	-5.25623	-4.56244	-3.85073	-5.8013	-1.91657	-2.17192	-6.38468	-1.91444	-2.59732	-2.03418	-4.77887	-1.45249	-2.10653	-1.42971	-2.67867	-4.00163	1.61176	1.19495	0.288799	other_trend	0.00852187	0.0165612
STRAP	-	-6.4582	-5.53151	-1.46087	-5.08256	-4.79164	-5.03124	-3.2152	-6.79712	-3.50912	-4.05618	-4.34071	-4.53318	-4.09502	-4.1861	-3.68805	-4.38794	-1.53173	-3.97691	-1.09331	-2.07878	-6.63517	-3.92103	-2.78058	-5.7266	-2.00028	-5.55175	-5.51775	-4.57708	-3.37962	-1.38607	-3.22131	-1.45647	-1.62332	-1.28834	-1.60111	-1.58596	-1.92708	-1.56338	-1.45075	-0.86321	-1.65809	-4.04404	0.613444	1.58579	0.000130119	linear_increasing	4.44149e-05	0.000188862
HEBP2	-	-4.01647	-5.65304	-0.600462	-4.89577	-4.11419	-2.70487	-4.91324	-5.16568	-4.22401	-4.78381	-4.03335	-1.76503	-4.5455	-3.07867	-4.29716	-3.504	-0.487274	-0.923528	-1.06203	-5.09664	-5.2883	-3.82608	-4.22896	-0.976627	-4.36238	-4.18049	-6.17535	-0.957672	-5.17872	-6.14177	-1.00201	-0.782803	-1.3043	-1.1186	-0.0654519	-0.362997	-0.881529	-0.806732	-1.20224	-0.63657	-0.816323	-3.70604	0.38297	1.72381	0.00230695	linear_increasing	6.7621e-06	3.80022e-05
SH3GLB1	-	-3.98504	-5.21826	-2.08692	-4.82714	-4.07788	-0.776448	-3.51585	-2.16625	-4.63705	-6.40694	-5.71517	-1.34769	-4.33799	-3.94915	-5.25446	-2.04866	-1.21759	-3.16214	-1.14088	-3.78791	-3.8283	-5.18847	-0.767214	-3.33947	-5.77699	-6.1368	-4.53619	-2.53799	-4.64814	-4.56248	-0.686808	-0.963394	-0.5493	-0.772962	-1.66528	-1.37203	-1.21183	-0.762709	-1.07478	-1.53581	-1.05949	-3.69938	0.379119	1.64697	0.00441368	linear_increasing	1.39552e-05	7.00312e-05
DYNC1I2	+	-5.03036	-4.18237	-1.69702	-1.05924	-3.96099	-5.65662	-4.47368	-4.61723	-4.00763	-5.5712	-4.14845	-2.50335	-2.9625	-4.26834	-3.95711	-5.73006	-0.673909	-4.48398	-1.02892	-2.45964	-3.77724	-2.4241	-5.27339	-1.22702	-4.25527	-4.63463	-3.8589	-4.79637	-5.37848	-0.724352	-1.01447	-1.15201	-0.865262	-0.863782	-0.0749387	-0.580063	-5.9007	-1.06749	-0.344423	-0.911229	-1.27744	-3.62741	1.65937	1.56691	0.00340909	linear_increasing	0.000243821	0.000830894
CST3	-	-0.810621	-6.34065	-0.915505	-5.59553	-4.44994	-6.57532	-3.20291	-4.73445	-1.13847	-5.23201	-6.26251	-5.0671	-4.13379	-3.12623	-6.45487	-3.53511	-1.7652	-1.47662	-2.68521	-6.48049	-5.67435	-4.60428	-5.68165	-4.4661	-3.49863	-3.84885	-4.84385	-4.63206	-3.36835	-3.81206	-1.82889	-1.00903	-1.61878	-1.35386	-3.47261	-1.12291	-1.07019	-2.98518	-1.38849	-8.02638	-2.38763	-4.14709	2.14828	1.71541	0.0646577	other_trend	0.012048	0.0220536
TST	-	-1.64952	-4.61907	-4.31311	-3.81277	-3.38865	-3.92179	-4.5162	-3.07911	-4.45399	-1.15371	-3.7072	-5.79103	-4.1581	-5.20317	-3.79785	-5.33297	-5.30123	-5.87369	-1.36587	-4.47282	-2.40836	-3.66429	-3.48	-3.32355	-2.05576	-5.2525	-5.7751	-2.42396	-5.26423	-0.959424	-0.539657	0.510101	-1.15995	-1.25194	-0.559205	-1.14601	-2.40557	-0.541453	-0.645071	0.345562	-0.73932	-3.8173	0.832658	1.42626	0.000470772	linear_increasing	1.44981e-07	1.34615e-06
EHD3	-	-2.18369	-4.6563	-4.65239	-3.57006	-3.00109	-6.42418	-2.56465	-3.40388	-5.63347	-2.60798	-2.10099	-4.64515	-5.28387	-4.18574	-5.44253	-4.33171	-1.2766	-3.62661	-1.96873	-4.85108	-4.54195	-5.84849	-3.718	-3.62243	-3.82088	-4.82687	-2.78928	-2.0094	-5.4859	-1.39653	0.633391	-1.34743	-0.100977	2.32753	0.162649	0.704671	-0.0426007	1.04463	1.04394	-0.148536	0.427726	-3.81568	0.974269	1.39683	1.86926e-05	linear_increasing	8.39598e-11	2.1233e-09
ENPEP	-	-2.89838	-5.55378	-5.41328	-4.54536	-3.25633	-3.40598	-5.76494	-4.74436	-4.50532	-5.20944	-6.85984	-6.41039	-3.30041	-5.19603	-5.18495	-4.61906	-2.3475	-5.98757	-3.24384	-2.22705	-4.81862	-1.96058	-5.2696	-5.91173	-4.56894	-3.41308	-6.38036	-5.45685	-2.09031	-3.76573	-1.6873	-5.88341	-2.44044	-5.30495	-1.79651	-1.38463	-1.33746	-0.347621	-2.21191	0.520235	-2.1874	-4.47699	1.99806	1.38635	0.00775087	linear_increasing	0.000252887	0.00085723
JCAD	-	-3.62171	-5.23565	-6.91616	-5.21132	-3.09945	-3.94164	-4.30883	-3.80146	-4.69807	-2.67211	-4.02427	-4.80192	-4.89069	-4.96798	-4.16248	-4.68739	-3.04091	-4.98819	-3.53505	-3.10534	-5.31991	-4.57897	-4.82692	-5.95386	-4.34447	-2.96455	-7.33924	-4.37341	-4.50611	-3.14753	-2.8063	-2.50718	-3.11711	-2.89504	-6.15629	-2.07992	-4.49879	-1.95372	-2.37576	-1.96923	-3.03594	-4.43552	1.32892	1.09826	0.0276216	linear_increasing	0.00203553	0.00500934
MGST1	-	-5.6309	-5.15756	-2.72687	-4.81822	-0.919415	-5.23246	-4.64607	-6.29354	-0.16928	-4.98851	-1.25904	-6.90319	-5.2095	-4.45322	-3.0945	-4.39722	-1.07176	-5.18693	-4.4654	-3.71028	-0.907411	-2.61201	-3.87588	-6.25325	-5.20914	-5.32698	-3.23864	-4.48589	-3.34421	-0.0381893	0.593239	0.0949997	0.17061	-0.0460234	-0.509641	0.243228	0.161092	0.208998	0.232371	0.129189	0.127806	-3.85418	0.276496	1.89017	5.00996e-05	linear_increasing	9.0817e-08	8.81567e-07
NPEPL1	-	-2.65822	-2.45516	-3.7993	-3.12934	-2.67276	-6.85585	-3.38501	-6.22199	-6.00735	-2.57144	-5.4963	-2.30748	-3.84841	-6.84161	-5.77661	-5.99635	-5.84264	-5.62454	-4.08868	-5.94941	-4.08266	-4.83939	-4.11946	-3.08655	-3.49895	-4.69371	-2.49616	-5.72801	-4.95185	-2.84318	-4.34429	-2.36362	-2.10001	-2.68164	-5.47499	-1.27673	-4.13212	-1.93191	-2.65207	-1.79003	-2.87474	-4.39561	1.33622	1.457	0.202455	other_trend	0.00594943	0.0122036
UBA2	-	-4.75559	-3.3341	-4.08061	-5.87278	-1.99668	-3.38522	-6.28432	-5.04001	-1.60878	-3.88413	-2.24918	-3.92586	-4.58056	-3.50038	-4.91365	-4.41736	-5.3432	-5.36002	-1.75125	-3.82519	-2.14074	-3.94479	-2.50989	-4.41787	-5.63307	-2.57054	-3.95897	-5.60911	-6.22833	-1.98478	-1.53467	-1.49911	-1.64206	-1.6342	-1.76995	-1.79333	-2.30817	-1.50705	-1.64322	-1.65721	-1.6989	-3.97023	0.235966	1.39598	0.00448435	linear_increasing	1.03976e-05	5.44526e-05
EMD	-	-0.0551685	-3.60131	-0.573505	-3.97948	-0.167281	-4.8528	-3.69058	-4.54182	-3.41171	-2.59858	-4.14609	-0.398748	-5.30837	-5.06207	-4.00633	-3.43618	-0.84292	-5.30096	-1.57274	-6.16468	-5.61364	-6.72783	-5.08264	-4.15834	-5.87136	-5.53029	-4.39438	-3.16629	-3.40028	-5.43409	-0.619719	-0.530463	-0.603477	-0.554429	-0.461017	-4.24818	-3.35102	-0.719502	-0.663134	-0.898542	-1.26495	-3.76968	1.35769	1.88208	0.392398	other_trend	0.000413104	0.00129103
ATP5PF	-	-5.02468	-0.605043	-0.492151	-3.81867	0.119901	-4.46107	-4.67598	-4.62985	-5.29267	-5.06655	-5.04206	-0.319254	-4.08007	-3.95067	-2.79559	-4.49297	-3.7589	-4.26305	-0.0235421	-3.99074	-5.0198	-5.98318	-4.48247	-6.40079	-5.69838	-4.79166	-4.64942	-4.75911	-2.26611	-0.888957	-0.556046	-1.19546	-0.801938	-1.15183	-0.170588	-1.80835	-1.47941	-0.363706	-1.58524	-1.12304	-1.02356	-3.72012	0.540137	1.89238	0.0377721	linear_increasing	8.17787e-05	0.000320773
SEC11A	-	-2.55378	-2.53846	-2.95721	-3.60786	-5.39826	-2.44443	-3.01789	-2.63166	-2.29275	-4.73843	-0.530947	-2.32182	-3.17776	-3.90287	-3.39399	-4.47053	-2.88482	-3.53949	-4.42268	-5.20884	-4.42905	-4.50343	-5.9206	-4.43663	-5.82654	-7.0924	-5.64638	-3.88211	-2.47141	-4.78923	-1.56987	-0.989341	-1.62297	-1.73686	-3.61612	-1.76951	-2.34939	-1.7031	-3.94642	-1.8664	-2.117	-3.83441	0.9406	1.40735	0.478577	other_trend	0.000946014	0.00261241
ATP5MD	-	-5.69816	-3.38875	-3.67849	-3.88701	-4.71897	-5.35414	-6.64125	-4.76365	-4.07539	-2.5889	-1.84789	-3.1523	-6.04531	-2.20747	-5.35871	-0.615298	-1.62163	-5.55772	-1.68855	-6.0555	-1.7234	-3.81705	-5.21653	-5.1312	-4.64444	-5.65644	-3.37707	-6.20389	-2.57257	-1.46734	-4.50818	-0.721787	-1.22043	-4.36786	-1.1055	-0.355185	-3.55187	-0.926148	-0.971584	-0.626538	-1.83551	-3.9585	1.6289	1.6995	0.00919747	linear_increasing	0.00137022	0.00356368
NDRG2	-	-1.67488	-4.59623	-4.33554	-4.67038	-3.96561	-4.8316	-3.82015	-2.72434	-5.32288	-4.39	-5.03829	-2.02677	-1.97036	-5.75789	-5.0621	-5.45286	-0.543537	-1.35911	-3.04135	-5.84936	-7.82221	-6.06719	-3.34963	-3.11276	-3.3036	-2.03689	-4.06104	-4.85049	-5.14277	-3.30533	-1.22606	-1.44699	-1.38914	-0.874419	-0.523024	-1.09308	-1.32745	-0.917274	-1.09025	-1.04278	-1.09305	-3.98284	0.277237	1.62095	0.00274328	linear_increasing	2.25899e-06	1.43768e-05
GOLPH3	-	-4.21213	-3.16052	-3.56377	-6.03361	-4.8835	-5.536	-6.4436	-4.564	-5.45815	-4.24031	-4.81643	-3.68283	-4.70887	-4.68872	-4.62861	-5.7345	-3.26965	-5.8463	-2.31433	-4.73565	-4.21348	-5.23041	-5.50771	-4.38029	-3.51476	-6.69266	-4.73767	-5.73171	-6.33206	-4.39536	-3.75537	-3.61116	-3.18808	-3.28556	-4.68649	-3.82422	-5.34952	-3.2245	-3.84956	-3.00385	-3.77783	-4.77525	0.732333	1.04604	0.231462	other_trend	0.00830322	0.0162018
SMC2	-	-4.97543	-4.98053	-3.66824	-0.119253	-3.8352	-3.59144	-5.55409	0.271694	0.160363	-0.27511	-5.36756	-2.40985	1.42168	-4.60262	-4.44282	-3.93881	-6.47366	-3.61213	-6.24887	-3.36913	-0.477543	-3.70137	-6.92566	-5.1394	-3.7413	-3.94857	-6.25353	-3.51473	-4.29605	-4.50063	-1.54942	-3.86879	0.0942623	-0.286085	-6.57401	-0.931551	-0.420196	-0.870128	-1.32947	-1.60363	-1.7339	-3.60366	2.02081	2.18591	0.45362	other_trend	0.0222287	0.0367672
GNB4	-	-2.79294	-5.77592	-7.36625	-2.06029	-3.68864	-4.84029	-2.64606	-4.44959	-1.98271	-2.46489	-4.02129	-1.99673	-5.89811	-5.49158	-4.01988	-5.85862	-1.68609	-1.67534	-2.03444	-4.72558	-5.5924	-5.30549	-4.95908	-6.58655	-6.6185	-6.28942	-7.10177	-4.89703	-3.66056	-5.33258	-1.44978	-0.589758	-1.06056	-0.783051	-1.24866	-0.979014	-0.948216	-0.993611	-0.988164	-0.565812	-0.960662	-4.39395	0.270701	1.75206	0.0145909	linear_increasing	3.89194e-07	3.33942e-06
COLGALT1	-	-3.9727	-2.84402	-2.59558	-3.59665	-3.8765	-5.11927	-4.2493	-3.68331	-2.22933	-2.69869	-6.28787	-2.0838	-4.76007	-3.87743	-2.36654	-5.79129	-4.98191	-6.01299	-1.84235	-5.09242	-1.96776	-5.36108	-5.02502	-3.7778	-4.89449	-4.1255	-4.84902	-7.6269	-5.85941	-1.89012	-1.77853	-1.18199	-1.76985	-2.16896	-4.03368	-3.82628	-6.22474	-2.38096	-1.74777	-2.29137	-2.74041	-4.1113	1.52501	1.50038	0.447909	other_trend	0.0171609	0.0295814
HPGD	-	-6.95658	-6.92649	-4.87042	-5.03034	-2.26396	-5.03659	-5.08733	-4.71184	-1.58967	-6.68216	-2.84498	-5.84037	-3.25829	-5.06843	-4.62587	-6.33122	-0.455084	-0.974361	-1.43185	0.0361023	-4.2069	0.564631	-4.14188	-4.72313	-4.71468	-5.83114	-3.0997	-5.22413	-3.93176	-0.126878	0.305335	-0.976471	-0.185903	0.790017	-1.76264	-0.0847822	-0.987295	0.202314	-0.332474	0.43605	-0.259585	-3.84618	0.779033	2.17067	6.22879e-06	linear_increasing	1.03617e-05	5.44131e-05
CD36	-	-0.814789	-4.03191	-5.90359	-3.6023	-1.86693	-4.07185	-3.35642	-5.12602	-2.52367	-3.84219	-4.05856	-4.21441	-2.53804	-3.69599	-3.67591	-4.2164	-1.21311	-3.44414	-3.88424	-4.93214	-3.03596	-3.32576	-3.94364	-1.26116	-3.62328	-2.86477	-4.86199	-7.2475	-3.19844	-4.89229	1.37808	0.944612	-0.936734	0.971228	-0.197674	0.0365777	0.240603	0.964738	1.59774	2.02295	0.702212	-3.64225	0.904018	1.35146	0.000392544	linear_increasing	1.63691e-11	5.07442e-10
ABCA8	-	-2.39453	-3.39067	-4.36825	-3.16414	-3.07096	-3.79487	-6.4196	-2.76561	-3.81369	-4.47127	-3.5249	-1.96319	-5.21737	-6.08207	-5.80663	-5.76846	-3.18557	-2.72008	-3.45	-2.48199	-3.99236	-3.65848	-6.1048	-5.80837	-4.46709	-2.88407	-4.73806	-5.36079	-4.71208	-4.33644	-2.59242	-2.80443	-1.81547	-2.39862	-2.44638	-2.97734	-2.35422	-2.41196	-2.73811	-2.45332	-2.49922	-4.13055	0.315996	1.25396	0.161706	other_trend	0.000251721	0.000854992
ARL8B	-	-0.927602	-1.15913	-5.23681	-3.4237	-1.34109	-2.21893	-5.91445	-5.41551	-4.0681	-5.91817	-5.03591	-3.58326	-4.79224	-5.86493	-4.35277	-4.10066	-1.12228	-5.23805	-0.312819	-5.08135	-5.39409	-5.66916	-5.84877	-1.11631	-4.22747	0.596321	-3.43973	-3.7277	-4.22027	-0.652012	0.0355519	1.05492	0.176638	0.296044	-0.762384	-0.461414	0.076464	-0.0880114	-0.474833	-0.162091	-0.0309113	-3.6269	0.50364	1.98393	0.000711886	linear_increasing	1.85404e-06	1.22036e-05
PLEK	-	-1.02704	-2.57311	-3.73767	-6.33966	-2.27457	-4.17902	-4.17984	-5.63725	-6.15466	-4.1518	-3.62505	-1.75601	-5.07672	-2.85568	-3.80569	-4.32634	-1.53132	-4.6362	-0.989681	-5.21655	-3.77262	-4.13797	-2.84856	-3.19249	-6.00621	-4.87668	-4.01232	-5.2536	-3.74775	-1.37202	-1.17733	-1.51963	-2.16632	-1.03972	-2.77797	-1.71625	-2.02495	-1.26052	-1.67026	-1.02011	-1.63731	-3.77647	0.562138	1.5031	0.0113841	linear_increasing	9.34969e-05	0.000360122
DCTN6	-	-2.85775	-2.60853	-5.03155	-2.20804	-3.07626	-6.02	-4.83857	-4.39749	-3.12032	-4.62372	-5.63094	-3.70308	-4.88079	-6.25176	-5.23317	-3.02737	-4.70792	-3.76261	-5.01676	-2.92676	-3.45714	-3.94166	-3.9421	-2.26582	-5.32102	-3.41585	-5.54649	-4.88052	-4.82822	-2.27916	-2.66511	-2.6124	-2.23997	-2.30352	-3.96455	-5.39729	-4.18733	-1.54709	-2.68215	-2.2997	-2.98991	-4.12671	1.16015	1.17452	0.131689	other_trend	0.0114271	0.0211888
COPG2	-	-2.90292	-4.31048	-4.14235	-3.0905	-3.16154	-3.29685	-4.59032	-3.07723	-3.19067	-4.89269	-3.80396	-4.51342	-5.31953	-5.23183	-3.2271	-5.2821	-5.18287	-6.37748	-3.26871	-3.27815	-3.48527	-4.02952	-2.80828	-5.62488	-3.11528	-3.20468	-4.36193	-4.87263	-6.9691	-2.79317	-2.71193	-2.19975	-2.65703	-2.61837	-3.63756	-3.41716	-5.014	-2.80985	-3.55314	-2.74007	-3.13588	-4.11351	0.806114	1.12074	0.403051	other_trend	0.015355	0.0270507
CSPG4	-	-3.5479	-4.86376	-3.87247	-4.60302	-2.5875	-2.69183	-7.47578	-2.76326	-4.25461	-2.39856	-3.24876	-4.5404	-5.22817	-5.80523	-5.31649	-4.09939	-2.59237	-2.06602	-4.04946	-5.38097	-3.96579	-2.56332	-5.69632	-3.4603	-2.87008	-3.84313	-4.08364	-2.68749	-3.0557	-4.08514	-2.55116	-2.59157	-2.10908	-1.39005	-1.82175	-2.22169	-3.41987	-1.75254	-1.89434	-2.07314	-2.18252	-3.92323	0.565612	1.2493	0.0025158	linear_increasing	0.000139612	0.00050629
CAPRIN1	-	-2.42767	-2.59687	-3.91912	-4.1321	-2.63383	-4.829	-4.24597	-5.84366	-3.99548	-2.59728	-4.76979	-1.66028	-5.20272	-4.19949	-5.62561	-5.14159	-5.03573	-2.45299	-1.29926	-4.92094	-5.75778	-4.28346	-7.32735	-4.89296	-2.39658	-6.28114	-5.77793	-6.0668	-2.50121	-3.57693	-1.79101	-2.22409	-1.33868	-1.95346	-2.15271	-2.3624	-4.61591	-1.93791	-2.28773	-1.84599	-2.25099	-4.21305	0.882637	1.51842	0.11858	other_trend	0.000434639	0.00135393
IST1	-	-2.26487	-5.20209	-5.66032	-2.49929	-2.36312	-5.04537	-3.63614	-4.22144	-4.97619	-5.0659	-3.06962	-4.84656	-3.44842	-3.68137	-2.66779	-4.89309	-1.9432	-4.92257	-1.86658	-3.12427	-3.16588	-3.32049	-4.6682	-4.46529	-4.38824	-2.18657	-3.66879	-4.1215	-5.14121	-1.98557	-2.12027	-2.1057	-2.01378	-1.9353	-2.07283	-1.98181	-6.67942	-2.0689	-2.26584	-2.03372	-2.52776	-3.75033	1.4615	1.16474	0.020381	linear_increasing	0.0103738	0.0195667
MGAT1	-	-2.36694	-2.14227	-4.96622	-3.12446	-2.26717	-5.96835	-3.66555	-7.27929	-4.60327	-4.98488	-5.43123	-2.62312	-4.38023	-3.73555	-6.24533	-4.52189	-6.31149	-2.03215	-4.05182	-4.95379	-4.3512	-4.70608	-5.85082	-2.81642	-3.52735	-2.10798	-5.66063	-3.72432	-6.63786	-2.35233	-2.13894	-1.90108	-1.40243	-2.56955	-1.5652	-1.49234	-2.32355	-2.43563	-1.57512	-1.48682	-1.88907	-4.24633	0.443797	1.51354	0.0125391	linear_increasing	2.33596e-05	0.000109773
SRP68	-	-2.14236	-4.93713	-2.57523	-7.02157	-2.67881	-5.56308	-6.12305	-5.07422	-3.80643	-4.47608	-2.96076	-4.40291	-5.56116	-3.68479	-5.37667	-5.69861	-4.94931	-4.24984	-2.01919	-6.01411	-2.57722	-3.13741	-3.99575	-4.78149	-6.01513	-3.91227	-5.19162	-5.10707	-5.41955	-2.33005	-2.16434	-3.40287	-2.39917	-2.11324	-2.54983	-1.95074	-5.99131	-2.18317	-2.04316	-2.1139	-2.69117	-4.39276	1.2326	1.35666	0.0456694	linear_increasing	0.00117749	0.00314763
ASL	-	-3.18095	-3.35139	-2.93115	-5.51007	-2.63022	-3.5567	-6.0903	-3.62812	-4.88729	-5.65184	-4.80491	-4.45944	-5.83052	-4.18615	-2.56747	-2.12964	-6.46431	-3.41593	-3.72698	-3.17094	-4.27254	-4.7843	-4.2844	-4.40999	-2.73281	-2.94515	-5.50186	-4.24758	-5.05398	-5.78167	-2.7483	-0.383527	-1.69308	-2.00906	-3.15751	-3.89291	-3.4757	-1.96931	-2.67743	-5.37633	-2.73832	-4.20629	1.36529	1.18269	0.0624788	other_trend	0.00227259	0.00547357
AKR1C2	-	-4.15003	-0.877202	-0.983917	-1.41702	-1.40426	-2.39335	-4.61184	-4.77831	-0.278735	-5.36882	-4.9038	-1.98635	-6.13898	-5.08117	-5.10754	-4.06521	-4.18599	0.0276668	-6.37887	-3.41793	-4.94928	-2.67178	-6.51626	-4.77031	-4.68635	-5.37254	-2.58771	-4.13897	-4.53582	-3.9685	-3.78682	-1.31658	-0.747209	-3.70164	-0.646296	-1.34409	-1.25006	-1.6919	-0.890677	-1.14807	-1.65234	-3.72331	1.14468	1.83468	0.537386	other_trend	0.00187397	0.00465345
ACSL4	-	-2.97913	-4.404	-3.36891	-3.97455	-1.88891	-5.42841	-5.30879	-5.87467	-1.88328	-5.77134	-3.91406	-1.86204	-6.38653	-3.69161	-4.53066	-5.82428	-6.16037	-2.45211	-5.88912	-1.94433	-1.2601	-4.7867	-4.74554	-5.04074	-5.4261	-4.27216	-6.02541	-2.35385	-4.09913	-1.82768	-1.97455	-2.53143	-1.50141	-1.98917	-1.9991	-1.92541	-1.66717	-1.51846	-1.53077	-1.84115	-1.84786	-4.11248	0.315161	1.58459	0.00705499	linear_increasing	7.20885e-05	0.000289131
H1-3	-	1.07479	0.667279	-0.938217	-0.578955	-0.274149	-0.78622	-5.93665	-5.03007	-3.30922	-3.52845	-4.97875	-3.20658	-4.00768	-4.31707	-5.4396	-3.90986	-4.7503	-3.72885	-4.87923	-3.11187	-4.91485	-1.38008	-5.38252	-6.94008	-5.36656	-5.75074	-4.38147	-5.48882	-2.81654	-4.77046	0.200428	-0.125916	-0.0293772	0.0188182	-0.917155	0.00640152	-1.20305	0.0972095	-5.13061	0.298316	-0.678493	-3.60539	1.63856	2.09414	0.669914	other_trend	0.000268862	0.000901839
SNRPD3	-	-0.574055	-0.818238	-1.60132	-3.39849	-0.483569	-0.908806	-6.82524	-2.71564	-5.22171	-6.00142	-3.97676	-4.16069	-4.70263	-4.43277	-1.54243	-4.91814	-0.557223	-4.83392	-4.29195	-0.578297	-5.77308	-3.7798	-3.19091	-4.29466	-5.83042	-3.88678	-4.97221	-4.06024	-4.57871	-0.470766	-0.526763	-0.619295	-2.67334	-0.619903	-0.588201	-4.83303	0.305808	-4.28645	-0.472338	-0.376911	-1.46904	-3.44603	1.79962	1.93683	0.329341	other_trend	0.00717607	0.0143223
GALE	-	-4.06396	-4.89054	-2.40816	-4.10079	-1.85687	-5.66427	-3.83842	-3.87743	-5.33914	-5.1795	-2.79239	-2.1278	-5.03405	-5.09065	-3.77061	-3.72702	-4.63563	-1.84367	-2.57122	-3.96139	-3.67513	-4.7252	-4.53895	-5.22335	-2.90574	-2.03231	-3.75437	-6.43572	-3.29585	-4.50495	-2.0048	-1.53563	-1.83611	-2.32406	-1.9028	-1.457	-2.74689	-4.81463	-1.86728	-2.7254	-2.32146	-3.92884	0.979925	1.20995	0.0178856	linear_increasing	0.000514492	0.00155725
CTBP1	-	-2.34711	-2.46895	-5.41825	-4.0249	-6.35718	-4.41237	-3.13735	-4.95287	-2.26444	-5.32791	-6.41208	-3.91127	-6.34902	-3.92856	-4.06415	-4.24561	-2.45494	-2.00953	-2.50169	-2.32039	-2.34911	-4.40854	-5.31532	-6.17908	-4.67679	-4.14813	-4.05757	-2.86796	-7.00783	-2.91741	-2.07773	-2.51432	-2.6245	-2.52036	-2.62098	-1.92579	-2.58107	-2.57515	-2.6092	-2.3843	-2.44334	-4.09454	0.245904	1.47575	0.0300581	linear_increasing	0.00123056	0.00325775
ATP6V1E1	-	-2.40998	-1.64392	-4.27979	-4.40016	-6.44869	-5.09409	-5.64372	-1.05553	-2.95229	-4.88993	-4.94243	-6.00209	-6.01646	-4.85087	-3.19889	-4.86799	-5.15737	-5.73869	-0.443403	-1.44344	-1.45023	-5.26054	-3.96372	-1.94103	-0.175361	-5.08007	-4.84922	-4.851	-6.42424	-5.16837	-1.40576	-0.281832	-1.03797	-1.24823	-1.72011	-1.27372	-0.474609	-1.19268	-0.847371	-1.40331	-1.08856	-4.02145	0.44192	1.85882	0.00735493	linear_increasing	1.79388e-05	8.66293e-05
CAMK2G	-	-4.57224	-3.20017	-2.33185	-4.44246	-5.50485	-2.82372	-2.60433	-4.02223	-4.00731	-2.11914	-2.68983	-4.78026	-4.18495	-3.25372	-4.03446	-5.46794	-2.45693	-5.11046	-4.16297	-3.34278	-4.49475	-3.09419	-4.97359	-5.6963	-4.74984	-5.01425	-2.92013	-2.85952	-5.69809	-1.31897	-1.89457	-2.0964	-5.99144	-2.30409	-0.450032	-1.24737	-1.29029	-1.51805	-3.48876	-1.75175	-2.20328	-3.86441	1.5497	1.18458	0.060362	other_trend	0.00103772	0.00282908
UBE2D2	-	0.226863	-0.81353	-5.32838	-6.23576	-6.28127	-0.607597	-4.3889	-4.60862	-1.34112	-4.83451	-4.86364	-0.908818	-6.81727	-5.30627	-4.66285	-5.26983	-6.62421	-3.93636	-4.7966	-4.02618	-1.42639	-5.58452	-5.55619	-3.48831	-5.65747	-0.776673	-5.59381	-4.51625	-3.98324	-1.37882	0.307721	-0.156146	0.124135	-0.0368175	-0.329251	-0.24927	-1.21963	-0.371355	-0.0382438	0.00550645	-0.196335	-3.97955	0.414703	2.0672	0.00585153	linear_increasing	1.46061e-06	1.0062e-05
DCXR	-	-2.80536	-4.90964	-7.1353	-4.68466	-5.7143	-5.395	-2.14787	-2.24698	-3.00415	-2.62921	-4.8395	-6.05405	-5.38345	-3.48266	-3.66641	-5.07746	-2.72037	-2.89627	-2.80391	-4.36816	-2.46294	-5.36011	-4.74205	-5.28351	-5.06802	-5.78553	-4.32954	-3.48812	-2.91683	-2.21973	-0.606722	-0.493477	-0.5111	-1.31392	-1.66008	-1.29839	-1.57001	-1.40279	-0.679568	-1.16599	-1.07021	-4.1207	0.452357	1.37248	1.46304e-05	linear_increasing	3.88908e-08	4.15268e-07
ATP6V0D1	-	-1.84588	-5.04156	-3.09432	-2.29237	-5.41603	-3.41344	-4.83791	-4.67495	-4.61725	-2.12357	-4.76395	-1.27717	-4.08112	-3.04607	-2.1251	-5.5793	-4.19394	-7.01889	-1.597	-2.09274	-4.55425	-5.57273	-3.71176	-3.0428	-6.18367	-4.83921	-2.69841	-4.12401	-5.83816	-1.18819	-0.777557	0.00701487	-1.11112	-1.22699	-1.85739	-1.9487	-1.63491	-1.30378	-1.41574	-1.5133	-1.27825	-3.82953	0.569609	1.57275	0.00601213	linear_increasing	1.39168e-05	7.00211e-05
AP1M1	-	-1.57994	-5.11752	-3.08748	-4.52554	-5.04633	-4.77259	-3.96191	-3.90382	-5.55823	-1.92389	-2.27739	-1.57642	-4.79565	-3.5603	-3.26403	-3.89827	-1.90881	-1.19031	-1.68788	-3.8806	-1.60996	-3.43199	-6.43484	-4.83674	-5.04834	-2.2221	-5.70948	-4.25579	-5.22718	-1.24152	-1.16207	-0.891893	-1.44484	-1.32047	-1.67989	-1.49076	-1.5539	-1.42053	-1.32585	-1.16249	-1.34527	-3.58449	0.227487	1.53521	0.00463825	linear_increasing	5.24172e-05	0.00021949
FKBP3	-	-1.73381	-4.05239	-0.969442	-5.05454	-5.04028	-1.9812	-4.88056	-6.95496	-4.93154	-0.500813	-3.72594	-2.22091	-3.66338	-4.5336	-4.92851	-5.99585	-0.555641	-4.44968	0.227966	-5.04066	-3.35051	-4.28227	-2.33361	-5.06649	-1.83668	-1.17618	-4.7437	-6.62327	-6.10817	-1.30724	-1.68025	-1.45351	-1.13414	-1.33326	-1.47977	-4.29607	-2.05734	-1.01466	-1.44469	-1.58558	-1.74793	-3.59379	0.940248	1.98242	0.10966	other_trend	0.00754835	0.0149258
ALDOC	-	-1.56505	-4.68921	-1.54167	-5.70886	-5.10394	-4.82852	-1.13727	-1.16971	-1.93687	-1.44754	-5.82804	-4.58536	-2.08904	-7.42013	-3.21315	-5.86868	-0.78468	-4.88622	-1.93091	-6.11515	-4.619	-4.66143	-6.5937	-1.12856	-5.54485	-5.01911	-3.86066	-5.25486	-2.29005	-1.60168	-1.07932	-0.992169	-1.34581	-1.0551	-0.94625	-1.45129	-2.98328	-0.891637	-0.398265	-0.940389	-1.20835	-3.74746	0.684123	1.99005	0.04294	linear_increasing	0.000348976	0.00111789
RPS28	-	-4.10164	-1.07321	-5.73274	-4.35599	-4.92587	-1.32606	-2.77751	-1.33226	-1.00446	-2.92217	-7.12243	-0.887391	-4.52011	-4.97935	-6.38676	-4.52197	-4.22738	-1.18513	-0.073947	-1.21376	-5.4144	-3.78806	-4.6299	-4.31134	-4.5372	-2.85997	-5.11101	-4.86988	-4.39525	-3.7974	-3.60703	-0.434752	-1.12963	-0.373603	-4.3444	-0.946743	-0.811783	-1.4441	-1.05092	-3.13537	-1.72783	-3.61282	1.42247	1.83891	0.154915	other_trend	0.00539934	0.011354
RDH11	-	-2.88762	-2.98255	-4.54864	-5.31196	-4.81579	-6.80771	-4.18548	-3.51256	-2.17128	-4.42589	-4.48712	-1.79593	-4.78143	-3.55983	-4.65606	-5.33986	-2.22443	-4.48983	-2.38237	-2.30053	-3.91665	-2.69282	-3.09706	-5.27309	-0.861683	-2.86378	-5.60849	-2.52776	-4.83992	-5.62956	-1.92282	-2.37808	-2.65948	-4.78775	-2.54231	-2.27198	-3.9334	-2.08122	-1.66994	-2.45621	-2.67032	-3.83259	0.959852	1.39247	0.0637151	other_trend	0.019337	0.0326016
ALOX5AP	-	-4.91578	-4.97098	-5.08048	-2.9188	-4.18983	-4.79863	-2.58129	-4.51416	-3.6589	-4.16736	0.15044	-4.1672	-3.54312	-4.55485	-4.17662	-5.51412	0.395766	-0.453461	0.756398	-3.81173	-4.45845	-4.0308	-5.06785	-3.52105	-0.649499	0.378035	-4.89968	0.278817	-4.32411	1.27569	0.0668728	1.3014	-0.663927	-0.207312	-0.0548949	-0.498441	-0.0227343	-0.229883	-0.979793	-0.833843	-0.212256	-3.05779	0.64044	2.15169	5.2044e-06	linear_increasing	0.000216051	0.000748197
ESYT2	-	-2.21931	-3.73796	-2.289	-6.80353	-4.14773	-4.20636	-5.64832	-4.64701	-2.94295	-5.57773	-4.56619	-2.55995	-3.167	-5.29605	-6.39503	-4.77378	-1.86786	-2.41552	-2.16656	-4.53169	-2.94377	-4.1226	-3.53016	-6.63122	-3.31694	-5.31193	-2.667	-6.72007	-2.70683	-2.37618	-1.66835	-1.75168	-2.20731	-2.08875	-0.656261	-1.76048	-5.95331	-1.54974	-2.095	-2.10134	-2.18322	-4.00954	1.39843	1.51523	0.0235071	linear_increasing	0.00178308	0.00446817
PDS5B	-	-2.66893	-5.56431	-3.37101	-3.47387	-4.1371	-4.17116	-5.7319	-5.39672	-2.50281	-4.43656	-4.88136	-3.12837	-4.56913	-4.31126	-3.89752	-4.87613	-6.36169	-2.85987	-3.53508	-3.4534	-5.69137	-5.65853	-4.31945	-4.46593	-3.47347	-3.57168	-4.5256	-2.98197	-3.59698	-3.34126	-1.9742	-2.806	-4.72111	-2.3011	-3.14736	-2.67469	-3.45945	-3.04036	-2.71508	-3.01967	-2.9859	-4.16515	0.7424	1.01594	0.0129494	linear_increasing	0.00173474	0.0043654
TMX4	-	-4.11926	-2.20363	-4.07817	-5.58546	-3.95752	-3.30565	-6.31485	-2.15981	-1.81097	-3.55898	-2.44649	-4.36555	-7.43481	-6.57935	-4.63928	-4.59836	-5.47479	-5.61242	-1.99655	-5.41465	-2.50377	-5.31387	-4.05809	-1.75612	-5.02187	-4.31896	-2.32888	-3.58366	-4.90442	-1.82454	-4.85047	-1.28663	-3.87056	-1.65218	-1.03986	-1.83705	-2.23742	-1.50705	-3.12107	-1.33957	-2.27419	-4.04236	1.2668	1.56627	0.0429741	linear_increasing	0.00257924	0.00608257
SLPI	-	-2.05384	-2.61119	-1.2616	-3.05273	-2.69448	-5.27143	-6.99497	-4.96434	-2.68574	-5.94363	-6.73998	-1.55752	-4.33337	-7.26452	-4.53244	-5.69123	-0.095649	-0.632945	-5.41678	-6.1097	-7.07703	-5.62241	-5.90776	-6.49765	-2.0632	-4.84835	-5.93807	-5.55374	-6.20201	-4.40045	3.57222	2.39956	4.69418	3.00716	4.38424	3.23036	2.74801	1.83411	3.91666	2.70646	3.24929	-4.46729	0.897849	2.07065	0.000437617	linear_increasing	8.87934e-14	6.82644e-12
ACSF2	-	-2.49961	-4.74725	-4.07739	-4.26335	-3.59676	-3.26152	-5.11538	-4.93454	-2.18341	-2.52667	-5.66643	-2.68828	-4.74669	-6.18066	-5.22361	-4.00917	-3.50401	-2.46161	-2.24443	-4.51653	-6.66104	-5.55876	-4.10253	-7.00216	-5.43097	-2.17215	-2.75249	-4.49199	-5.48182	-5.19381	-2.08122	-1.60544	-1.58694	-1.85318	-2.32603	-2.46171	-5.5689	-1.97244	-2.4205	-1.74822	-2.36246	-4.24317	1.17086	1.38985	0.111863	other_trend	0.000452315	0.00140233
CAMP	-	-5.56428	-1.90287	-2.02399	-2.15483	-2.49445	-2.64494	-3.36651	-1.95305	-6.49255	-4.01381	-2.9759	-3.07431	-4.64127	-4.81327	-5.50224	-4.40841	-4.77447	-5.20382	-2.25398	-5.73404	-2.24747	-4.3718	-3.98279	-5.13873	-3.7222	-3.24528	-3.47036	-5.76128	-4.69913	-0.880917	-0.896089	-2.27075	-5.89591	-0.899174	-1.57636	-5.86432	-1.64926	-1.71901	-3.10817	-0.748664	-2.46277	-3.78377	1.93358	1.43741	0.389607	other_trend	0.0266922	0.0428591
MMS19	-	-3.27237	-5.41781	-4.35353	-4.15615	-3.14109	-4.90657	-4.60869	-4.75832	-6.64624	-4.77634	-5.6319	-3.77707	-3.74057	-4.04439	-5.3627	-4.85361	-3.4612	-3.65473	-3.64621	-3.8208	-3.45206	-5.2981	-2.3971	-2.41869	-3.2938	-3.54776	-1.07836	-4.81756	-4.43134	-3.40714	-2.70834	-2.42099	-2.63089	-3.37118	-3.72299	-4.00505	-2.98096	-3.22145	-3.98066	-2.61626	-3.16588	-4.07241	0.587876	1.11536	0.00137875	linear_increasing	0.0192444	0.032531
YARS1	-	-0.282242	-0.392565	-6.17396	-0.785289	-0.573751	-4.77768	-6.46567	-5.52274	-1.62961	-1.34756	-3.4167	-3.62466	-6.11397	-3.94171	-5.62224	-3.92517	-4.62514	-0.803771	-1.14424	-3.95056	-5.82172	-3.64155	-7.46169	-3.98309	-3.58443	-3.68838	-3.09473	-6.75477	-2.27616	-4.32273	-1.16908	-0.572974	-0.43097	-1.55374	-1.35446	-1.47286	-0.971295	-1.01622	-1.18408	-0.777872	-1.05036	-3.65828	0.372613	2.07887	0.179009	other_trend	0.000364959	0.00115751
TOMM70	-	-0.993096	-3.96198	-3.47099	-4.94956	-0.823899	-2.02278	-4.07702	-6.09154	-3.79404	-4.58611	-4.67444	-5.56959	-5.77277	-5.77692	-3.36706	-6.78892	-1.64539	-1.3176	-1.80078	-3.67182	-6.73565	-2.13409	-2.83427	-4.83578	-6.64336	-0.999879	-6.16368	-4.51124	-5.04206	-1.04213	-0.912322	-1.38353	-1.17586	-1.19283	-1.15616	-1.49831	-1.32059	-1.10602	-1.11465	-1.47607	-1.23363	-3.86995	0.18365	1.92399	0.0212016	linear_increasing	0.000118546	0.000439855
RPS25	-	1.17114	-2.71151	0.979297	-4.26218	1.07556	-3.52276	-2.45561	-6.49331	-4.68271	-6.07181	-7.05133	-4.24566	-5.05906	-4.33148	-5.15863	-3.14309	0.280654	0.77511	0.518193	-5.91384	-5.84566	-0.848261	-6.29204	-5.03859	-5.55276	-4.05393	-2.96441	-4.91699	-4.39274	0.0698066	0.230211	0.118226	-0.0353369	0.135999	0.970445	0.448946	0.969826	0.163295	0.0487917	-0.0485968	0.300181	-3.33795	0.380193	2.61337	0.0472767	linear_increasing	9.86968e-05	0.000377128
ISOC2	-	-0.673196	-2.44386	-1.35033	-5.8548	-0.635033	-4.93383	-3.78445	-2.42394	-1.94355	-5.03485	-3.23257	-1.6611	-3.96493	-3.55678	-4.24261	-5.10222	-0.979306	-4.67214	-3.32981	-5.42961	-4.69907	-2.24221	-4.49409	-7.21907	-4.41197	-4.04688	-7.07901	-3.6315	-4.94093	-3.11526	-2.01647	-1.42511	-1.27165	-1.92619	-1.93359	-1.67602	-1.7964	-1.73103	-1.21215	-1.22686	-1.62155	-3.7043	0.311995	1.728	0.506071	other_trend	0.000572358	0.00170554
H6PD	-	-1.79286	-3.84767	-4.90824	-4.3969	-6.86921	-5.28453	-3.16066	-1.74265	-1.01775	-1.4022	-1.15466	-1.15841	-5.01133	-3.80424	-1.66109	-4.66585	-1.17004	-3.1108	-3.16264	-4.78671	-3.94673	-5.10433	-6.6656	-5.43387	-3.52154	-1.67701	-6.80401	-6.33433	-4.72964	-1.92952	-0.307179	-1.31753	-1.10275	-0.930985	-1.16576	-1.13584	-2.13074	-1.61288	-1.37575	-3.38327	-1.44627	-3.67517	0.825017	1.87029	0.074362	other_trend	0.000836662	0.00234412
CA4	-	-4.24108	-4.23777	-3.94355	-4.77204	-6.49042	-5.55978	-3.01262	-3.53158	-2.69685	-5.57515	-3.94084	-4.61701	-4.562	-3.56593	-5.0354	-2.15377	-0.411041	-3.37708	-0.629869	-5.17276	-6.7505	-2.31872	-4.23124	-2.395	-1.48142	-5.66781	-3.96002	-1.95029	-2.88076	-5.40869	2.23949	3.07233	-0.0743254	2.7811	2.27056	3.11245	1.39878	2.74058	1.7626	3.25486	2.25584	-3.81903	1.01748	1.60492	3.58768e-07	linear_increasing	1.37501e-13	1.01645e-11
H2BC21	-	-3.6561	-3.73561	1.50237	-5.49727	-6.20034	-6.43821	-5.45875	-2.71849	1.22535	1.85615	-4.49721	1.45661	-5.37044	-6.51443	-1.34417	-2.2443	1.44667	1.78846	2.90865	-3.82972	-3.17043	-3.58617	-4.52809	1.55306	-4.17688	-2.93307	-5.44886	-4.62542	-4.20298	1.86721	2.55053	2.37867	3.2707	2.69861	-7.04587	1.70976	-2.70152	2.11056	2.50715	2.2213	0.969987	-2.48575	3.27066	3.04824	0.0146778	linear_increasing	0.00414987	0.00910847
SRSF10	-	-4.78047	-1.10471	-0.534067	-4.87473	-5.06476	-3.11696	-3.22187	-5.77475	-1.56661	-3.96007	-1.47688	-1.06821	-5.5248	-6.32229	-4.86826	-3.78747	-1.1822	-3.23315	-0.361033	-4.51786	-5.54307	-4.96234	-5.08051	-1.25966	-3.92979	-4.07592	-4.25504	-2.7425	-4.83737	-1.10156	-0.911323	-0.830564	-0.960663	-0.94444	-0.853704	-1.09586	-1.46063	-0.8291	-1.10003	-0.824469	-0.981079	-3.47096	0.197322	1.79295	0.0137103	linear_increasing	0.000100084	0.00038167
ANO6	-	-4.66207	-6.40272	-3.36493	-2.18316	-4.46335	-3.5347	-3.55942	-2.7426	-2.63189	-2.54816	-4.34729	-4.79569	-3.13839	-4.24576	-2.57375	-5.92171	-2.80698	-5.21992	-2.64252	-2.53695	-6.43371	-4.45424	-2.89885	-3.30867	-2.09272	-2.51698	-3.73833	-5.84187	-4.85678	-4.58417	-2.11538	-2.60926	-1.2191	-1.85158	-2.00696	-1.29398	-2.65191	-1.82784	-1.2877	-1.61389	-1.84776	-3.83494	0.515769	1.28191	0.00859499	linear_increasing	2.96256e-05	0.000133038
GCA	-	-4.59428	-1.66529	-0.728936	-5.31362	-2.97689	-2.11859	-3.25835	-5.30673	-7.06405	-4.56535	-0.780696	-1.19227	-4.33747	-1.96427	-3.82065	-4.08095	-4.71228	-4.07747	-0.706825	-4.29996	-0.495946	-5.08093	-3.79034	-3.61707	-1.04694	-5.4293	-4.42719	-6.09694	-7.54666	0.290949	0.926465	0.335452	-1.07252	0.257792	-0.57201	-6.00427	-0.619372	0.563016	-1.89494	-0.498618	-0.8579	-3.49351	1.99294	2.04307	0.0480109	linear_increasing	0.00103577	0.00282908
CXCL17	-	-5.06224	-1.09009	-0.487609	-3.56737	-2.02302	-5.28324	-4.95732	-0.904837	-0.656833	-4.4462	-5.2118	-0.834658	-4.36139	-3.3294	-5.46068	-4.39454	-0.623651	-0.394174	-2.85464	-4.46815	-4.99903	-5.68508	-2.27836	-1.94116	-3.94087	-1.81883	-3.24879	-4.77775	-6.46316	-5.40179	0.438696	-0.00765358	0.422076	-0.0306718	0.956279	-0.0202757	0.642781	-0.455361	-0.289822	-0.0853389	0.157071	-3.36556	0.441156	1.88245	0.0221372	linear_increasing	1.01497e-06	7.44571e-06
CHST14	-	-5.44303	-3.62159	-2.85433	-2.26955	-2.78075	-7.59744	-3.61347	-2.99847	-4.78034	-4.96592	-6.60816	-3.25826	-4.68326	-6.53319	-5.8564	-3.8966	-2.00934	-1.24813	-2.76104	-6.03809	-4.48099	-4.51147	-3.09005	-5.88824	-4.69156	-3.26484	-3.99776	-4.78569	-2.49188	-3.52961	-1.27576	-3.74243	1.35304	-0.980116	-0.0551612	-0.508416	-1.15689	-1.35532	0.245879	-1.12736	-0.860254	-4.15165	1.32466	1.51886	0.000413021	linear_increasing	4.01764e-07	3.39943e-06
TMX1	-	-6.37252	-1.70877	-1.85681	-3.0006	-2.67653	-3.40982	-3.52197	-3.96977	-1.9326	-2.32933	-5.52064	-1.98965	-6.04568	-5.19316	-2.3694	-4.18361	-1.96794	-4.17105	-1.60123	-5.04279	-2.63148	-3.16113	-4.54888	-2.36538	-5.1295	-3.11469	-7.58259	-5.20042	-3.8252	-1.8153	-1.2881	-1.50646	-1.70549	-1.97468	-1.64533	-1.79861	-1.59136	-1.84003	-1.77932	-1.79095	-1.69203	-3.60795	0.19455	1.59307	0.0606075	other_trend	0.000569016	0.00169821
U2AF1L5	-	-2.04839	-4.10151	-0.30844	-6.53051	-2.20632	-4.8956	-2.75196	-5.30261	-3.34896	-1.52576	-4.50033	-5.07398	-1.55081	-5.0651	-4.28163	-4.98194	-0.0261765	-0.823829	-0.193254	-6.49048	-4.42232	-4.54429	-3.59512	-4.45237	-4.4995	-2.16672	-2.15863	-2.27726	-3.42962	-5.30576	-0.610231	-0.144849	-0.116501	-0.570477	-0.612197	-0.666581	-1.93631	-0.6977	-4.04328	-0.70931	-1.01074	-3.42864	1.17487	1.82768	0.0187372	linear_increasing	0.00037454	0.00118399
MFAP5	-	-0.883162	-1.17566	-0.797282	-4.99157	-0.972716	-1.82268	-4.16243	-2.87637	-1.23708	-4.59979	-4.83926	-0.528158	-2.73891	-4.47312	-3.73723	-0.480807	-0.225445	-0.958822	-5.79574	-4.11046	-5.46995	-5.72195	-4.22954	-5.81155	-6.20718	-5.37959	-6.38407	-5.25026	-2.94172	-5.45562	0.282522	-0.304293	0.593621	-0.114437	2.38454	0.550667	1.32548	-0.445557	0.00428375	-0.287256	0.398957	-3.47527	0.880244	2.0623	0.152512	other_trend	1.33816e-06	9.285e-06
TRIP6	-	-4.64061	-3.44874	-5.49406	-4.91911	-1.58228	-3.38474	-5.73943	-5.12533	-1.79594	-1.90012	-2.60301	-1.71752	-3.726	-3.87796	-5.33815	-4.5878	-1.42262	-1.78808	-1.94833	-3.72786	-3.37773	-0.759052	-3.22061	-5.47039	-3.75192	-1.16157	-5.30397	-4.00003	-5.51263	-4.90664	-1.28882	-1.35974	-0.676747	-1.18339	0.00214692	-0.717496	-1.01214	-0.917162	-0.260636	-0.936711	-0.83507	-3.54107	0.437254	1.54308	0.00271258	linear_increasing	3.44007e-06	2.10567e-05
HMGCL	-	-1.70276	-2.07619	-5.26764	-4.2247	-1.92711	-5.11285	-4.37307	-5.72412	-2.08304	-3.27283	-4.28984	-2.10873	-2.97312	-5.10359	-4.32204	-7.06999	-1.36293	-5.70193	-3.08531	-1.97496	-3.80789	-4.23303	-5.84093	-4.82237	-7.00976	-1.14969	-3.82906	-3.11173	-4.37854	-1.40971	-1.83669	-0.483267	-2.20357	-1.25939	-1.76635	-1.57505	-4.07524	-1.38496	-1.61159	-1.01017	-1.72063	-3.77831	0.95378	1.67407	0.036098	linear_increasing	0.000735801	0.00211708
RPL30	-	0.446694	-0.600111	-3.30814	-3.86127	-0.26727	-2.00102	-6.67531	-3.84927	-0.614241	-3.054	-3.51049	-0.928246	-4.54968	-6.40154	-4.31534	-4.80746	-0.228892	-4.87201	-0.451155	-4.28982	-3.83911	-5.5974	-3.9978	-2.99029	-5.45157	-5.12482	-4.37787	-4.11011	-2.21137	0.174003	1.55234	0.4969	0.258772	1.33823	-0.12403	0.396994	1.33802	0.319459	0.349752	1.28885	0.721529	-3.18883	0.59229	2.04653	0.0142532	linear_increasing	7.47983e-07	5.75049e-06
EIF3M	-	-1.42692	-6.42997	-2.40029	-2.05405	-1.95442	-4.06847	-2.46342	-6.42107	-4.64454	-3.11865	-3.81657	-2.15862	-4.53452	-4.80854	-2.02582	-4.67461	-1.50093	-2.25358	-4.4166	-6.55331	-3.81606	-5.06204	-3.92741	-3.42614	-4.54799	-2.25615	-4.46457	-6.56752	-4.45181	-1.976	-1.33315	-1.72917	-1.77531	-1.71945	-1.74512	-2.57856	-4.70602	-1.5207	-1.26969	-1.70194	-2.00791	-3.74069	1.01219	1.5659	0.130128	other_trend	0.00232901	0.00558149
VPS4B	-	-4.223	-0.509271	-0.807107	-0.81479	-0.893485	-4.44805	-4.73485	-4.31454	-4.48581	-2.21759	-4.4329	-0.916198	-4.98843	-5.74549	-3.77212	-5.38576	-0.565917	-1.314	-0.489412	-3.63915	-4.31953	-4.32726	-5.14456	-3.86215	-4.01649	-4.34629	-4.31963	-5.45966	-4.59186	-0.505865	-0.653105	-0.85332	-0.289348	-0.9938	-0.590805	-0.795504	-0.744223	-0.72038	-0.0111158	-0.115552	-0.576715	-3.31971	0.327995	1.82133	0.0604805	other_trend	3.39751e-05	0.000148747
OXSR1	-	-0.618214	-6.91065	-6.21301	-4.31274	-2.08037	-4.61693	-4.52385	-4.3134	-2.18064	-4.73736	-4.62667	-2.25918	-6.28091	-5.44598	-3.94012	-5.94602	-2.04744	-2.50413	-1.69884	-5.95042	-6.22335	-4.39123	-4.60295	-5.07564	-2.61915	-1.93582	-3.16047	-5.06701	-3.36833	-1.9123	-1.95976	-1.84441	-2.57661	-2.2168	-2.21175	-2.74955	-5.41639	-1.80783	-2.31845	-2.10361	-2.52052	-3.98544	1.06057	1.68391	0.0257772	linear_increasing	0.0140968	0.0251104
SEC24C	-	-2.36796	-3.45002	-2.65425	-4.76892	-2.0141	-4.71676	-4.4035	-4.85012	-2.70174	-3.01132	-3.52441	-2.73768	-4.94805	-4.21642	-5.04269	-5.47398	-2.51908	-5.66356	-2.01638	-4.19711	-4.97926	-2.98498	-7.24948	-3.60365	-4.94137	-4.45814	-5.00533	-3.81062	-2.43717	-2.29496	-1.4569	-1.60341	-1.47878	-2.10839	-2.00038	-2.04984	-2.70136	-2.00261	-2.1398	-1.75567	-1.92972	-3.90143	0.37415	1.28975	0.0205685	linear_increasing	3.06363e-05	0.000135675
ACTN1	-	-7.00927	-4.37813	-0.233232	-5.4567	-0.472106	-4.04537	-4.46419	-1.08723	-4.90041	-2.54036	-3.65918	-4.19845	-2.6346	-4.70031	-3.38549	-1.32495	-0.378206	-0.61125	-1.72239	-3.19008	-3.51728	-4.88112	-3.00435	-4.34617	-3.99769	-0.624485	-4.97487	-5.41922	-3.96373	-0.895285	-0.829669	-1.82802	-5.89576	-0.461722	1.27218	-0.174159	-0.341283	-0.665556	0.363787	-1.09664	-0.965685	-3.20054	1.92125	1.82919	0.0154621	linear_increasing	0.00207452	0.00507928
EMC1	-	-3.14977	-3.35285	-6.78849	-6.38703	-2.34739	-3.27243	-5.09315	-4.15103	-3.24886	-3.2902	-6.57187	-4.85182	-4.77957	-5.77607	-6.22716	-4.94694	-3.26343	-3.06771	-2.82358	-5.63927	-5.3298	-4.66539	-4.93113	-4.93173	-4.0588	-2.79805	-5.83643	-5.32543	-5.76533	-3.08106	-2.867	-2.64096	-2.4556	-3.2206	-3.43323	-3.12082	-3.33927	-3.22466	-2.58256	-3.20579	-3.00905	-4.52506	0.345654	1.29744	0.043233	linear_increasing	0.000848097	0.00236925
AP2S1	-	-4.70541	-1.4363	-3.75867	-4.84872	-7.39925	-5.41325	-4.32878	-6.08061	-4.8354	-1.01194	-3.93932	-0.911805	-1.44768	-3.11368	-4.97099	-1.05019	-3.3349	-5.47228	-1.15879	-4.63596	-1.71501	-5.75782	-3.88432	-0.904861	-1.05341	-4.88468	-4.56568	-5.72627	-4.58385	-1.05253	-0.564224	-0.752895	-4.73775	-0.910753	-0.70015	-1.09397	-1.30778	-0.468017	-0.673638	-1.87196	-1.30811	-3.59941	1.2747	1.92908	0.00354636	linear_increasing	0.00122466	0.00325111
GET3	-	-5.75276	-4.46509	-0.637071	-4.33846	-5.39371	-4.41423	-5.28169	-4.41324	-0.505957	-0.705962	-4.36848	-0.627546	-3.32035	-6.17907	-0.250531	-2.72895	-1.33313	-4.44321	-1.0105	-4.40665	0.0917115	-6.22557	-3.89402	0.101618	-5.53413	-3.37105	-3.57434	-3.49342	-4.90661	-0.945215	-1.21931	-0.460348	-0.981833	-1.01597	-1.01491	-0.777249	-0.908171	-0.532248	-4.21531	-0.128602	-1.12539	-3.21092	1.1332	2.06527	0.00966928	linear_increasing	0.00441399	0.00959693
LTBP4	-	-7.2466	-4.90253	-0.991677	-5.64673	-5.70827	-1.13423	-4.82414	-4.41181	-3.56088	-1.72421	-3.61561	-0.293895	-3.46179	-3.85663	-6.63894	-4.52483	-2.15796	-5.6975	-5.26177	-0.967767	-4.14529	-2.34515	-5.24328	-1.6405	-3.25035	-0.490636	-4.62892	-1.05654	-4.50466	-4.60486	-1.20414	-3.27989	-0.972834	-0.318585	2.19405	-1.68864	-3.79083	-1.29466	-0.334227	-3.27491	-1.39647	-3.61793	1.77335	1.92097	0.00454831	linear_increasing	0.0025981	0.00611206
CDIPT	-	-2.3987	-2.31635	-2.78211	-5.53177	-5.33235	-5.97629	-5.03893	-4.36418	-4.34919	-3.89092	-2.21383	-4.34724	-5.48676	-2.00438	-2.36155	-5.05859	-2.40799	-5.20324	-3.69591	-2.08541	-5.60448	-2.11669	-3.85665	-2.93482	-3.44601	-6.90072	-4.59605	-3.62237	-2.52495	-6.25944	-2.20272	-1.95281	-2.11855	-2.9098	-1.45429	-3.09124	-2.44596	-1.7441	-1.80429	-1.81942	-2.15432	-3.95693	0.523966	1.45063	0.0343732	linear_increasing	0.000481228	0.0014658
ADD3	-	-0.678408	-0.615543	-3.94375	-0.914399	-5.00177	-4.90674	-2.34551	-5.82007	-3.91371	-4.18875	-0.896199	-0.575219	-4.90626	-1.05005	-4.8645	-5.3173	-0.375926	-0.254088	-1.2464	-5.45358	-4.75868	-5.25494	-4.9979	-3.06801	-1.29979	-2.78579	-6.48029	-3.47912	-4.12849	-4.1034	-0.264522	-0.569315	-0.290465	-0.108599	-0.465081	-0.817219	-0.70848	-0.157534	-0.564498	-0.758064	-0.470378	-3.25415	0.254281	1.97137	0.058111	other_trend	8.08506e-05	0.000318432
HTRA1	-	-5.44264	0.0896065	-0.708162	0.303385	-5.30394	-4.13838	-3.26455	-5.83497	0.0292617	-4.84744	-5.92899	0.251047	-4.71291	-5.08933	-5.22837	-5.96652	-0.340139	0.605215	-4.28855	-3.77313	-0.928773	-4.73357	0.811945	-6.35475	-3.54925	-0.32155	-5.58408	-3.70129	-4.4269	-3.88769	-0.23582	-4.49797	1.18131	0.269544	0.779024	-0.0358308	-0.276259	-1.16915	0.318666	-0.61226	-0.427876	-3.20885	1.57947	2.4266	0.0879776	other_trend	0.00169997	0.0043048
SNTB1	-	-4.10131	-3.29157	-2.00299	-1.37335	-4.37859	-3.64577	-3.98879	-2.0521	-1.64713	-1.72851	-4.85457	-1.60299	-3.59486	-4.26707	-4.65411	-4.89554	-1.35758	-4.95962	-4.59692	-3.46215	-1.48074	-4.92591	-3.64897	-6.08847	-1.39692	-5.73711	-4.15015	-5.27096	-4.00823	-1.45515	-0.528634	-0.253767	-0.0553226	-0.374147	-0.366772	-0.428971	-1.57239	-0.788081	-0.412624	-0.185765	-0.496647	-3.48727	0.426497	1.48972	0.0086288	linear_increasing	2.88947e-07	2.52434e-06
SEC61B	-	-6.4429	-5.79882	-1.42149	-6.10677	-5.15447	-4.52023	-3.28553	-2.91506	-3.74194	-6.87237	-1.65957	-3.8465	-6.39784	-5.47372	-1.60663	-6.1354	-1.69897	-1.42983	-1.86207	-5.42824	-5.85308	-2.12439	-3.34303	-6.13796	-1.98308	-1.4217	-5.7796	-5.41868	-5.43021	-1.88484	-2.69433	-1.90922	-2.59783	-1.65164	-3.97852	-2.17112	-3.83456	-2.35953	-1.79487	-1.87194	-2.48635	-4.03916	0.823329	1.93376	0.0219114	linear_increasing	0.0190329	0.0322585
ALYREF	-	-2.83218	-5.45253	-5.72824	-4.90592	-4.63728	-3.81455	-1.36679	-4.72601	-6.36072	-1.58439	-6.8299	-5.18116	-5.63538	-5.24959	-1.5723	-4.20882	-4.65004	-6.05804	-1.15121	-4.15846	-2.84382	-4.02072	-5.39693	-3.89887	-1.30514	-5.2865	-2.44761	-1.49972	-1.5229	-4.04601	-0.90844	-0.383456	-1.93783	-1.11535	-1.29989	-0.814201	-1.84271	-0.8589	-2.44082	-1.75412	-1.33557	-3.94572	0.637219	1.721	1.9404e-05	linear_increasing	3.85832e-05	0.000166271
CD163	-	-1.21575	-1.91158	-1.13338	-2.28732	-4.40179	-4.96478	-6.8659	-4.5353	-1.22702	-4.74474	-5.05993	-4.48034	-6.19249	-5.83785	-4.07636	-4.52705	-0.660956	-5.03937	0.523253	-0.754789	-4.95451	-2.23433	-4.26334	-6.90202	-4.05053	-4.64002	-4.37186	-6.8286	-6.47326	-1.12082	0.240886	3.83022	0.696126	1.48771	1.15285	2.94064	3.08314	1.14099	1.75235	0.953231	1.72781	-3.84109	1.17078	2.10798	0.00170879	linear_increasing	1.48825e-09	2.50914e-08
PODN	-	-1.5857	-2.2181	-2.15943	-3.99831	-3.31164	-3.91785	-5.12321	-2.10435	-1.07551	-3.96064	-4.94633	-4.14137	-1.81898	-4.05728	-5.12117	-5.15565	-1.35979	-4.19988	-3.47898	-5.01828	-2.44585	-3.90813	-1.64096	-5.65804	-5.51977	-2.29786	-5.29716	-6.4888	-5.04515	-2.43575	-1.56583	-3.35956	-1.76372	-1.6103	-1.12704	-1.64782	-3.61513	-1.47707	-1.77557	-3.54214	-2.14842	-3.64966	0.955749	1.51484	0.539166	other_trend	0.00569155	0.0118006
PRX	-	-7.10221	-6.49672	-3.53627	-4.44281	-2.24087	-3.90534	-5.39471	-4.54768	-5.8987	-5.8385	-4.95437	-3.77566	-3.68223	-2.92688	-4.08944	-0.793074	-0.444024	-5.31321	-5.75929	-1.26799	-1.50334	-0.0772277	-3.60883	-5.11997	-1.45108	-2.28956	-6.58411	-3.1974	-1.09574	-0.531491	1.23759	0.35659	-1.71096	1.9547	0.859675	0.799142	0.542631	2.00863	0.696613	0.371146	0.711576	-3.59562	1.03673	2.04577	1.81393e-08	linear_increasing	1.87479e-07	1.6838e-06
LAMTOR3	-	-1.74712	-1.35146	-1.35033	-4.68176	-1.70218	-4.78184	-4.18431	-2.98813	-3.61521	-3.14568	-5.39493	-1.69633	-3.83743	-1.88953	-2.42429	-4.46762	-1.29497	-3.48874	-1.66653	-2.18108	-3.41601	-4.8748	-4.9179	-2.45033	-3.91994	-2.90542	-4.29431	-4.62767	-5.8169	-1.40289	-1.13176	-0.0317846	-0.796867	-1.06788	-1.56906	-0.625499	-1.09043	-0.87132	-0.690006	-1.56786	-0.944245	-3.21719	0.456674	1.38797	0.0334223	linear_increasing	1.13702e-05	5.87604e-05
TAP2	-	-0.59108	-2.00847	-7.9735	-5.21785	-1.29073	-3.92231	-2.50447	-4.60858	-3.69481	-1.51573	-5.42398	-4.12006	-4.2448	-3.7501	-1.29514	-0.493789	-5.20264	-6.11201	-0.705582	-6.4948	-0.334938	-1.32416	-5.03561	-2.12318	-3.1227	-4.25049	-5.31221	-3.70717	-3.07859	-1.27934	-0.352415	-1.12896	-1.14787	-1.58559	-1.73448	-0.784258	-1.5872	-0.861699	-1.37207	-0.621087	-1.11756	-3.35796	0.458804	2.0133	0.0120015	linear_increasing	0.00134628	0.0035157
ETHE1	-	-3.65133	-3.75681	-5.20701	-6.15678	-1.48732	-5.156	-2.04838	-2.02496	-2.82416	-1.32432	-5.49188	-1.88004	-3.54328	-4.18807	-1.60716	-5.28784	-1.8354	-2.16052	-2.36398	-5.63816	-1.34878	-3.69994	-5.2309	-3.06704	-4.15289	-5.22152	-5.5716	-5.93242	-6.0082	-5.11534	-3.08724	0.431902	-0.319687	-0.95255	-2.06726	-0.482326	-1.11834	-0.604152	-1.3447	-0.8101	-1.03545	-3.76607	0.977073	1.64869	0.0445805	linear_increasing	1.6498e-05	8.03641e-05
FHL3	-	-3.20691	-3.55069	-3.0328	-2.96142	-2.45926	-4.11883	-2.81042	-3.18275	-2.85514	-3.17092	-5.11133	-2.81581	-5.43636	-5.68028	-2.56208	-3.86155	-2.59008	-3.20152	-2.94389	-4.9168	-3.12863	-4.09146	-4.61527	-4.17244	-5.4913	-5.50919	-4.61703	-7.11329	-3.42045	-3.65832	-2.32816	-2.83253	-2.68149	-2.70529	-1.74826	-2.50395	-2.37825	-2.40403	-1.51768	-5.06025	-2.61599	-3.87621	0.953918	1.16338	0.54474	other_trend	0.00374574	0.00839081
LGMN	-	-0.327239	-0.836801	-0.646023	-1.73581	-0.889346	-4.53783	-2.86964	-5.0043	-4.70523	-0.270887	-4.65445	-5.69631	-6.62429	-3.53259	-4.28699	-5.34337	0.3643	-3.52778	0.0987775	-4.15341	-1.21431	-4.38597	-4.14689	-4.75212	-5.91091	-4.23346	-5.09922	-4.79235	-1.8338	-1.07911	-1.01304	-0.680333	-1.48669	-1.30361	-1.11964	-1.27917	-0.494737	-1.2794	-1.24998	-1.71216	-1.16187	-3.22091	0.359726	2.06757	0.290002	other_trend	0.00356391	0.00800214
ARF6	-	-0.695037	-1.07996	-1.35833	-0.790402	-0.471281	-3.94546	-5.44805	-4.00208	-0.533369	-5.20304	-2.79031	-0.774148	-6.63284	-3.04142	-3.69928	-6.06102	-0.428848	-0.353101	-2.65708	-6.66565	-4.46525	-4.81799	-4.41067	-2.9951	-5.96942	-4.33404	-3.40497	-5.05802	-4.46788	-0.282207	-0.83408	-0.148423	-0.383915	-0.203229	-1.22326	-0.424361	-5.16177	-0.0648178	-0.381704	-0.36551	-0.919107	-3.22788	1.5298	2.09638	0.393776	other_trend	0.0027863	0.00645507
ARHGAP18	-	-3.145	-2.45527	-1.57671	-3.81142	-2.3059	-2.84703	-3.41922	-4.2478	-4.76691	-2.62401	-5.60815	-2.46691	-2.84177	-4.46499	-4.24909	-3.54277	-2.90581	-2.10354	-5.72658	-3.25057	-5.45886	-4.93103	-4.77823	-4.4373	-2.87035	-2.77384	-4.25602	-4.96458	-4.48229	-4.87843	-1.65203	-3.07151	-2.26266	-2.48532	-2.63266	-3.19387	-4.00049	-1.88661	-3.41452	-3.06757	-2.76672	-3.73968	0.720807	1.14086	0.894885	other_trend	0.0159845	0.0278533
ALDH4A1	-	-3.2895	-1.92166	-1.37731	-5.30043	-1.45501	-2.46846	-4.85975	-4.06934	-4.96357	-1.89724	-3.58863	-4.62991	-3.50732	-2.35935	-5.02555	-2.49734	-5.62424	-1.74059	-1.51388	-3.75889	-4.31539	-5.13003	-3.61239	-2.24674	-4.99495	-4.31545	-2.23686	-5.88807	-5.66175	-1.72167	-1.95147	-1.68626	-1.47002	-1.80896	-2.10341	-4.52121	-1.86012	-1.23364	-2.00901	-1.89092	-2.0535	-3.53238	0.905266	1.47225	0.262762	other_trend	0.00501618	0.0106779
CUL2	-	-4.46969	-4.97574	-3.98342	-4.35683	-6.59354	-5.51275	-3.47985	-2.70625	-2.26153	-4.03225	-2.4895	-2.67421	-3.43552	-3.83275	-2.90225	-5.06031	-4.54615	-2.10538	-2.13788	-4.41377	-5.16322	-4.32243	-3.75232	-4.6598	-2.32277	-5.03115	-4.96441	-2.87341	-2.55242	-2.23552	-1.75757	-2.3248	-1.94133	-2.20925	-1.63491	-2.20551	-6.64417	-1.91356	-1.95319	-2.5888	-2.51731	-3.7949	1.47707	1.19627	0.00326385	linear_increasing	0.0088817	0.017191
MYO18A	-	-2.5526	-3.24341	-2.73165	-3.49237	-6.5196	-2.87885	-2.82197	-4.72385	-2.63811	-3.65649	-4.4037	-2.6758	-3.8708	-6.95069	-3.29455	-2.51005	-2.2326	-2.53702	-2.21125	-4.12874	-4.29773	-2.56694	-5.74794	-6.71166	-4.9484	-4.55743	-4.84029	-4.92907	-6.53262	-2.22335	-2.47367	-2.77507	-2.86057	-2.56219	-2.08295	-2.60343	-5.04168	-2.03386	-2.13995	-1.93185	-2.65052	-3.91432	0.900501	1.46854	0.546631	other_trend	0.014819	0.0262266
ITGA3	-	-5.23293	-3.18484	-2.85501	-4.23549	-7.3292	-4.62915	-3.4802	-4.52544	-1.84011	-2.03276	-3.66363	-3.30754	-3.50474	-4.3632	-2.14635	-3.35349	-1.27646	-5.62406	-2.35723	-5.11445	-0.694089	-2.44689	-4.91231	-4.12706	-4.32018	-4.82383	-6.15232	-3.98656	-7.02293	-0.551417	0.223959	0.791955	0.54468	1.97606	0.730757	1.59976	-0.0963369	1.27394	0.495784	2.23653	0.977708	-3.7698	0.766883	1.6813	6.46419e-05	linear_increasing	2.01345e-10	4.55276e-09
SDHB	-	-1.86242	-2.06212	-1.88862	-1.9633	-5.52273	-1.7793	-3.04614	-5.81858	-2.04028	-1.29358	-5.29361	-2.10758	-5.66237	-4.73738	-5.8993	-6.85545	-4.65417	-2.68632	-6.33125	-4.39653	-0.627575	-4.40527	-1.72235	-2.23042	-3.34412	-5.18762	-2.37624	-4.36194	-2.23924	-3.31119	-2.41025	-0.970025	-1.87409	-1.84686	-4.7053	-1.98263	-1.72428	-1.55924	-0.988279	-1.93178	-1.99927	-3.52357	1.04806	1.75048	0.266702	other_trend	0.0135482	0.0243361
HNRNPUL1	-	-1.08942	-1.8193	-1.92459	-5.18722	-5.36514	-2.35855	-4.65952	-2.14104	-1.13473	-1.42807	-5.18031	-1.73685	-3.41122	-4.9641	-4.1049	-4.03057	-1.47235	-1.56843	-1.51661	-5.42756	-2.79844	-5.57844	-5.84308	-4.64922	-4.36445	-4.68979	-4.55003	-3.10565	-5.8687	-4.47318	-0.910214	-0.40619	-1.1183	-1.18749	-1.08089	-1.43515	-2.33972	-1.3805	-1.33201	-1.69806	-1.28885	-3.54805	0.50646	1.63559	0.245033	other_trend	0.000126842	0.000464363
HLA-A	-	-2.98897	-0.225213	-0.085485	-0.195815	-5.17537	-1.29234	-4.98999	-7.03529	-4.05162	-3.94303	-5.82438	0.0979308	-4.74176	-5.98753	-3.99178	-1.00145	-3.15503	-4.15892	0.34996	-3.28687	-1.07806	0.0462901	-3.83447	-3.88147	-4.95744	-4.66397	-3.25456	-0.653813	-5.13704	1.36625	1.37635	0.156336	-4.55181	-1.10047	-1.35354	0.365717	-0.218331	-0.133856	0.399431	0.337138	-0.472303	-2.92437	1.63036	2.2834	0.0365396	linear_increasing	0.00337062	0.00762158
DPP3	-	-1.98695	-4.99461	-5.60092	-6.47166	-4.42967	-3.96739	-1.72682	-4.51106	-1.62532	-1.50005	-1.92154	-2.40693	-4.14225	-2.96117	-2.13631	-4.94012	-4.61622	-4.15218	-1.20053	-1.57988	-5.23936	-3.89889	-4.79874	-0.479049	-4.56072	-2.91699	-2.7048	-2.28394	-1.58097	-5.73456	-1.87183	-0.647647	-1.80285	-5.51939	-1.51339	-1.80025	-1.22564	-1.59271	-1.77801	-1.73409	-1.94858	-3.36899	1.30835	1.61068	0.0244074	linear_increasing	0.0161085	0.0280185
ALDH5A1	-	-2.95306	-2.73384	-3.17311	-5.02794	-4.2161	-3.95632	-4.57477	-4.74037	-3.38763	-3.83995	-6.63472	-5.41595	-3.76719	-4.48024	-5.18543	-3.81465	-2.61589	-2.96443	-3.39054	-5.21231	-3.8571	-5.57967	-6.95891	-4.00605	-3.72215	-3.09734	-3.86325	-5.84763	-4.10202	-2.57956	-3.22357	-2.93912	-2.51676	-2.89682	-2.62913	-2.85127	-3.44423	-3.27899	-3.96786	-3.13371	-3.08815	-4.18994	0.422905	1.14182	0.0936205	other_trend	0.00523874	0.0110404
SFTPC	-	-2.72378	-5.31558	-3.14112	-7.08149	-1.86695	-7.011	-2.9644	-3.30191	-5.40419	-0.473213	-6.73351	-1.3836	-6.10624	-4.77317	-5.44323	-3.9109	-0.820541	-1.07563	-1.05284	-1.83298	-6.19725	-4.48598	-6.07386	-3.28064	-4.74272	-0.358475	-0.624873	-4.78736	-5.17095	0.743117	-0.063141	-0.223423	0.0759503	-0.481787	-0.38733	-2.60631	0.682417	-0.206159	-1.00575	-1.49884	-0.571437	-3.57984	0.927092	2.28143	0.000486381	linear_increasing	0.000256922	0.000866323
STK24	-	-2.11995	-4.6007	-2.11204	-4.66624	-2.12381	-5.81881	-3.72324	-4.91433	-1.89168	-2.12525	-1.89533	-1.6747	-5.59604	-2.93715	-1.3723	-4.48185	-1.90613	-1.88933	-1.83156	-4.81096	-3.58693	-3.81746	-4.21252	-3.12462	-4.53908	-2.77121	-4.38829	-5.52834	-1.72567	-1.8026	-1.32479	-1.66745	-1.43046	-1.53314	-1.63526	-1.62606	-2.15101	-1.55101	-1.39796	-1.81071	-1.61279	-3.26627	0.236882	1.40941	0.0171203	linear_increasing	0.000759381	0.0021784
FARSA	-	-2.10038	-1.96536	-2.259	-3.24278	-2.17683	-7.61381	-4.38168	-3.5068	-2.18814	-5.41471	-3.07719	-6.48835	-6.28578	-5.17626	-3.23208	-2.91108	-2.37312	-2.04518	-2.01936	-3.46974	-2.34144	-5.24995	-2.21727	-5.94808	-3.17368	-2.1487	-4.22441	-3.15376	-4.28541	-1.65672	-1.79988	-2.02489	-1.94057	-1.79244	-1.65666	-2.26401	-1.6647	-2.1138	-1.87639	-1.82347	-1.89568	-3.54423	0.19375	1.6083	0.0350838	linear_increasing	0.00272752	0.00635367
SSRP1	-	-2.04972	-2.15636	-2.37677	-5.06835	-2.50401	-2.38199	-2.4429	-3.72512	-1.80938	-2.29498	-4.36247	-4.34843	-4.2503	-5.73667	-3.28924	-4.99188	-3.71117	-4.43894	-2.29884	-4.47811	-4.58696	-4.35534	-4.81532	-4.40415	-1.37818	-2.58834	-4.93324	-4.65205	-4.39784	-3.92412	-2.17355	-2.01399	-3.00945	-1.98524	-1.91883	-1.46613	-2.15626	-2.02138	-1.47012	-5.23501	-2.345	-3.62504	1.10161	1.19867	0.540755	other_trend	0.0050056	0.0106779
CDH5	-	-4.79742	-4.84686	-4.53586	-6.6454	-1.38834	-5.52552	-5.07361	-3.57996	-1.55612	-2.09107	-2.23332	-6.36107	-5.49896	-8.24939	-5.31342	-4.40917	-1.37712	-4.48034	-6.38232	-2.83506	-1.32378	-1.2646	-4.35549	-2.95611	-1.90727	-1.59135	-5.54508	-3.45538	-5.43984	-1.10358	0.596599	-0.57852	-0.415495	0.170762	-0.774063	1.01515	-0.997316	0.0622008	0.362209	0.275265	-0.0283211	-3.87076	0.642872	1.9692	3.73093e-05	linear_increasing	5.37261e-07	4.33872e-06
BCAT2	-	-0.456456	-3.87261	-1.50233	-5.21351	-0.679128	-5.15786	-3.42356	-3.28944	-0.540064	-4.23783	-3.08214	-4.48194	-4.21213	-3.9684	-6.38143	-4.46336	-1.09178	-0.74055	-0.316797	-3.40683	-4.59732	-5.98329	-4.8907	-1.98018	-0.669175	-1.51562	-5.218	-4.03402	-4.50225	-0.294957	0.339825	1.07155	0.897582	0.32245	-0.959648	-0.132533	-1.33916	0.706575	0.0580656	-0.181679	0.078303	-3.14012	0.773123	1.90495	0.00372538	linear_increasing	7.89518e-06	4.33558e-05
ANP32E	-	-1.44969	-1.16995	-1.49352	-4.35269	-1.41123	-3.4904	-3.29205	-4.62488	-1.31341	-1.84701	-3.90531	-1.334	-4.70417	-3.82115	-4.97103	-4.47583	-0.804526	-1.39873	-1.56397	-5.34893	-5.50037	-3.00523	-5.24358	-3.83384	-4.25606	-5.70105	-3.26799	-4.29471	-4.34293	-1.26187	-1.40409	-1.68927	-0.781661	-0.870133	-1.17096	-0.989425	-1.23418	-0.840947	-1.36751	-0.894635	-1.12428	-3.24934	0.298906	1.5896	0.229123	other_trend	0.000170962	0.000606631
TUBB8	-	1.97891	1.70257	2.25803	-4.17734	1.78058	-6.39838	-6.21735	-1.95386	1.08948	-3.59095	-3.88873	2.04399	-3.78732	-4.93618	-3.61323	-2.62428	2.16748	1.80249	-5.48234	0.635935	-4.85174	-4.21098	-4.41866	-5.6538	-6.34321	1.05592	-6.83777	-3.49692	-5.01284	1.92139	2.61927	2.57878	2.5557	3.0943	2.32029	2.29901	2.54882	3.01983	2.61631	2.69456	2.63469	-2.30197	0.256472	3.26598	0.0768149	other_trend	3.03671e-05	0.000134793
SPON1	-	-1.36081	-4.82349	-0.459432	-1.77074	-0.448909	-4.23833	-0.773843	-5.38597	-0.506737	-0.184595	-5.3392	-0.316348	-0.658711	-3.30482	-3.65371	-5.98998	-0.00141666	-5.55912	-4.10955	-6.64192	-4.64653	-5.63599	-6.69553	-4.2801	-1.83275	-1.32952	-2.34752	-4.13237	-1.22304	-3.28083	-0.0400858	-0.930587	0.796344	0.157958	-0.125357	0.368834	-0.713244	-0.280837	-1.19439	-0.464379	-0.242575	-3.03106	0.607349	2.18526	0.106097	other_trend	0.000324407	0.00105323
HCFC1	-	-1.53092	-1.99489	-2.45771	-4.23205	-1.8556	-4.29684	-6.01993	-2.32001	-1.97053	-4.38653	-4.16617	-1.7935	-4.97833	-4.32213	-4.55419	-4.91573	-2.16416	-4.72766	-1.98574	-3.94571	-3.36607	-4.39812	-5.74814	-2.15955	-3.46095	-1.96453	-3.4757	-3.29876	-5.65216	-2.14806	-1.67804	-1.41575	-2.03238	-0.933047	-2.53419	-2.03518	-2.88034	-1.84399	-1.63092	-1.26966	-1.82535	-3.47635	0.580706	1.35959	0.108251	other_trend	0.000673408	0.001973
TJP2	-	-5.62954	-5.60666	-0.971077	-0.418448	-0.206335	-3.66287	-5.43521	-3.81669	-6.88446	-4.02174	-1.28944	-1.26502	-3.61874	-5.48989	-4.80768	-1.00391	-0.963316	-0.438829	-1.58343	-4.98622	-4.40332	-4.49264	-3.8661	-4.79793	-3.13052	-0.279009	-3.05403	-5.68441	-4.0987	-1.26818	-0.133503	-0.332886	0.156942	-0.433151	0.551368	0.484417	0.623983	-0.209035	-0.246743	0.594823	0.105621	-3.23914	0.423706	2.01027	0.00151984	linear_increasing	7.54797e-06	4.18075e-05
LRRFIP1	-	-1.88276	-5.16317	-3.90611	-5.03234	-1.66448	-5.34082	-2.5261	-4.47125	-2.14012	-1.93618	-4.41759	-2.24582	-4.87902	-4.53607	-4.51749	-2.34251	-4.63031	-6.02258	-1.78227	-2.27261	-1.91508	-5.52822	-5.66839	-4.03997	-3.07794	-2.20723	-5.65156	-4.48392	-4.71165	-1.48513	-1.725	-1.52076	-2.21583	-1.88418	-1.69412	-1.8322	-5.63224	-1.42387	-1.23339	-1.4101	-2.05717	-3.68262	1.28734	1.48899	0.0674542	other_trend	0.00380273	0.00847893
RPL22	-	0.165646	-3.73717	-0.054815	-5.3845	0.71532	-5.16373	-3.77347	-5.42851	-0.246177	-0.270411	-4.80625	0.161226	-3.60283	-4.25338	-5.07586	-4.39957	0.183105	0.871899	1.17793	-3.36138	-5.02888	-3.88429	-3.74776	-4.47866	-3.94291	0.562342	-5.86412	-3.50809	-5.69664	-0.159491	0.680614	0.605941	1.04812	0.854689	0.548128	0.336747	0.541093	0.591942	0.458973	0.749979	0.641623	-2.73438	0.203524	2.43549	0.0344671	linear_increasing	0.00010146	0.000386152
COPS2	-	-2.24093	-2.7262	-3.1342	-5.05577	-2.03412	-4.9945	-4.15177	-4.89503	-2.99887	-7.05456	-4.02606	-2.26512	-3.75706	-3.71749	-5.60058	-3.6153	-2.07749	-2.42148	-4.09914	-4.1016	-5.19507	-3.34629	-3.23397	-4.6493	-7.16754	-2.68172	-3.89978	-6.65854	-4.9714	-2.51746	-2.0559	-3.71852	-2.00149	-2.07361	-2.26781	-2.49355	-2.65624	-1.92396	-3.98245	-2.23479	-2.54083	-3.97628	0.728305	1.43234	0.245782	other_trend	0.00446839	0.00969327
ITPR3	-	-1.43799	-2.15017	-4.80136	-1.96057	-1.4961	-4.71909	-5.65605	-2.4271	-2.79869	-1.95099	-5.81916	-2.08704	-4.2325	-5.69841	-6.25089	-5.28928	-2.36779	-1.63227	-2.31828	-4.97082	-3.98348	-3.01463	-5.14646	-4.73485	-5.92839	-1.58489	-5.22018	-6.36079	-5.66294	-2.28168	-1.72106	-2.27051	-1.93897	-1.94312	-2.67076	-2.31641	-2.8605	-1.87447	-3.35352	-1.38901	-2.23383	-3.79943	0.589042	1.71262	0.55942	other_trend	0.00769601	0.0151555
MYO6	-	-1.82351	-3.85988	-1.78141	-4.22929	-6.33398	-5.23869	-4.28062	-5.46271	-1.59111	-1.61912	-3.82562	-1.82186	-2.85113	-4.19921	-2.19347	-4.62165	-1.63617	-1.69006	-1.66795	-4.91356	-6.26309	-3.03092	-4.97078	-1.723	-5.36059	-1.98492	-4.47733	-5.23632	-1.84882	-1.11695	-1.22785	-1.17036	-0.882643	-1.2987	-1.45843	-1.35391	-2.29611	-1.10794	-1.06456	-1.68121	-1.35417	-3.38846	0.397874	1.65007	0.00524517	linear_increasing	0.000465411	0.00142667
LBR	-	-1.24509	-2.49834	-1.88914	-1.7938	-4.5473	-5.37839	-5.60504	-2.63064	-1.64235	-2.1453	-5.49181	-1.42682	-4.29616	-4.10879	-2.72209	-4.20671	-1.95374	-5.8903	-1.33084	-2.36101	-4.76568	-2.20636	-5.77208	-4.77001	-4.41505	-4.46457	-5.53949	-3.61355	-3.88893	-1.75577	-1.43992	-1.59075	-1.57733	-1.28974	-1.88838	-1.73127	-2.30554	-1.52498	-2.01533	-1.64326	-1.70065	-3.47851	0.298024	1.55745	0.16468	other_trend	0.00102103	0.00279945
LRG1	-	-1.16943	-0.983874	-4.81946	-3.79505	-4.41624	-4.47852	-4.71008	-4.4852	0.168795	-4.73687	0.314403	-4.61203	-3.19116	0.756488	-4.26036	-5.40844	-1.19744	1.582	-0.953448	-5.00689	0.0697294	-3.78251	1.67443	-6.19063	-3.40024	-1.23383	-4.34471	-4.20309	-4.75246	-0.00918188	-2.81103	-0.433126	-0.0871951	0.538856	0.0586197	-6.1048	2.10334	0.644738	1.24409	-1.6163	-0.64628	-2.71918	2.36837	2.34572	0.0762508	other_trend	0.0206769	0.0345274
hCG_2043426	-	-2.02545	-6.08603	-3.35068	-2.16279	-4.27688	-6.72698	-1.28204	-4.75286	-1.86643	-5.35848	-1.97193	-2.65356	-4.48469	-3.4912	-7.54006	-5.24597	-2.03997	-1.79164	-2.26712	-4.98842	-2.40248	-4.93494	-5.42877	-3.41786	-2.48764	-4.98075	-4.60199	-4.47315	-2.58626	-1.27591	-1.84017	-1.66297	-2.0426	-1.52369	-2.02607	-2.2503	-1.95917	-1.93215	-1.97329	-1.64575	-1.88562	-3.69843	0.219288	1.69632	0.0151708	linear_increasing	0.00187902	0.00465998
GMFG	-	-5.73231	-0.6195	-1.34448	-4.97402	-3.68926	-5.36518	-3.86116	-4.02001	-0.316759	-0.583017	-0.511794	-0.474904	-5.70302	-6.74903	-4.51777	-2.17931	-0.458193	-4.81621	-0.637904	-0.658709	-5.04879	-0.690648	-5.53464	-3.54088	-4.49865	-6.02217	-2.5672	-5.19901	-0.575195	-0.761218	-0.0278223	0.278574	-0.101712	0.446937	-0.781975	-0.347114	-0.532855	0.319649	0.103183	0.330144	-0.0312992	-3.05503	0.410475	2.21157	0.00688231	linear_increasing	0.000128274	0.000467365
GPD2	-	-3.94414	-3.36877	-0.358529	-4.01132	-3.06542	-4.09904	-2.31831	-4.17349	-1.4862	-4.4894	-6.27122	-0.543984	-4.04195	-3.72102	-4.37372	-4.30235	-0.672735	-0.076718	-0.452475	-0.776486	-2.33624	-1.00896	-6.28602	-1.56135	-1.58531	-0.701383	-3.60642	-1.50326	-4.32696	-0.0681768	0.24353	1.25579	0.438864	-0.265949	-0.493491	-0.0414184	-1.2301	0.155065	-0.112389	-0.0229659	-0.00730603	-2.65104	0.640722	1.8362	0.000114413	linear_increasing	7.71789e-05	0.000305851
GPD1	-	-0.0116135	-4.13256	-4.08927	-6.04715	-3.67993	-2.72293	-4.86799	-4.89412	-6.06676	-5.66147	-1.80151	-5.0928	-4.86975	-1.52148	-1.46805	-5.65038	-2.51525	-1.09073	-1.30176	-2.58731	-2.11996	-1.559	-0.905838	-3.69865	-4.94612	-0.41963	-6.24505	-4.43333	-4.56647	-0.768885	-0.678851	1.20692	-0.881485	-1.01597	-1.3564	-6.42127	-1.43303	-0.847973	-1.48123	-1.68719	-1.45965	-3.32453	1.92374	1.92641	0.011033	linear_increasing	0.0116083	0.0213913
FCN3	-	-5.532	-2.00021	-6.14943	-7.221	-3.68047	-5.17765	-2.29683	-3.83736	-4.73012	-3.56518	-3.63971	-3.64167	-3.62949	-2.25812	-2.19184	-5.03155	-2.58236	-2.31282	-4.51127	-2.6229	-3.52064	-1.48237	-3.53732	-1.44857	-1.5422	-2.88717	-4.10511	-1.79963	-2.29615	-2.21614	-1.60182	-4.84504	-5.51888	-0.782948	-1.48924	-0.139746	-0.962543	-2.07886	-2.48661	-0.218041	-2.01237	-3.38158	1.83579	1.4538	0.000463152	linear_increasing	0.0206632	0.0345274
OSBPL8	-	-2.87763	-2.86546	-2.87631	-2.52855	-3.90481	-4.06692	-5.78088	-5.12526	-2.60842	-4.87342	-4.67981	-2.56666	-4.7716	-5.13032	-3.17725	-4.59829	-2.68563	-6.13453	-2.71407	-3.97781	-2.95965	-3.90385	-2.65214	-5.22048	-6.55213	-2.80585	-4.28543	-3.30555	-3.42228	-2.81604	-2.79717	-2.91	-3.07587	-4.56678	-2.51612	-2.67999	-1.96481	-2.6745	-2.72843	-2.81936	-2.8733	-3.86223	0.664144	1.18256	0.178939	other_trend	0.0167721	0.0290676
NDUFA4	-	-0.234529	-0.644444	-0.758904	-0.882901	-2.46606	-5.61032	-3.0044	-0.583368	-0.413482	-0.462454	-4.95225	-0.226574	-4.83494	-3.94365	-5.49654	-2.94551	0.258998	-6.72305	-0.362338	-0.472105	-6.27883	-4.89686	-5.52931	-4.93428	-3.93395	-4.53092	-5.70638	-5.23488	-5.47759	0.128422	-0.317436	-0.20716	-0.68499	-0.270939	0.131161	0.168226	-5.33449	-0.553846	-0.624725	0.0970358	-0.759716	-3.03845	1.63718	2.38168	0.743645	other_trend	0.00796761	0.0156422
DYNC1LI2	+	-5.5687	-4.11979	-1.8461	-5.20343	-2.55959	-4.72334	-6.19581	-4.5857	-1.76564	-2.35187	-3.82226	-1.98025	-4.14678	-4.79098	-1.77541	-3.03668	-1.30977	-3.62493	-1.30816	-4.70275	-3.67302	-5.49818	-4.93901	-1.77358	-2.05312	-6.4344	-2.2372	-5.31486	-0.919438	-2.17013	-0.822972	-1.32917	-0.700225	-0.927783	-2.75391	-1.10169	-1.48131	-1.13412	-1.30321	-1.14025	-1.26946	-3.48103	0.573145	1.63252	0.000500455	linear_increasing	0.000171069	0.000606631
ARRB1	-	-1.50684	-5.30055	-4.09485	-3.75781	-1.77526	-4.26807	-2.0265	-5.44642	-1.60587	-3.61719	-1.68396	-4.99891	-3.67028	-5.23838	-7.29164	-1.15157	-0.392781	-4.26123	-1.63108	0.209717	-5.32543	-1.43583	-6.05632	-4.32994	-6.92162	-0.977338	-4.15465	-6.27901	-5.09041	0.170511	0.729725	0.958759	0.978357	0.88231	0.0714236	1.411	-0.405443	0.415897	0.593037	1.27549	0.691056	-3.46365	0.550125	2.14749	0.00157052	linear_increasing	5.61764e-07	4.49879e-06
C7	-	-1.92203	-5.30548	-1.83015	-2.18383	-2.13029	-4.8345	-2.55262	-3.63827	-1.0212	-4.42902	-2.53767	-5.98662	-5.07198	-4.04472	-2.69322	-4.6573	-0.578295	-2.30313	-3.86347	-2.96742	-5.04711	-5.64462	-5.92507	-7.96926	-6.26196	-6.89381	-3.86394	-1.31988	-2.51986	-4.34669	-0.999882	-1.65887	0.0757335	-0.925615	-0.312361	0.877769	2.60997	-1.27265	-1.16433	1.77644	-0.0993793	-3.81145	1.42698	1.85464	0.0256239	linear_increasing	1.18831e-06	8.40937e-06
LARS1	-	-1.89565	-2.3159	-1.69892	-1.9017	-2.99255	-6.27449	-5.42944	-5.06432	-5.07266	-4.95525	-2.57859	-1.87671	-4.73754	-4.21979	-4.63502	-2.63943	-2.42915	-2.06805	-3.71625	-2.27187	-5.41413	-4.32677	-5.05081	-3.20031	-6.44922	-4.46189	-4.99559	-4.80489	-3.72238	-1.74328	-1.76433	-2.06781	-2.32396	-3.47332	-5.80314	-2.21651	-2.47857	-1.70165	-2.03235	-2.13827	-2.59999	-3.76475	1.22859	1.46503	0.41919	other_trend	0.0297635	0.0471992
AEBP1	-	-3.57329	-4.58987	-2.54711	-0.137081	-1.23914	-4.83945	-4.00279	-2.46538	-4.1328	-3.33791	-1.18624	-0.489782	-0.606883	-4.8386	-0.913885	-5.69341	0.127521	-0.944243	-4.08643	-4.70367	-6.37103	-6.74537	-3.6982	-3.72266	-0.66814	-0.0208332	-4.10062	-0.43877	-4.43557	-1.10595	0.0482761	-1.43218	0.624077	0.116306	-0.377222	-0.388545	-0.652421	0.146145	0.0477264	1.57851	-0.0289325	-2.85025	0.79459	2.05348	0.00715917	linear_increasing	0.000150532	0.000540789
BRK1	-	-1.65506	-4.56164	-2.46371	-3.65316	-2.48146	-5.19323	-7.03427	-5.21363	-2.21974	-5.78519	-4.56546	-2.38429	-7.23316	-1.96433	-5.20103	-3.51643	-1.59367	-2.26352	-1.7447	-3.16973	-5.98004	-2.60132	-4.05403	-2.92809	-2.50242	-5.75319	-4.79164	-2.64407	-3.44562	-1.95761	-2.23533	-1.66015	-1.87709	-1.7993	-2.03704	-1.57202	-2.16189	-1.66242	-1.78597	-1.25821	-1.80494	-3.68518	0.291845	1.65218	0.00628107	linear_increasing	0.00104426	0.00284288
F11R	-	-1.98901	-5.94007	-4.90586	-4.46856	-1.49233	-6.10714	-3.44012	-5.69436	-2.67477	-4.04459	-3.58456	-1.7565	-4.85617	-4.38804	-4.6518	-1.71527	-1.51751	-1.8626	-3.88542	-1.34606	-2.39272	-5.8532	-4.89585	-4.17756	-7.08371	-0.701687	-5.02251	-1.70059	-1.59247	-1.23817	-0.54	-0.971741	-0.343122	-0.645313	-0.862416	0.436941	-1.01259	-0.65217	-0.5528	-0.348004	-0.549122	-3.49931	0.417231	1.79575	4.44615e-05	linear_increasing	9.48156e-06	5.02027e-05
ELN	-	-1.18609	-2.25238	-4.97477	-1.5163	-1.079	-2.024	-6.75302	-4.66449	-1.58926	-4.54736	-3.59837	-1.14452	-3.62364	-4.55997	-4.51567	-4.9325	-2.21669	-1.4204	-4.86945	-1.44106	-1.55036	-4.35082	-4.33057	-5.62332	-2.0371	-1.58097	-3.80964	-2.83884	-4.30003	-1.58484	-0.277695	-2.21695	2.27961	0.221333	0.180855	0.353643	-0.0707168	-0.816619	0.731424	-0.632846	-0.0247962	-3.16385	1.15453	1.62534	0.00327798	linear_increasing	1.83357e-06	1.21104e-05
PGRMC2	-	-0.423068	-0.409658	-0.396687	-0.900103	-0.777179	-4.18449	-4.225	-6.06895	-0.568627	-4.46354	-1.28081	-0.721217	-3.24188	-3.94659	-6.19414	-5.04558	-0.161778	-0.649534	0.0208646	-5.40474	-6.19911	-4.90346	-5.82773	-5.98684	-4.18051	-4.64235	-3.1134	-1.9001	-4.22504	-0.107138	-0.613477	-0.396362	-0.494264	-0.316939	0.121768	-0.192083	-3.92008	-0.469248	-0.507674	-0.428914	-0.721727	-3.00428	1.14261	2.25747	0.401478	other_trend	0.00414752	0.00910847
GYG1	-	-1.09226	-0.56231	-0.96475	-0.922934	-0.983362	-4.83071	-5.1892	-3.95205	-4.7158	-0.752149	-5.14548	-5.19456	-4.84883	-3.72779	-3.41229	-3.2876	-0.952972	-2.78234	-1.49498	-5.04539	-5.29358	-5.90958	-4.2667	-1.80601	-3.7199	-1.16659	-3.37394	-4.42778	-1.53623	-0.912658	-0.143635	-0.540138	-0.932585	-0.912786	-0.0758165	-1.08893	-0.441624	-0.380897	-0.191676	-0.701196	-0.540928	-3.07569	0.357348	1.78693	0.026952	linear_increasing	7.98468e-05	0.000315125
SAE1	-	-1.85671	-4.94365	-2.23684	-5.04157	-2.02279	-4.77927	-7.12691	-3.23478	-2.26185	-6.84611	-1.72398	-2.15985	-4.82023	-5.88098	-3.80244	-3.54272	-2.30299	-2.25494	-2.76684	-1.88781	-5.04834	-5.52272	-3.66778	-5.36693	-2.33018	-2.87084	-4.17545	-3.44679	-2.85167	-2.30568	-2.03483	-2.10365	-2.03708	-2.05276	-1.5768	-1.99208	-1.92859	-1.87752	-2.09208	-1.80393	-1.94993	-3.63599	0.162354	1.56053	0.0114267	linear_increasing	0.00168172	0.00426421
ROCK1	-	-2.60603	-3.17628	-2.91789	-3.08876	-2.73749	-3.99644	-6.69252	-3.81837	-2.9199	-3.11581	-4.87783	-7.62709	-5.16934	-4.1213	-3.2462	-5.54027	-3.89356	-3.36867	-2.93187	-3.85845	-3.76846	-4.1764	-5.4645	-4.61738	-3.24841	-2.65966	-5.67358	-4.20702	-3.28938	-2.78812	-2.24562	-2.89344	-2.76081	-3.13267	-2.71745	-2.67798	-3.1227	-2.80682	-2.61189	-3.09068	-2.80601	-3.98657	0.273592	1.2464	0.101309	other_trend	0.00545282	0.0114289
TAP1	-	-1.67966	-2.55911	-4.27136	-4.33671	-1.73967	-6.66778	-4.86023	-5.6165	-3.94441	-1.84139	-4.70623	-7.37961	-2.39617	-4.11167	-4.95383	-1.28226	-1.48623	-3.03532	-1.62291	-1.40817	-1.81073	-2.30965	-5.02736	-4.11485	-5.3989	-3.04722	-5.53634	-4.45533	-2.95204	-1.17273	-1.73333	-1.80138	-4.64465	-1.83677	-2.7703	-1.13506	-1.2225	-1.32577	-3.33515	-1.5375	-2.13424	-3.52415	1.12291	1.72964	0.044901	linear_increasing	0.0230233	0.0379184
DYNLRB1	+	-0.763287	-0.916421	-0.492372	-0.271151	-0.268703	-0.559701	-5.15657	-4.61133	-6.21605	-4.51376	-4.42703	-0.718512	-3.56149	-5.59097	-3.69793	-5.45869	-5.79771	-1.06317	-0.19709	-1.02446	-0.675711	-4.64278	-4.8877	-1.33071	-5.14623	-5.50672	-5.80075	-4.3325	-5.18835	-1.68557	0.0325552	-0.543563	-0.316838	-0.357207	-0.158235	-0.272794	-0.717655	-0.0235523	-0.337667	-0.191574	-0.288653	-3.15011	0.225353	2.20749	0.215534	other_trend	0.000238315	0.000816473
TLN2	-	-1.14365	-3.20729	-2.58553	-4.11577	-1.16979	-2.91071	-6.05941	-5.33623	-1.18231	-4.44427	-2.11258	-1.65293	-6.48899	-4.66199	-5.13466	-3.20753	-0.974624	-0.823281	-3.23164	-2.43151	-7.50402	-3.90035	-3.58336	-1.94418	-5.7088	-1.32752	-3.44919	-3.76077	-4.62861	-4.50114	-1.10321	-2.02984	-1.62459	-1.58355	0.425177	-0.992598	-1.60105	-1.30011	-0.977394	-5.26665	-1.60538	-3.43942	1.44623	1.78505	0.169296	other_trend	0.00562097	0.0117175
MANF	-	-0.334389	-0.315352	-0.0326065	-0.353861	0.00532038	-5.36796	-7.0339	-3.70352	-4.13068	-5.09614	-5.29747	-0.860303	-4.47599	-4.52612	-3.21574	-3.99485	-1.29789	-0.445494	-0.386024	-1.14603	-1.12207	-4.34076	-5.8722	-4.39883	-5.81212	-0.575523	-4.8702	-2.56088	-4.36991	-5.56881	-0.53452	-0.769776	0.249094	-0.635393	-0.880708	-3.92362	-1.74975	-1.03651	-1.03777	-0.956938	-1.12759	-3.05001	1.10195	2.22602	0.518886	other_trend	0.0128855	0.0233485
HMOX1	-	-0.0315836	-6.22314	-4.28236	-5.63017	0.858708	-4.59102	-4.73236	-0.351712	0.645067	-4.6365	0.793558	0.171	-5.14299	-3.99217	-3.15058	-1.53879	-0.994686	-1.04665	-0.674948	0.800167	-5.21018	-6.63694	-5.39502	-4.4587	-3.13567	-6.17617	-5.93916	-3.1732	-3.49445	-1.1516	-1.62695	0.819999	-0.334523	-0.632878	-3.83823	-0.765038	-0.832565	-0.827732	3.12627	0.0299083	-0.488174	-2.95074	1.76127	2.48698	0.153086	other_trend	0.00637457	0.0129376
LYPLA2	-	-2.02073	-4.79686	-4.92525	-2.56712	-5.58859	-6.02545	-2.69248	-2.40415	-2.77228	-2.31794	-2.02041	-1.93845	-5.58507	-3.66579	-4.98631	-4.7152	-2.69683	-2.42961	-2.33447	-3.51582	-4.74637	-6.59178	-5.64082	-4.48263	-6.66376	-2.53053	-4.15016	-5.21694	-5.14455	-2.2497	-2.18523	-1.60042	-2.32593	-2.29982	-2.98852	-2.10479	-2.63658	-3.09347	-2.19963	-1.43076	-2.28651	-3.91387	0.529375	1.5227	0.15038	other_trend	0.00217163	0.00527993
ARHGEF1	-	-1.88415	-5.0922	-3.08822	-3.2363	-4.99803	-4.02091	-4.99327	-5.57708	-5.89647	-2.55179	-5.41822	-3.86884	-2.8018	-2.68249	-3.45942	-2.80883	-1.85136	-5.36855	-2.55756	-3.31106	-2.51621	-4.40395	-5.73734	-3.3075	-2.56039	-2.22769	-3.27529	-6.17219	-3.13361	-1.55647	-1.09764	-1.08523	-2.0682	-0.869146	-2.46948	-1.74158	-2.56161	-1.13855	-1.34988	-1.10217	-1.54835	-3.67857	0.620761	1.35375	0.000213575	linear_increasing	2.63721e-05	0.000121552
RALA	-	-3.11749	-3.6283	-1.07221	-3.7107	-4.3811	-6.46823	-3.80645	-5.49092	-3.73132	-5.64893	-0.768055	-0.848806	-0.427331	-3.95763	-4.89901	-0.112047	-0.150544	-0.33886	0.990527	-5.61884	-3.72284	-6.59338	-5.75606	-4.11917	0.4113	-3.98357	-0.751464	-0.410893	-0.559839	-0.409426	1.27958	1.05044	0.950099	0.995882	0.183001	1.30055	0.466335	0.78561	1.09172	1.2654	0.936862	-2.76939	0.366785	2.33242	1.93701e-05	linear_increasing	1.49301e-05	7.43372e-05
GNA13	-	-1.94267	-2.64826	-2.39894	-2.52706	-4.54232	-6.4397	-4.4885	-3.57725	-2.31699	-4.05878	-5.05355	-2.13246	-3.97026	-5.91356	-4.58626	-2.54994	-2.27263	-4.15384	-2.17017	-2.36191	-5.75949	-4.05993	-2.24643	-5.05856	-2.12353	-2.24036	-5.79987	-3.61205	-3.8645	-1.63297	-1.50833	-1.4215	-6.25251	-1.25251	-1.66782	-0.831564	-2.37866	-1.35702	-1.55124	-1.55746	-1.97786	-3.55009	1.55076	1.40061	0.0647595	other_trend	0.00480817	0.0103486
MMP9	-	-4.48963	-2.30123	0.376897	-1.94226	-3.76155	-2.90745	-1.79355	-3.353	-2.11622	-3.14356	-5.49819	-4.5832	-5.9827	-4.93819	-6.04647	-2.33902	-5.0147	-5.18964	-3.242	-4.29133	-0.407605	-4.4557	-2.96369	-4.81095	-4.15264	-4.46046	-5.19333	-0.5335	-7.07845	2.27937	2.55996	2.27914	-6.05656	1.98197	0.139389	1.26509	0.107966	2.78564	0.35828	1.19729	0.661817	-3.4778	2.55889	2.06807	0.00719691	linear_increasing	7.88211e-06	4.33558e-05
ACE	-	-2.51869	-1.68077	-5.55099	-6.23044	-2.98389	-3.57597	-4.41779	-3.94072	-2.8214	-4.97697	-5.13015	-1.94137	-4.54716	-2.6385	-2.89829	-3.7089	-2.07832	-4.02044	-1.78579	-2.1879	-4.41792	-4.78221	-6.22078	-3.92212	-0.941891	-2.44931	-2.23953	-2.62067	-1.99837	-2.6328	-0.310394	1.57784	-0.778032	1.70123	-0.788602	-0.538675	-0.685344	-0.233712	0.0937071	1.33716	0.137518	-3.39534	1.00717	1.40103	2.57637e-06	linear_increasing	8.60972e-09	1.14916e-07
PACSIN2	-	-0.840582	-5.95459	-0.224794	-0.769809	-1.22528	-4.40967	-2.79219	-2.53402	-0.74977	0.188302	-1.92729	-3.00024	-4.37506	-2.20689	-5.74847	-1.57723	0.229592	-0.43129	-0.617589	-5.40568	-4.18581	-4.44823	-3.77002	-0.985286	-0.383891	-0.277195	-4.23124	-5.61322	-4.82025	-0.23613	0.858839	0.0515723	0.5718	0.631018	0.842516	0.784558	0.119141	0.589028	0.361172	0.370636	0.518028	-2.44413	0.286007	2.0416	0.0236755	linear_increasing	5.61406e-05	0.000232548
MYO1G	-	-1.30784	-5.45815	-1.68935	-5.93111	-2.24743	-4.79363	-4.85066	-2.17408	-1.73605	-1.91392	-4.82545	-0.763045	-1.54427	-3.08279	-3.68973	-5.83052	-1.75347	-5.52772	-0.936152	-1.91555	-1.8794	-2.28691	-4.10687	-5.42897	-4.02363	-6.44241	-4.79317	-4.31692	-2.42122	-0.805087	-1.86569	-0.917814	-1.73482	-1.78196	-2.27629	-1.94326	-2.30778	-1.67692	-2.15984	-1.40539	-1.80698	-3.28252	0.420611	1.77828	0.107309	other_trend	0.0139078	0.0249122
GIMAP1	-	-1.7597	-3.05867	-3.31117	-2.72884	-2.39205	-4.91777	-2.5684	-4.33544	-1.65987	-5.79454	-4.24125	-3.36399	-3.67856	-4.84925	-1.57575	-5.8126	-1.39551	-3.45379	-2.08635	-4.37619	-4.52799	-4.20178	-6.6777	-5.35348	-2.30669	-5.31658	-3.75886	-6.53666	-2.6181	-2.10471	-1.62506	-1.5106	-1.65063	-0.839407	-1.67212	-0.319919	-2.00842	-1.05155	-1.5382	-0.893632	-1.31095	-3.69207	0.512987	1.51645	0.0440718	linear_increasing	2.20446e-05	0.000103848
CPT2	-	-1.94206	-3.68094	-2.18862	-3.05727	-2.29903	-3.11929	-4.46847	-2.85749	-1.40484	-2.93761	-2.45777	-2.34293	-4.57893	-2.65809	-3.30893	-4.66207	-1.92722	-5.04339	-1.64842	-4.22991	-2.33897	-4.01725	-4.79931	-2.22775	-3.48931	-2.22042	-6.1843	-2.86095	-5.23293	-1.07911	-1.47056	-0.95287	-1.78109	-2.13193	-1.71232	-2.32889	-4.52433	-1.40107	-2.32576	-1.58911	-2.02179	-3.17545	0.979469	1.2649	0.289625	other_trend	0.0124027	0.0225739
KCNAB2	-	-1.88943	-2.68418	-2.76141	-2.3496	-2.81541	-5.12606	-4.85395	-4.24541	-2.84662	-2.85306	-4.48405	-2.43067	-2.5744	-4.48448	-3.6371	-4.26765	-2.73497	-6.77014	-2.19522	-5.18031	-2.49337	-5.39208	-4.96683	-6.05896	-3.42338	-4.78732	-4.9706	-3.06651	-5.77205	-2.44355	-2.35895	-2.30223	-2.92506	-2.56503	-1.82943	-1.79577	-2.76812	-2.49696	-2.45127	-2.18241	-2.36752	-3.81863	0.363494	1.34377	0.443905	other_trend	0.00184812	0.00460114
CPT1A	-	-2.31225	-3.42586	-2.5528	-2.443	-2.30544	-4.09258	-7.60603	-4.80145	-2.43266	-3.61483	-3.15425	-2.49567	-2.51578	-3.52489	-6.39977	-3.72683	-2.55344	-2.64565	-2.37061	-4.70039	-6.13354	-2.5733	-6.54013	-4.43228	-4.36846	-2.3585	-3.3099	-2.49784	-3.34684	-1.59004	-1.46232	-2.03867	-2.51572	-2.08658	-1.744	-1.71514	-1.93529	-1.67161	-1.63048	-1.48326	-1.82831	-3.56083	0.321721	1.48995	0.0271757	linear_increasing	0.000858142	0.00239383
EFEMP2	-	-5.15036	-5.50686	-0.856505	-1.64744	-1.70087	-1.54203	-6.06669	-2.93225	-4.30387	-5.23712	-5.00406	-1.42882	-1.9147	-4.53983	-5.48383	-4.87616	-0.926249	-1.19787	-1.04182	-0.978076	-6.67325	-6.3739	-3.21354	-1.54098	-6.04881	-0.832439	-4.90806	-3.71931	-4.83196	-1.50487	-1.21218	-1.59322	-0.708604	0.0238464	-0.432368	-1.62271	-4.88652	-1.35642	-0.830777	-0.947656	-1.35666	-3.39942	1.34294	2.02111	0.037323	linear_increasing	0.00511804	0.0108575
SLK	-	-1.56723	-4.65065	-0.585589	-5.01388	-1.61154	-1.84701	-5.97556	-4.73911	-0.929289	-1.32198	-5.26076	-1.00337	-6.21132	-3.67204	-4.34476	-6.88721	-1.47626	-5.52339	-1.53574	-0.714996	-2.02182	-2.83552	-5.06136	-5.80758	-4.81143	-5.69746	-6.41168	-2.38458	-5.29581	-1.16049	-1.26311	-1.3072	-1.76049	-1.23842	-1.60103	-1.24037	-1.4658	-0.924009	-1.33312	-0.930755	-1.30643	-3.54531	0.261898	2.07748	0.16496	other_trend	0.00173526	0.0043654
PCNA	-	-0.83784	-1.01558	-0.882622	-1.30422	-1.28952	-5.9622	-4.75066	-5.01757	-1.31218	-0.843458	-5.2182	-0.849856	-5.77531	-4.54416	-5.60836	-4.98182	-5.37347	-0.945851	-1.6133	-5.75113	-0.858892	-5.78391	-4.277	-1.22039	-4.20228	-1.42458	-4.02628	-5.83509	-3.88627	-0.746799	-0.980658	-1.39413	-1.42335	-1.4837	-1.53295	-1.74609	-0.938851	-1.32727	-0.535302	-0.895974	-1.22583	-3.20463	0.370768	2.09078	0.312462	other_trend	0.00537782	0.0113211
ACSL3	-	-1.93325	-2.3407	-2.69036	-4.91979	-1.45651	-3.28777	-3.60254	-1.59739	-1.11317	-1.19234	-5.42814	-1.87121	-3.26334	-4.40595	-5.23633	-3.80856	-0.991417	-1.04601	-3.4838	-3.56442	-3.96998	-2.84249	-3.50152	-6.53284	-3.43177	-1.21201	-4.74213	-5.13415	-6.09896	-1.44212	-0.566669	-1.46504	-1.75226	-1.15798	-0.920427	-1.4186	-0.627304	-1.08373	-1.04254	-1.11056	-1.11451	-3.2047	0.365949	1.61564	0.18333	other_trend	0.00026313	0.000884152
TKFC	-	-2.00865	-4.1222	-1.62529	-2.14299	-2.03689	-2.39699	-5.09815	-3.12008	-2.39077	-1.98581	-3.91837	-2.2117	-3.61604	-6.65681	-5.16574	-5.63346	-2.12161	-2.54993	-2.32671	-2.04033	-4.47713	-4.30056	-5.84301	-6.48705	-2.96745	-4.40029	-4.24111	-6.00356	-4.80644	-1.93999	-2.15511	-2.01563	-2.70883	-2.19987	-1.56933	-2.6911	-2.42102	-2.11776	-1.77708	-1.79363	-2.14494	-3.62117	0.380517	1.56045	0.710393	other_trend	0.00557743	0.0116647
EIF6	-	-1.52394	-1.13041	-1.87901	-3.88149	-1.04147	-1.94881	-4.95383	-3.44672	-1.05756	-2.33578	-3.85783	-1.41166	-0.601754	-4.14857	-4.76029	-6.79256	-1.0323	-2.09946	-1.88484	-1.86239	-5.02047	-6.35077	-4.92744	-3.75178	-5.52897	-1.67698	-4.51763	-5.26934	-3.68068	-1.17332	-0.907997	-1.05172	-1.28259	-1.46855	-1.11672	-1.23243	-1.30529	-0.716283	-0.824706	-0.749571	-1.06559	-3.11827	0.258695	1.80499	0.337776	other_trend	0.00103448	0.00282908
STAT5B	-	-0.337196	-4.1851	-0.55906	-5.45608	0.0782387	-6.82202	-3.38857	-2.97016	-0.414726	-4.51927	0.382625	-0.574351	-2.5143	-2.37978	-4.72475	-0.67758	-0.482439	-0.731691	-0.725001	-5.69264	-1.00255	-4.77749	-7.15186	-6.05093	-2.30491	-0.128175	-3.83967	-4.98137	-4.24074	0.310496	0.227542	-0.522502	-0.18857	0.207153	-2.01778	-0.497021	-0.810605	0.381491	0.0395143	-0.417177	-0.359795	-2.69537	0.699635	2.35407	0.108775	other_trend	0.00395583	0.00874925
RPL38	-	0.30836	0.0121999	0.20539	0.486616	0.68483	-3.40536	-4.4173	-4.95358	0.829175	-4.80872	-4.03402	0.654193	-5.6421	-4.238	-5.95076	-3.34954	-0.12228	0.133127	0.852671	-3.38023	-4.21252	-3.9328	-2.64878	-4.35967	-0.708072	0.376379	-5.34058	-5.52726	-5.16223	0.15387	0.388102	0.503554	0.6771	0.624802	-0.0164663	0.56844	0.639803	0.59485	-0.456738	0.51025	0.40337	-2.38323	0.362325	2.49719	0.263179	other_trend	0.00125068	0.00329289
SWAP70	-	-1.03401	-4.1615	-2.33811	-4.0036	-1.49052	-6.22432	-6.17061	-6.92993	-1.74953	-6.42034	-4.81096	-1.57871	-2.3669	-4.33518	-2.01353	-4.83326	-1.92075	-2.03532	-1.95675	-2.06736	-2.24497	-1.94505	-4.69644	-6.21589	-5.076	-5.47147	-5.22968	-6.17905	-3.9794	-1.6712	-1.7178	-1.80328	-2.06619	-1.67602	-1.84631	-1.81639	-1.97935	-1.87834	-1.7367	-1.56166	-1.8082	-3.70501	0.146762	1.87706	0.0840358	other_trend	0.00305137	0.00699015
S100A13	-	-0.227336	-4.55801	-0.166076	-0.259538	0.325785	-6.0073	-6.76331	-4.74352	0.292341	-5.08915	-3.52011	0.37098	-4.44647	-4.63022	-4.39376	0.0833319	0.478297	-0.199292	-4.4155	-5.79952	-0.10213	-4.90642	-1.07269	-4.29758	-4.35517	0.167894	-5.02086	-5.3238	-4.69095	-0.040669	-0.461609	-0.0838998	0.204721	-0.0213803	0.051773	0.477214	-0.261356	-0.0111304	0.105395	0.167225	0.0166951	-2.77703	0.257686	2.52365	0.0779225	other_trend	0.00133107	0.0034807
NACA	-	-4.17742	-0.425993	-0.857828	-3.24597	0.775416	-0.527967	-3.20307	-3.56563	0.820863	-6.76275	-5.22368	-0.159412	-5.23535	-5.06175	-5.24853	-0.740199	-1.10524	-2.91982	0.386029	-0.0477985	-4.98846	-3.48097	-4.12735	-4.66255	-0.349526	-3.84172	-0.709909	-2.26822	-4.67565	0.600087	0.505143	0.621034	0.771257	-0.304577	0.538101	0.376233	0.173354	0.196738	0.878085	0.184581	0.393995	-2.50101	0.346587	2.26196	0.0189181	linear_increasing	0.000284319	0.000947074
CCAR2	-	-1.07237	-1.56619	-4.91224	-2.3532	-0.76331	-4.29699	-5.40088	-2.56416	-1.26098	-3.0545	-5.40876	-0.737821	-1.77911	-5.67598	-2.06642	-5.76347	-1.84119	-3.18043	-1.94119	-2.00651	-3.56742	-3.98629	-4.15096	-4.48888	-1.95715	-1.67143	-4.42081	-3.89912	-1.75475	-1.87534	-1.30971	-1.5424	-1.45544	-1.3899	-1.4391	-1.82484	-1.2086	-1.34721	-1.73295	-1.32645	-1.45766	-2.9806	0.193238	1.55803	0.0788015	other_trend	0.00407906	0.00899078
CTSL	-	-3.3142	-0.978688	-3.03212	-0.261923	0.542538	-4.25915	-5.85057	-5.6326	0.21246	-1.57283	-5.1666	-1.0966	-3.31062	-4.54879	-3.69925	-2.82641	-0.463806	-0.993046	0.907337	-0.937099	-1.11892	-2.24302	-4.69048	-4.1128	-2.67782	-4.52171	-5.30122	-4.87971	-5.32592	-0.758642	-0.919893	2.04541	-0.181879	-0.821578	-1.51225	-0.81067	-0.628082	-0.456988	-0.154485	-0.101974	-0.354239	-2.73041	0.946619	2.05321	0.0945452	other_trend	0.00115836	0.00310511
GPRC5A	-	-4.73525	-4.81847	-4.56728	-5.77831	-7.06055	-3.67127	-1.42708	-4.00006	-2.27664	-1.5006	-1.53751	-4.89467	-2.88085	-3.35091	-1.67687	-0.794027	-0.98266	-5.67624	-4.08227	-2.72933	-4.96262	-2.02727	-3.35602	-0.742351	-2.96921	-2.21428	-1.29709	-0.746042	-1.02705	-0.35012	-0.122027	-0.414408	0.408754	0.944868	0.215157	1.16841	-0.697183	0.302685	0.478911	0.96163	0.32468	-2.93776	0.608783	1.80092	7.53861e-09	linear_increasing	2.13896e-06	1.37036e-05
PTGR1	-	-1.79143	-2.11939	-0.164146	-1.72866	-4.95413	-4.9665	-4.74076	-1.84899	-1.54373	-1.39688	-5.73935	-1.20272	-4.90173	-2.28278	-4.68397	-2.90292	-1.26077	-4.93819	-1.69825	-4.37168	-4.60253	-2.15269	-3.99479	-5.93645	-1.95562	-1.7434	-4.51035	-4.76638	-4.54405	-1.16943	-1.05619	-1.04347	-1.39985	-0.920947	-5.20113	-1.32983	-1.71073	-0.876427	-2.48178	-1.36401	-1.73844	-3.15376	1.30491	1.6886	0.403005	other_trend	0.0207326	0.0345604
GAL3ST4	-	-6.77487	-0.55717	-0.836803	-1.29406	-5.33729	-1.08257	-3.08238	-2.84085	-1.20899	-2.13967	-6.38153	-0.881425	-5.17009	-3.16245	-5.68807	-0.903823	-7.55582	-4.09094	-1.22322	-1.85798	-6.39663	-1.66695	-4.60707	-3.36079	-1.64461	-5.95286	-2.10972	-1.8747	-3.46617	-0.9673	-0.968253	-4.40529	0.159911	-0.443483	-0.165908	-0.81847	-4.98056	-0.642882	-1.01556	-0.620625	-1.39011	-3.13723	1.78187	2.13378	0.143377	other_trend	0.0253759	0.0410198
NMT1	-	-2.1496	-2.16371	-2.43915	-2.29673	-5.04109	-3.70376	-2.58504	-2.43122	-0.906245	-4.87825	-2.70306	-1.78311	-5.20832	-4.85944	-5.69271	-4.80507	-1.80639	-4.55215	-2.1601	-3.64218	-4.19684	-6.0794	-6.05487	-3.90445	-5.98268	-2.26309	-4.57794	-2.68311	-2.47126	-1.57699	-0.90479	-1.60878	-1.04893	-1.08701	-1.67872	-1.87756	-4.68211	-1.23086	-2.19418	-1.49056	-1.78035	-3.51993	1.0959	1.53076	0.138726	other_trend	0.00205585	0.00504642
GLIPR2	-	-5.92373	-0.273355	-1.56191	-4.71385	-5.10606	-5.35757	-6.14817	-4.1328	-0.848711	-0.640031	-4.89677	-0.797993	-3.45863	-5.03862	-1.07856	-0.453508	-5.34698	-0.443035	-0.395474	-5.55306	-0.11087	-6.02092	-5.77219	-4.10429	-0.564875	-4.394	-4.54457	-1.3776	-1.33187	-0.662685	-0.355431	0.452203	-0.392439	-0.445525	-0.844238	-0.498524	-1.33605	-0.592304	-1.02261	-0.62478	-0.56597	-3.03509	0.472969	2.26052	0.00206226	linear_increasing	0.00159135	0.0040511
CLEC3B	-	-4.27848	-1.02878	-1.61587	-1.77818	-4.47065	-5.05704	-1.11826	-1.3729	-1.56313	-5.57988	-5.12445	-3.84663	-1.47479	-5.79304	-1.17495	-1.28979	-0.698056	-0.739515	-3.7987	-4.36111	-6.13908	-2.36434	-6.18763	-5.4372	-3.16139	-5.09515	-1.89275	-4.70074	-1.5458	-2.48394	0.0954309	-1.06965	-0.387274	0.227961	0.847119	0.14606	-0.335904	-0.271073	-0.450545	0.482066	-0.0715805	-3.17241	0.544119	1.86738	0.0113966	linear_increasing	8.61242e-06	4.68925e-05
PURB	-	-3.71678	-3.79428	-3.23262	-3.82038	-4.27478	-4.04418	-3.69482	-3.24067	-2.8817	-2.8644	-2.87263	-3.22588	-4.09483	-5.18668	-3.8554	-3.54959	-2.97583	-3.7386	-4.63781	-3.92717	-4.69413	-5.94948	-3.38245	-4.23362	-4.77732	-2.85909	-4.52625	-4.48898	-3.99707	-2.73907	-2.74957	-2.94488	-3.08544	-2.83054	-2.99986	-2.4683	-3.34255	-3.11355	-2.89528	-2.75347	-2.91834	-3.84255	0.240318	0.766947	0.122168	other_trend	0.000639224	0.00188434
GSS	-	-0.831757	-5.8369	-0.0145765	-6.12781	-4.22241	-4.86318	-4.98434	-5.77156	-0.922816	-0.658719	-4.77165	-0.718425	-3.67083	-6.77984	-5.09497	-4.17886	-4.52031	-1.20785	0.282072	-0.825855	-1.03258	-4.85387	-1.51207	-5.82625	-0.720464	-1.09574	-5.94184	-3.80792	-1.08767	-1.32421	-0.348728	0.165099	-0.277873	-0.515547	-4.28598	-1.13688	-0.743285	-0.610203	-0.0473811	-0.933616	-0.87344	-3.09744	1.26156	2.27071	0.00868752	linear_increasing	0.00565966	0.0117726
PTPN11	-	-1.61608	-6.04737	-1.53994	-6.01581	-3.56169	-6.31438	-7.36907	-5.7919	-6.06153	-6.51973	-0.996376	-1.70529	-5.32452	-4.96224	-1.67381	-1.91248	-1.03172	-1.92022	-1.47805	-2.04639	-3.62917	-5.44079	-4.63131	-1.22204	-4.08739	-6.06371	-2.13873	-4.10351	-1.14431	-1.15826	-0.988832	-1.42966	-1.21061	-3.08651	-0.969654	-0.923453	-2.83816	-1.15377	-1.10726	-0.965577	-1.46735	-3.58359	0.804183	2.11601	0.000646778	linear_increasing	0.00396893	0.00876813
MPRIP	-	-3.42264	-4.37554	-1.56552	-5.63373	-3.00551	-3.36538	-4.0403	-1.97091	-2.0754	-1.80701	-3.64649	-2.94874	-3.48573	-4.90782	-4.16581	-3.89051	-1.44489	-1.52018	-2.62915	-2.0323	-3.00779	-5.48598	-4.07402	-2.45202	-3.35455	-2.44083	-4.53591	-4.5197	-4.71464	-1.49385	-1.72373	-1.8911	-1.00332	-1.50931	-1.50385	-1.24303	-1.85009	-1.77518	-1.72285	-0.554673	-1.47771	-3.26709	0.428495	1.22556	0.00943041	linear_increasing	6.38424e-05	0.000259968
ECI1	-	-1.5275	-1.74884	-1.24197	-2.20016	-2.72681	-1.95265	-5.09675	-4.27774	-1.31014	-1.84067	-4.24049	-1.66385	-4.63315	-4.24049	-5.71901	-6.44291	-6.73194	-2.5569	-1.35271	-4.86512	-2.05443	-4.86678	-2.87564	-4.03609	-1.29584	-3.77056	-5.85482	-4.7227	-3.53011	-1.2511	0.0936072	-0.233295	-0.593615	-0.146042	-0.669859	-0.958301	-1.26519	-0.0341986	-1.12802	0.106479	-0.482842	-3.35426	0.511881	1.71821	0.0496021	linear_increasing	7.84056e-06	4.33033e-05
KPNA4	-	-2.57646	-2.85782	-3.34565	-4.3162	-3.28635	-5.36399	-3.25326	-4.62925	-1.89082	-2.26234	-5.01654	-3.20849	-3.04956	-3.73208	-5.14885	-5.25359	-2.42802	-2.65132	-3.04165	-1.90581	-6.51226	-4.07817	-4.10432	-5.66446	-4.04471	-2.89996	-3.03373	-4.2843	-4.28345	-2.96163	-2.4144	-3.27496	-2.90502	-2.45018	-2.00809	-2.40148	-3.17568	-2.43031	-2.74999	-2.54843	-2.63585	-3.70283	0.389838	1.16864	0.218919	other_trend	0.00770694	0.0151615
AFDN	-	-3.06795	-2.78513	-1.41814	-4.6842	-2.85439	-6.20154	-5.28845	-3.49183	-2.31653	-4.8038	-3.97905	-2.11083	-3.43562	-4.92417	-3.01881	-6.3895	-1.78955	-4.8024	-3.3198	-2.116	-2.82481	-2.39723	-4.89538	-2.94571	-5.06179	-5.10426	-3.13765	-5.50734	-3.90412	-2.38426	-1.40356	-1.70045	-1.43766	-0.863564	-1.70148	-0.880365	-1.83055	-1.3106	-0.872837	-1.19384	-1.31949	-3.69867	0.363521	1.35334	0.00707793	linear_increasing	3.22753e-06	1.98824e-05
ACIN1	-	-1.85446	-2.21767	-1.81355	-3.80906	-2.23844	-1.99143	-3.46747	-2.33915	-1.28368	-1.84778	-3.73107	-1.48935	-2.50645	-6.70362	-3.03606	-2.50741	-1.35414	-2.2219	-1.72488	-4.82629	-2.92294	-5.02094	-5.8483	-3.01653	-5.00381	-3.41678	-2.38519	-3.97932	-4.80616	-1.89763	-1.76571	-1.60002	-1.57588	-1.68135	-1.81222	-1.79048	-2.48494	-1.38192	-1.44994	-1.56358	-1.7106	-3.04205	0.306988	1.41376	0.626146	other_trend	0.0056912	0.0118006
NOMO1	-	-3.00628	-2.28414	-2.78111	-4.06524	-2.55899	-5.34739	-5.37287	-4.45203	-2.01906	-4.87697	-5.30287	-1.724	-5.49427	-4.62457	-2.044	-4.5386	-2.26997	-2.52285	-2.06583	-2.91906	-2.65333	-3.2354	-7.02507	-4.73245	-4.35753	-2.94102	-3.18094	-5.0059	-4.61542	-1.7614	-2.58372	-1.12466	-1.13063	-1.3825	-1.77382	-1.55547	-1.59924	-1.5052	-2.91995	-0.917557	-1.64928	-3.65929	0.63998	1.39855	0.0135107	linear_increasing	9.40136e-05	0.000361006
ALDH6A1	-	-0.319755	-1.53333	-4.10679	-4.13064	-1.29986	-3.13744	-5.5546	-1.37483	-0.634825	-0.657553	-4.64558	-0.3554	-3.37345	-3.99732	-3.74543	-1.60336	-1.11331	-0.662062	-0.690757	-1.19772	-4.59121	-3.28525	-3.36117	-4.85571	-5.58575	-1.03403	-4.3448	-6.30973	-5.12834	-0.606417	-0.0157816	0.360176	0.317625	-0.0415058	-1.01491	-0.409127	-0.77387	0.17794	0.0498002	-0.319516	-0.166917	-2.77455	0.457834	1.89537	0.0851961	other_trend	0.000124066	0.000456809
RPA3	-	-1.3273	-1.78716	-1.1481	-1.81254	-2.10268	-2.39344	-4.07012	-4.53014	-1.52563	-4.61758	-4.88275	-1.11564	-2.6016	-4.97696	-3.27887	-4.72789	-1.27372	-4.15011	-1.50431	-4.38029	-4.16957	-3.87777	-5.40595	-2.99524	-1.90353	-2.12662	-4.56055	-5.18767	-4.85211	-1.4782	-1.49656	-1.4041	-1.49314	-1.08294	-1.91878	-1.43075	-1.98483	-0.929983	-1.4719	-0.918917	-1.41319	-3.1588	0.363079	1.47779	0.324746	other_trend	0.000744106	0.00213778
AKR1D1	-	-0.880521	-0.759324	-0.365905	-1.21586	-1.27505	-4.17728	-5.44605	-3.36728	-3.79692	-0.166579	-0.271165	-0.945081	-4.69442	-1.94087	-5.72824	-5.60554	-0.58041	-0.354222	-0.6956	-6.0335	-3.51604	-4.03713	-5.3198	-0.60645	-6.67066	-1.13771	-4.77492	-0.782781	-3.3883	-3.88597	-1.5027	-0.278643	-0.833558	-0.391447	-0.232036	-0.769567	-1.41118	-0.801349	-0.371168	-1.10875	-0.770039	-2.74732	0.459582	2.13767	0.425089	other_trend	0.00651542	0.0131402
DMD	-	-2.9773	-2.39541	-2.80184	-3.13352	-2.73898	-2.19997	-4.76433	-2.87762	-2.09144	-3.63573	-5.21608	-2.56986	-3.77666	-2.71661	-4.80082	-3.89528	-3.83702	-2.21805	-3.89575	-3.84932	-3.55322	-4.42893	-4.2875	-5.03383	-5.13242	-2.08469	-4.10766	-5.24647	-4.25762	-3.96605	-4.0067	-2.72529	-4.84865	-2.73029	-0.392452	-1.65406	-1.92972	-2.84039	-2.556	-1.87951	-2.55631	-3.61633	1.2403	1.00117	0.955653	other_trend	0.00950271	0.0182096
FBLN1	-	1.09846	1.9388	-3.47309	1.38413	0.494954	1.42309	0.905487	-6.75986	1.47837	0.800303	-4.15289	-5.55826	-4.85473	-3.4419	-3.09442	1.35971	0.426602	1.61314	0.96238	0.444362	1.28211	-4.18236	-6.66665	-3.78999	-3.49734	-3.25759	-4.28786	-5.42713	-4.63033	-4.7644	1.81257	-0.064543	-0.241283	1.36101	2.65401	1.46493	1.88749	0.862627	1.24353	0.0100985	1.09904	-1.87423	0.952433	2.97593	0.736116	other_trend	0.00380022	0.00847893
AZU1	-	-1.4679	0.587929	0.456346	-0.0633449	-0.107672	-4.57363	-4.29938	-2.07978	-0.726309	-1.18046	-3.68602	-0.356485	-3.77652	-3.87132	-4.44569	-4.66735	-0.054071	-6.36752	0.856853	-2.73802	-1.00673	-1.92295	-3.60924	-5.56251	-4.29594	-6.19063	-3.28836	-4.82476	-3.60118	1.25018	0.789697	1.33521	-1.63314	1.41577	0.798646	1.45452	1.04567	1.97289	0.814106	1.94187	0.993525	-2.52042	1.02089	2.23738	0.130023	other_trend	2.70112e-05	0.000123315
DAG1	-	-4.12408	-1.98039	-5.36913	-2.14162	-1.97211	-2.37012	-3.64649	-2.41826	-2.31998	-1.99946	-2.19523	-1.77056	-4.73483	-4.44386	-5.24723	-4.65018	-1.94809	-1.7812	-1.6394	-4.14228	-4.42197	-3.067	-6.28527	-2.38392	-4.43063	-4.48655	-3.38353	-2.47815	-1.87728	-4.66188	-1.41416	-1.81889	-1.24473	-1.0428	-1.40609	-1.14549	-2.20743	-1.6108	-1.68381	-2.67877	-1.6253	-3.27902	0.505171	1.34757	0.0596754	other_trend	0.000561867	0.0016821
EFTUD2	-	-0.832197	-0.960449	-0.87533	-5.862	-1.24618	-3.43135	-5.65747	-2.77195	-1.21026	-4.66996	-1.03458	-1.13692	-6.55951	-6.20342	-1.33117	-4.28368	-1.22936	-1.40719	-5.84757	-4.94801	-4.74996	-4.8255	-5.21552	-3.83754	-2.4596	-1.21428	-7.46868	-3.90537	-1.48175	-1.05253	-0.973109	-0.972493	-1.22096	-1.22868	-0.662536	-0.917856	-1.04076	-1.12181	-1.12599	-1.07918	-1.03434	-3.25698	0.166693	2.12212	0.156217	other_trend	0.00222603	0.00538168
PFKP	-	-1.18115	-1.84429	-4.70979	-1.34434	-1.64686	-6.13605	-4.96807	-3.40807	-1.30226	-2.06655	-3.39369	-1.37905	-4.40693	-4.14786	-3.10822	-4.5801	-1.3456	-1.66983	-1.21589	-5.23539	-2.67706	-3.674	-3.01314	-1.1357	-5.74519	-7.3345	-4.16005	-5.95423	-5.04139	-1.45328	-1.96199	-1.17283	-1.63427	-1.9928	-1.65832	-1.90573	-1.86825	-1.66531	-1.89149	-2.37469	-1.81257	-3.30928	0.311863	1.81149	0.479165	other_trend	0.0139274	0.0249241
PLEKHO2	-	-2.08744	-2.18962	-4.27199	-1.95025	-1.89091	-2.60462	-4.4165	-2.53897	-1.86345	-4.43512	-3.1386	-2.10139	-2.72447	-8.22845	-3.19479	-2.44474	-1.7849	-5.51491	-2.25539	-5.43407	-2.37209	-4.77317	-5.15034	-4.21392	-6.52075	-1.87354	-3.61345	-2.53567	-4.50855	-2.05991	-2.19947	-1.69328	-2.15162	-1.92514	-2.35008	-1.95053	-2.44899	-1.5715	-1.76785	-1.73778	-1.97962	-3.42307	0.29649	1.61581	0.371741	other_trend	0.00828065	0.0161858
HLA-DRB3	-	-0.209793	-6.26476	-3.07497	-6.0576	-1.93829	-4.16957	-5.07336	-4.3263	-1.63002	-2.70449	-2.31176	-2.02238	-6.05643	-3.31014	-4.62147	-2.41214	-2.31842	-4.97149	-1.91222	-1.88573	-5.70423	-3.27163	-6.41582	-3.27794	-4.81828	-2.58441	-5.1209	-5.47025	-5.08859	-2.03544	-1.93178	0.340171	-3.23774	-4.54112	-1.98003	-1.37445	-2.345	-1.68063	-2.08117	-1.65853	-2.04903	-3.70196	1.25531	1.68824	0.175258	other_trend	0.0072895	0.0144809
AIFM1	-	-0.754088	-2.15492	-1.85713	-2.30099	-1.15459	-2.24402	-5.12532	-5.119	-2.61439	-2.56043	-4.5202	-2.59116	-4.13086	-6.57727	-4.91081	-3.7535	-1.10293	-1.60274	-1.23417	-2.61284	-7.46387	-5.13669	-4.95629	-3.36486	-4.31356	-1.22824	-5.7158	-5.67878	-7.01318	-0.920183	-0.875807	0.00766819	-0.581938	-1.31294	-1.06378	-0.862945	-3.22295	-0.900464	-1.73047	-0.857332	-1.14009	-3.49043	0.858646	1.9613	0.285096	other_trend	0.000786133	0.00223844
CDV3	-	-1.74813	-1.43811	-4.11752	-1.41469	-1.39172	-3.28364	-2.03463	-2.29015	-6.65776	-2.52511	-5.04367	-1.3554	-3.67845	-4.67742	-3.54571	-2.36251	-1.98288	-5.73108	-1.26714	-1.90952	-1.98678	-4.2165	-4.02526	-4.7176	-3.8303	-4.78208	-4.34608	-3.5228	-1.98235	-1.80665	-1.74219	-2.1919	-1.51715	-1.81033	-1.35026	-1.26859	-2.3389	-1.52698	-1.34849	-0.995988	-1.60908	-3.12239	0.417991	1.47963	0.169533	other_trend	0.00303162	0.0069532
SRSF6	-	-1.16388	-2.06266	-0.279467	-1.71586	-0.266196	-4.34517	-4.31531	-0.386381	-2.99333	-0.53979	-5.73759	0.443876	-6.20909	-1.39721	-5.76385	-3.25717	-5.88302	-2.05253	-0.789608	-6.10326	-1.08526	-2.22442	-5.62286	-2.85943	-2.61681	-7.36748	-3.28178	-3.58327	-3.13232	-0.177768	-0.636408	-0.749487	-0.454107	-0.68559	-0.804408	-6.59266	-0.0830549	-0.642327	-0.144326	-0.667473	-1.14598	-2.8923	1.92949	2.19162	0.537952	other_trend	0.0308276	0.0484866
LAMTOR1	-	-1.35132	-1.27053	-1.48027	-4.67606	-6.26361	-3.33488	-5.88815	-4.31198	-1.35314	-2.50062	-1.43022	-1.1478	-5.98529	-5.89539	-4.58596	-1.54927	-1.53049	-2.26965	-0.812695	-1.3394	-4.26779	-1.57095	-5.84595	-5.16689	-1.65332	-5.37729	-4.6083	-1.64698	-1.7348	-0.793131	-0.986258	-0.211399	-0.671005	-1.15611	-1.21237	-0.939127	-1.4706	-0.935983	-0.862154	-0.958335	-0.940334	-3.05474	0.335691	1.92415	0.0141514	linear_increasing	0.00147314	0.00379033
	-	-5.63988	0.327396	0.554524	-0.744047	-4.95279	-4.63291	-0.869185	-3.74446	0.37855	-0.0667265	-4.48039	0.903545	-5.80886	-4.91251	-3.23727	-0.421042	1.42388	-0.156652	0.678326	-3.88447	-0.86028	-2.32539	-4.21737	-0.594667	-0.260727	-2.69448	-6.32364	-6.10533	-4.35009	0.272264	3.34888	3.52774	3.30139	3.14486	3.16762	4.25952	3.60529	3.43375	2.6337	3.19444	3.36172	-2.22482	0.414275	2.49206	0.000741008	linear_increasing	2.47719e-08	2.76811e-07
PRKAG1	-	-3.00006	-3.70076	-3.48881	-3.34742	-3.82097	-4.57657	-4.25539	-4.04164	-3.15651	-3.34428	-4.27963	-2.68402	-3.91918	-5.32854	-5.16227	-4.84762	-2.99982	-3.02242	-3.14402	-3.14338	-3.56492	-3.56003	-4.93071	-4.54634	-2.69209	-5.88306	-3.52088	-4.24526	-3.12539	-2.78859	-2.30725	-2.34729	-2.35332	-2.13826	-3.53074	-2.89305	-4.03871	-2.62978	-3.91693	-2.56413	-2.87195	-3.80402	0.702582	0.842756	0.0413956	linear_increasing	0.00322401	0.00733318
PPP2R2A	-	-2.02103	-5.26554	-2.08625	-7.40252	-3.69729	-2.80623	-4.90514	-4.30915	-2.08127	-2.47956	-4.03839	-2.21906	-3.35949	-5.16232	-4.40505	-3.52436	-1.53311	-3.31611	-1.22417	-6.26865	-3.46093	-3.27145	-3.85024	-1.71096	-2.42933	-2.92275	-3.28256	-4.01961	-8.04086	-5.61546	-1.9525	-1.7961	-2.56747	-3.0096	-1.56191	-2.04276	-2.00448	-1.54818	-2.16805	-1.94574	-2.05968	-3.69029	0.44455	1.66298	0.155571	other_trend	0.00426408	0.00932373
STT3B	-	-1.57222	-1.33643	-1.5596	-1.81753	-2.33008	-2.55553	-4.26034	-4.00398	-1.62009	-6.18203	-6.47252	-1.28735	-3.59606	-4.35571	-6.82751	-4.45378	-1.47469	-1.50611	-1.61114	-1.29283	-1.58233	-3.2338	-4.02307	-6.87237	-4.77945	-1.90052	-4.28914	-2.30269	-6.08338	-6.61972	-1.61812	-1.81286	-1.94485	-2.0541	-1.57344	-1.91777	-2.22818	-2.08647	-1.37175	-2.05071	-1.86583	-3.3934	0.269221	1.94314	0.825541	other_trend	0.0186818	0.0316914
PRTN3	-	0.626539	2.1325	1.68799	1.34147	1.08739	-5.61191	-5.29256	-4.54724	0.366155	1.00727	-5.88423	1.99286	-4.38282	-2.83512	-4.44057	1.77674	-0.0828154	-0.994074	1.54725	-5.80565	2.03491	-6.3919	-2.5588	-3.95751	-2.58494	-4.41632	-4.88208	-3.62149	0.421266	3.71559	3.76228	3.46529	-0.0883487	3.16689	1.81973	2.48076	2.57827	3.99944	2.91823	3.25272	2.73553	-1.6184	1.18198	3.12754	0.0431403	linear_increasing	0.000125534	0.000460451
ACTR1B	-	-1.5741	-4.98103	-1.57643	-1.62954	-1.74994	-4.6604	-5.84159	-5.42402	-4.59911	-1.59382	-1.9134	-1.74779	-2.6001	-3.50716	-1.35224	-2.79114	-1.76224	-1.49691	-1.8515	-5.92805	-1.20939	-5.75865	-4.11995	-2.87959	-1.93943	-5.89587	-6.7307	-5.62636	-1.28123	-1.58082	-0.89247	-1.40483	-1.08568	-0.237288	-1.33201	-1.0222	-1.80547	-0.930887	-1.16745	-0.969563	-1.08478	-3.18675	0.406322	1.844	0.0437493	linear_increasing	0.00105511	0.00286834
KRAS	-	-6.84292	-7.71053	-1.45085	-0.853391	-1.42129	-5.26457	-1.57988	-2.25016	-4.18061	-1.31216	-4.24197	-4.72347	-5.55299	-4.20112	-5.89813	-2.25647	-1.52851	-5.21211	-1.35025	-3.51418	-5.85269	-2.81914	-4.83621	-2.06197	-1.85775	-6.55124	-2.1795	-1.73474	-1.57985	-1.02164	-0.414054	-0.757328	-0.812535	-0.590768	-0.602337	-0.369934	-0.250462	0.175947	-0.533455	-0.351519	-0.450644	-3.39468	0.283802	2.03205	0.000173937	linear_increasing	5.72677e-05	0.000236707
CACYBP	-	-1.38642	-1.85214	-1.85484	-1.82793	-1.63343	-0.692603	-4.50671	-2.26158	-1.66077	-1.05262	-4.65053	-2.14229	-5.81998	-5.89944	-5.50888	-4.52624	-1.35938	-1.47648	-0.849724	-3.9957	-4.1943	-3.5872	-3.82745	-5.7946	-4.31478	-1.92924	-3.90587	-0.956417	-3.96689	-5.60118	-0.699879	-1.65094	-0.568573	-1.5511	-1.7071	-1.63304	-1.17813	-0.947715	-0.848519	-1.10088	-1.18859	-3.10119	0.423779	1.73007	0.499203	other_trend	0.0014522	0.00374145
PPP2CA	-	-0.179472	-0.257052	-0.229741	-0.205691	-0.182337	-5.79431	-5.1261	-5.9901	0.111105	-0.445125	0.734858	0.313262	0.146421	-5.10961	-6.7703	-3.76042	-0.0763515	-5.66379	0.614043	-4.29311	-5.01978	-0.574558	-3.39736	-3.31532	-3.22228	0.149297	-3.75678	-4.93814	-4.93214	0.296811	-0.146506	0.245583	-0.311511	-0.0468914	0.136651	-0.0235175	-0.0306023	0.390837	-0.0303477	0.309149	0.0492844	-2.36247	0.217596	2.54443	0.374113	other_trend	0.00516366	0.0109422
PSMC5	-	-0.844748	-1.80138	-1.5707	-1.76419	-1.22458	-3.37167	-4.32204	-2.34985	-1.05242	-6.8546	-0.221817	-1.47524	-5.77392	-2.79097	-6.33808	-6.30226	-1.38387	-1.41819	-1.01942	-1.2189	-5.97877	-1.75897	-5.82412	-3.57938	-5.14529	-1.30309	-2.98846	-4.39547	-4.29993	-1.51092	-0.776647	-1.29413	-0.730619	-0.687619	-1.45084	-1.65971	-0.64435	-0.927275	-1.51385	-0.984078	-1.06691	-2.99611	0.37952	2.01599	0.330933	other_trend	0.00495696	0.0106184
HDGF	-	-0.446992	-0.223874	0.224359	-0.591922	-0.0309978	-4.11841	0.0265893	-0.934863	-6.31895	0.292993	-5.84935	1.00547	-5.02383	-5.71671	-4.72887	-0.289372	0.510978	-0.656924	1.13889	-2.71974	-0.0655122	-3.38397	-4.43488	-5.48796	-6.54307	-4.58077	-4.53564	-3.92507	-6.16681	0.223857	0.413266	0.272063	-0.0654502	0.306907	0.439898	-0.0101171	0.169726	0.414608	0.362345	0.826357	0.31296	-2.44505	0.252173	2.64724	0.470171	other_trend	0.00234404	0.00561051
CPM	-	-3.50101	-4.68604	-5.61462	-6.73331	-2.46749	-6.50418	-4.89485	-5.11671	-3.32736	-2.54992	-3.15827	-5.14802	-5.55009	-5.06435	-3.34466	-3.26088	-2.37865	-4.35389	-2.01207	-2.69128	-2.93962	-2.23601	-3.73541	-2.71496	-2.28713	-2.53904	-3.61919	-2.53308	-5.19771	-2.77614	-2.40281	-2.07379	-2.88623	-2.32322	-3.64297	-2.1326	-2.09654	-2.33869	-2.78577	-1.99319	-2.46758	-3.76453	0.508777	1.35911	0.000110785	linear_increasing	0.00572837	0.0118514
TMED7-TICAM2	-	-0.306795	-5.16025	-1.18191	-1.49438	-0.567712	-7.24809	-4.39919	-2.74909	-0.939474	-0.898378	-0.91285	-0.714247	-6.19808	-5.81484	-0.575674	-5.48262	-0.0551298	-0.565754	-0.852929	-4.84897	-3.68982	-4.79504	-5.69509	-0.861099	-3.1576	-1.43415	-5.87446	-4.00832	-4.55102	-0.00918188	-0.584166	-0.0187536	-5.16735	-0.0204666	-0.29323	-0.755224	-0.130179	0.216519	-0.577071	-0.20928	-0.75392	-2.83474	1.57961	2.29212	0.209925	other_trend	0.0114696	0.0212375
ELOB	-	-0.814006	-4.94694	-1.53262	-0.90346	-1.49428	-2.23482	-5.55559	-5.1285	-2.49384	-3.62099	-3.23903	-6.16091	-1.76691	-5.96645	-4.6432	-5.81349	-0.820741	-2.82975	-0.985655	-1.21195	-3.98248	-5.74434	-3.8029	-1.10869	-1.97406	-2.57385	-5.13435	-4.67875	-4.33011	-3.24335	-2.16009	-0.340696	-0.239933	-4.79353	-0.941442	-2.58916	-1.54594	-0.737381	-2.2175	-0.919711	-1.64854	-3.2912	1.37144	1.79369	0.246855	other_trend	0.011921	0.0219045
CLTB	-	-1.6761	-1.38687	-1.31083	-3.92565	-1.47569	-4.80562	-1.88153	-1.48677	-6.26589	-4.52287	-4.70673	-1.39847	-2.6149	-2.17734	-5.09692	-1.86117	-1.36838	-4.97647	-1.05494	-4.11529	-3.62437	-1.77608	-3.12572	-3.86459	-2.67597	-5.06758	-4.34012	-2.20329	-6.06432	-1.56309	-1.25787	-1.43446	-1.38287	-1.28066	-1.82241	-1.60354	-5.0457	-1.42188	-1.56537	-1.08197	-1.78967	-3.08045	1.16225	1.60269	0.410653	other_trend	0.024581	0.0399702
PTGES3	-	1.26317	0.946057	0.460522	-0.119622	1.01918	-0.196107	-4.45702	-4.15123	0.360817	-0.427537	-2.99669	0.492552	-5.97019	-5.91181	-3.52865	-4.47174	0.412245	0.265347	0.0391608	-4.20897	-0.124797	-3.83847	-2.8041	-2.6559	-3.75842	-0.441748	-4.94911	-6.17942	-4.59604	0.0443447	1.67331	1.56227	1.33059	1.18163	1.49746	1.43858	0.488845	1.67223	1.74389	1.11384	1.37026	-2.01614	0.374186	2.47242	0.309622	other_trend	0.000122513	0.000451959
RTCA	-	-1.28032	-2.87069	-2.42375	-2.09072	-1.6172	-3.4206	-4.84332	-5.98388	-1.67246	-4.92264	-1.87496	-2.00473	-4.20049	-2.27878	-5.8662	-4.2	-1.9069	-2.34614	-1.78018	-4.80067	-1.61554	-4.41055	-5.57447	-3.49104	-1.57726	-1.71429	-4.78185	-4.79467	-2.62877	-1.6765	-1.67719	-1.62226	-2.30193	-2.29354	-2.1961	-2.12386	-2.50285	-1.26579	-2.01662	-2.4711	-2.04712	-3.15499	0.404138	1.51117	0.247063	other_trend	0.0287553	0.0457951
NAP1L1	-	0.464071	-2.59606	0.282046	-4.68894	0.769233	-5.44506	-4.22824	-4.28942	0.20633	0.637362	0.26918	0.391563	-3.75743	-5.14062	-2.45824	-0.778421	0.716246	-0.16109	0.650234	-4.67354	-0.23377	-2.96282	-3.4854	-0.734823	-0.593801	0.388144	-5.57496	-3.45952	-4.25248	-6.00891	0.269706	-0.0175899	0.11741	0.383645	-0.457141	0.155116	-0.171878	0.323066	-0.171034	0.146302	0.0577602	-2.02497	0.2621	2.36685	0.368692	other_trend	0.00899738	0.0173903
C1QB	-	0.954251	0.0251191	-0.0543816	-4.24694	-4.61465	-3.81613	-5.05769	-0.0704199	0.586628	-5.12666	-0.0359359	-6.17466	-4.24139	-4.32019	-5.46881	1.06214	0.200708	1.61244	0.343893	-3.46212	-4.05253	0.250146	-3.73548	-5.00295	-0.121858	1.73367	-0.391959	0.644206	-2.61755	0.30732	-0.20829	-0.0292695	0.454041	0.165686	2.64019	0.656679	0.96688	-0.549067	1.17182	0.231197	0.549987	-1.82973	0.901714	2.58076	0.0175444	linear_increasing	0.00725667	0.0144382
CBX3	-	-0.445308	-0.901355	-0.719199	-1.0788	-4.2509	-0.381426	-2.83791	-6.2175	-0.34698	-4.6711	-3.71103	-0.441063	-4.42113	-1.86258	-4.15291	-4.91664	-0.242631	-0.635991	-0.570089	-2.99305	-0.580041	-4.56244	-3.66899	-4.27475	-1.28533	-0.915803	-5.11519	-1.26304	-1.64943	-0.928246	-0.239298	-0.401774	-0.0666463	0.0718167	-0.295274	-0.661241	0.0505411	0.017093	-0.291099	0.149874	-0.166601	-2.33469	0.254995	1.86532	0.0358546	linear_increasing	0.000824315	0.00231628
DNPH1	-	-0.398165	-0.0745172	-0.0407404	-0.232363	-4.62653	-1.75388	-5.65411	-0.928275	-0.825741	-0.10011	-1.33214	-0.291883	-1.55173	-6.44353	-6.21652	-5.30735	-1.22115	-3.89383	-0.591806	-0.741634	-4.77568	-4.68974	-3.03247	-2.96885	-5.31184	-1.20563	-4.88234	-3.23755	-5.84983	-1.27565	-0.173936	-0.289972	-0.566203	-0.903098	-1.05656	-0.836624	-0.886694	-1.06017	-0.38314	-0.929156	-0.708556	-2.64852	0.327716	2.20175	0.819139	other_trend	0.00901182	0.0173903
TRA2B	-	-5.00852	-1.14988	-0.625354	-5.25254	-4.33733	-5.46804	-4.63667	-6.11162	-0.745894	-1.00599	-1.07158	-1.09467	-5.04026	-2.82403	-2.45493	-1.30841	0.22819	-6.68702	-0.347213	-2.8843	-1.31307	-6.11727	-3.70874	-0.798432	-1.87359	-4.17879	-2.12946	-0.932291	-1.25735	-0.655809	-0.59982	-0.664635	-1.26683	-0.736995	-0.288761	-0.299763	-1.21924	-0.821222	-0.581401	-0.29202	-0.677069	-2.69303	0.353212	2.07235	0.00182703	linear_increasing	0.00431453	0.00941262
ESAM	-	-4.92001	-5.5923	-4.954	-3.37114	-4.56939	-3.40269	-3.98572	-3.85085	-4.12127	-3.52845	-4.25847	-4.19004	-4.97224	-4.83077	-4.15766	-3.30108	-2.96318	-2.21808	-1.53671	-3.87344	-2.94269	-3.38571	-5.45926	-4.94848	-4.93824	-4.01611	-4.7386	-4.09397	-3.64549	-5.33911	-1.01221	-2.22713	-2.07934	-0.0851007	-1.61702	-1.60591	-2.26801	-0.173695	-5.79948	-0.121475	-1.69894	-4.07017	1.6822	0.945845	0.00044719	linear_increasing	2.12533e-06	1.36618e-05
SNRPF	-	-1.21977	-1.0701	-1.14118	-1.31433	-2.3515	-7.63771	-1.69421	-5.03634	-1.11996	-1.08734	-1.80352	-1.32468	-1.06549	-4.49952	-6.06696	-5.27878	-1.01572	-1.01448	-0.911021	-4.87165	-1.80199	-2.99139	-4.4792	-3.77271	-4.63058	-1.58938	-4.10431	-2.60304	-5.37191	-1.16225	-0.668685	-1.03324	-0.786186	-0.587606	-0.95666	-1.31545	-4.50328	-0.979279	-0.575428	-0.91869	-1.23245	-2.80103	1.17132	1.91906	0.455676	other_trend	0.0201238	0.0337504
INF2	-	-2.4062	-2.74754	-3.8863	-2.25727	-2.75438	-4.28889	-4.5333	-2.86266	-2.5766	-3.31323	-3.72349	-1.8868	-4.60205	-5.04616	-2.1619	-4.48322	-1.65052	-2.35003	-2.52117	-5.31965	-2.58052	-1.62031	-4.74576	-3.96227	-3.99672	-2.37175	-2.61917	-6.76937	-1.757	-2.46459	-1.30241	-1.44192	-1.29179	-0.840589	-2.28632	-1.43122	-1.94638	-0.944402	-1.24489	-1.0891	-1.3819	-3.27529	0.440456	1.26963	0.0132208	linear_increasing	4.7342e-05	0.000199542
RPS20	-	0.31779	-0.0869942	-0.114052	-0.854005	-1.09268	-3.93647	-4.36411	-3.82869	-2.50454	-0.726588	-0.234778	-0.0336344	-4.42542	-0.693151	-4.23316	-0.950142	-3.50091	0.319768	0.0568375	-5.22312	-0.96018	-2.61392	-3.52901	-1.48051	-4.87236	-0.262933	-5.54099	-5.09335	-2.35906	-0.121732	-0.0118497	-0.0758029	0.198411	-0.275364	0.815532	-0.4074	-0.0841818	-0.0977495	0.130238	0.145652	0.0337485	-2.09807	0.332595	1.97405	0.270641	other_trend	0.00173294	0.0043654
LCN2	-	-4.47191	0.451134	1.42446	0.265274	-0.677541	-4.27938	-6.62565	-0.203139	-0.396747	-0.264545	-4.49868	0.186308	-4.14655	-0.448061	-3.38178	-3.84262	-0.33935	-3.87205	-0.277195	-4.17068	-0.0133212	-2.69742	0.135663	0.0170283	-4.19338	-5.50093	-3.67868	-2.99572	-2.19029	1.71712	1.988	0.830715	-4.1442	1.38803	0.601732	0.804332	0.926547	1.53769	-0.379364	2.06171	0.561519	-1.96562	1.80175	2.28317	0.0838843	other_trend	0.00295682	0.00679785
CALM3	-	-4.61697	-4.21415	-4.73246	-4.39821	-1.16012	-3.52633	0.221413	-1.18444	-4.96629	-0.12116	-0.104935	-5.28643	-5.54358	-0.0436705	-2.43107	-3.16372	0.298955	-6.53112	-0.384499	-0.891259	-0.78468	-1.50055	-4.27901	-3.55513	-0.442794	-4.48388	-0.95206	-1.48144	0.328538	-0.619252	-3.83501	-0.106934	-0.899063	0.0561379	0.684492	0.409869	0.380628	-0.200357	-0.337667	-0.382059	-0.422997	-2.35168	1.28333	2.12394	0.00193914	linear_increasing	0.0103481	0.0195566
RPS27L	-	-1.30307	-2.36282	-1.25461	-2.09715	-1.51894	-2.14942	-4.25709	-2.40962	-1.24892	-1.16426	-4.1098	-0.968632	-5.39389	-4.27254	-6.5058	-2.00357	-2.89643	-1.49458	-1.21507	-3.9086	-2.15131	-3.81767	-5.32018	-6.29024	-4.6621	-6.27555	-3.1326	-2.96844	-3.1124	-1.37623	0.185199	0.408676	0.213666	-0.845004	0.217033	-0.260205	-0.291386	-0.175033	0.178986	-0.939353	-0.130742	-3.05472	0.463661	1.70574	0.0664613	other_trend	4.97185e-06	2.91338e-05
GLG1	-	-2.29298	-2.44923	-1.81276	-2.448	-2.41345	-2.69929	-3.64813	-2.58506	-1.83569	-2.17603	-5.04988	-2.21903	-5.29294	-5.9056	-3.3382	-2.82285	-2.01028	-1.80588	-2.39158	-2.64262	-4.78442	-4.9708	-5.67186	-5.3834	-6.98507	-2.71599	-3.13009	-4.44602	-3.11407	-2.0772	-1.81928	-2.19726	-2.05672	-2.32502	-2.09424	-2.09389	-2.35179	-2.25477	-2.30401	-2.02049	-2.15175	-3.37061	0.166451	1.46029	0.690612	other_trend	0.0128396	0.0233029
EIF3F	-	-0.918043	-1.11233	-0.763413	-1.32426	-1.44796	-4.63289	-4.14375	-4.11166	-1.30837	-4.16067	-5.976	-0.403786	-6.9878	-4.9138	-3.90156	-2.30822	-1.46764	-1.70694	0.102376	-0.620243	-4.7574	-6.82081	-4.73219	-5.07968	-0.203875	-1.28635	-4.51881	-3.95308	-1.52949	-1.62686	-0.218621	-1.17456	-2.49187	-0.954061	-0.745094	-0.424281	-1.52122	-0.50633	-0.89995	-0.8101	-0.974609	-2.88718	0.651515	2.08398	0.148048	other_trend	0.00731377	0.0145068
GIMAP4	-	0.147106	-5.15308	-4.11624	-4.99226	-1.30843	-3.24988	-5.1548	-3.42118	-4.67891	-7.10389	-5.64125	-1.65358	-4.86178	-2.15665	-1.31136	-1.42575	-0.426714	-1.32767	-0.484574	-5.24892	-1.28329	-4.74019	-1.26288	-1.3306	-1.26839	-6.09649	-1.77076	-3.59078	-2.1113	-0.878022	-0.921122	-1.36311	-0.375219	0.392773	-1.12298	-0.666581	-2.08462	-0.839248	-0.67762	-0.50422	-0.816195	-2.93008	0.650527	2.01402	0.000923399	linear_increasing	0.00249774	0.00591944
MAP2K2	-	-0.513317	-0.974646	-2.92443	-3.8784	-1.04792	-0.924907	-1.42576	-4.63111	-5.18662	-5.44212	-0.864993	-5.11934	-0.944582	-3.60273	-0.992444	-3.40651	-0.576435	-1.17776	-1.53485	-1.44582	-4.81327	-2.76494	-4.40566	-6.86968	-1.29211	-0.722596	-0.629423	-5.25317	-6.30305	-0.725653	-0.400517	-0.344442	-0.562064	0.00608093	-1.23216	-0.561531	-0.955253	0.118393	-0.822244	-0.599667	-0.53534	-2.67981	0.411617	2.0236	0.13148	other_trend	0.00210216	0.00513385
ME2	-	-0.524365	-1.19608	-1.33682	-1.21282	-1.51752	-2.00503	-4.34484	-4.01788	-2.53844	-2.36176	-1.73739	-1.19324	-5.01876	-4.43069	-2.92333	-1.68164	-1.50474	-3.19544	-0.977335	-4.80307	-3.95767	-4.80427	-4.59205	-3.0404	-1.61186	-1.09225	-7.09417	-4.26196	-4.85926	-2.2813	-1.18711	0.47561	-0.815347	-1.61355	-1.40196	-1.70406	-1.33902	-1.29453	-1.24091	-0.880658	-1.10015	-2.87055	0.619489	1.64461	0.606769	other_trend	0.00209222	0.00511608
AIMP2	-	-3.16774	-4.08333	-3.66376	-2.69918	-2.15799	-3.76969	-2.17437	-2.19199	-6.08556	-1.93421	-1.88306	-2.4183	-5.28332	-5.55668	-2.47987	-2.51732	-2.00059	-4.93928	-2.3816	-2.35189	-2.65389	-2.36393	-4.65168	-2.60227	-4.71366	-4.43776	-2.55744	-3.52643	-4.38513	-1.52508	-1.4387	-1.18983	-2.22238	-1.65117	-1.38681	-2.11129	-1.73326	-1.80812	-2.07095	-1.87715	-1.74896	-3.23857	0.33811	1.25535	0.0186359	linear_increasing	0.000723198	0.00208707
SEPTIN10	-	-0.896075	-6.69131	-0.578404	-2.89475	-0.694212	-2.7453	-3.36111	-4.94874	-0.67637	-3.61172	-0.861049	-3.71456	-1.26413	-4.95085	-1.27814	-6.46764	-6.06828	-0.0432393	-1.69703	-1.06958	-1.2653	-0.354403	-5.721	-3.73435	-1.79605	0.320458	-2.94896	-5.0535	-1.48583	-0.864493	-0.239716	-0.322448	-0.089868	0.294674	0.0762947	-0.196278	-0.117797	0.50725	-0.0611661	0.22295	0.00738959	-2.58053	0.263475	2.08199	0.00786728	linear_increasing	0.000394231	0.00124012
YES1	-	-3.4339	-2.51198	-2.54313	-2.31297	-2.03167	-5.82735	-4.99106	-3.60078	-2.1658	-2.55775	-5.53642	-3.52829	-4.02035	-4.38822	-2.50516	-2.34194	-1.958	-2.39213	-4.86863	-2.05841	-3.34422	-2.41497	-5.72074	-5.91482	-2.22077	-2.004	-5.6896	-2.54585	-2.29875	-4.01116	-1.47818	-1.18509	-1.65934	-1.20551	-1.36828	-0.785786	-4.21347	-1.26209	-1.35069	-1.08058	-1.5589	-3.39129	0.961609	1.36163	0.0206241	linear_increasing	0.000351676	0.00112279
RHOC	-	-2.22035	-4.95999	-2.16055	-2.25718	-1.8952	-3.09292	-4.08036	-1.8824	-1.81044	-2.14807	-2.75474	-2.30969	-4.49573	-6.65356	-3.30691	-2.66626	-2.18271	-2.02201	-5.63576	-7.55207	-5.53713	-2.02561	-4.9143	-3.35832	-2.8615	-1.68984	-4.97391	-4.12477	-3.08781	-2.4296	-1.7017	-2.4042	-1.45784	-1.44742	-1.89349	-1.75764	-2.00523	-1.92931	-1.52542	-1.65914	-1.77814	-3.36966	0.293625	1.56936	0.22266	other_trend	0.00307498	0.00703461
IDH3B	-	-2.34822	-2.93214	-2.15538	-2.82674	-2.28195	-2.60973	-4.79868	-4.95424	-2.29078	-4.70431	-3.17312	-2.09277	-4.7389	-4.40094	-5.59228	-6.44594	-3.26393	-2.48414	-2.31544	-2.78118	-2.59321	-4.63959	-6.15381	-4.76179	-3.00731	-2.10402	-3.90989	-2.76087	-4.9452	-2.67141	-1.90643	-1.59306	-1.84566	-2.65103	-2.35361	-4.00401	-2.80145	-2.06267	-2.46123	-2.25128	-2.39304	-3.55793	0.678266	1.30957	0.29611	other_trend	0.0108447	0.020355
MGLL	-	-2.72977	-5.28585	-1.79672	-1.72779	-1.20525	-3.28651	-3.5909	-2.19637	-1.79619	-1.27392	-4.00251	-2.23418	-4.68737	-3.96209	-1.82359	-4.36657	-2.66171	-1.62517	-4.76957	-0.68136	-2.24103	-3.50759	-2.68313	-1.52418	-2.4682	-1.58742	-4.63047	-5.98681	-3.95723	-0.898606	-0.673947	-0.402569	-1.34398	-0.853766	-1.9136	-0.995896	-1.21378	-0.969145	-1.14292	-0.26944	-0.977904	-2.8396	0.475341	1.41115	0.0241508	linear_increasing	0.000232856	0.000802061
ACAA1	-	-0.532851	-5.08859	-2.72965	-1.07767	-0.582485	-3.11246	-3.21718	-2.03711	-3.74536	-5.97582	-1.65051	-0.70075	-3.99359	-5.14566	-3.53492	-3.5286	-0.369984	-2.26843	-1.18164	-1.31123	-1.63865	-1.30008	-6.01891	-4.41648	-4.43591	-0.333577	-2.59273	-4.24762	-2.2443	-0.60052	-1.35169	1.52793	0.0683965	-0.0109378	-0.462164	-0.595437	-0.160886	-0.653382	-0.876877	-0.0236972	-0.253874	-2.65378	0.768284	1.7303	0.00741266	linear_increasing	0.000145862	0.000525978
	-	-1.55199	-1.12947	-0.931535	-1.47847	-0.803678	-1.16522	-4.65573	-5.48268	-1.29455	-1.36381	-3.09707	-1.00922	-5.14051	-2.68968	-3.93025	-6.77082	-1.46961	-1.60447	0.251653	-1.46987	-1.30623	-3.73193	-1.50836	-3.92763	-2.80497	-4.7349	-6.3561	-3.97694	-7.80198	-1.47864	-1.37665	-1.10499	-0.568997	-0.896489	-1.01232	-1.23299	-2.43333	-1.17892	-1.15165	-1.27503	-1.22314	-2.81382	0.482009	2.05022	0.907734	other_trend	0.0208197	0.0346454
COPE	-	-0.866033	-1.25494	-0.892273	-1.03139	-0.898375	-5.77592	-5.00152	-2.18619	-2.61719	-1.30704	-2.42603	-1.52165	-2.96213	-5.3036	-4.72404	-4.92633	-1.22419	-2.39264	-0.539959	-1.30473	-5.56604	-1.7701	-3.39795	-3.8027	-1.40219	-4.80117	-7.24456	-5.3219	-3.9723	-1.84245	-1.78423	-0.923511	-0.831015	-1.19916	-1.33278	-1.07516	-1.19726	-1.2533	-0.97386	-0.872401	-1.14427	-2.94258	0.282328	1.88429	0.615123	other_trend	0.00498411	0.0106557
RPL35A	-	-4.73515	-5.26078	-1.29808	-1.50399	-5.77776	-5.85384	-1.91641	-2.69745	-1.59604	-3.28301	-1.505	-1.84309	-3.65373	-1.99381	-1.43318	-1.93391	-1.14615	-0.990787	-0.923387	-3.33405	-6.57261	-5.28448	-4.77243	-1.71892	-1.95949	-2.66876	-2.24794	-1.80052	-1.76688	-5.51812	-1.14292	-1.79079	-1.18117	-1.3265	-1.7831	-2.04644	-1.44127	-1.86982	-1.11754	-2.27086	-1.59704	-2.89966	0.409487	1.72664	0.0288604	linear_increasing	0.0243706	0.0396952
ATP1B1	-	-4.95541	-6.82577	-0.175178	-4.69725	-5.81738	-0.941035	-2.2646	-1.05145	-0.668576	-0.316018	-0.362147	0.145553	-3.33304	-4.91039	-0.817963	-1.26112	-0.439638	0.161103	-1.3132	-0.00191291	-2.24947	-5.33543	-6.36873	-1.26156	0.0623552	-3.02631	-6.16255	-4.81593	-0.633201	0.0200299	0.204888	0.306585	0.309442	0.268996	-0.0802814	0.588948	-0.552914	-0.0929355	-0.132775	0.0198895	0.0839844	-2.32054	0.319589	2.34295	0.00497369	linear_increasing	0.00271342	0.00633682
CLIC5	-	-1.48939	-4.69649	-3.34798	-5.24889	-4.84911	-2.89861	0.59422	-3.46596	-4.76736	-0.888683	-3.6796	-6.70482	-5.42696	0.110139	-6.86248	-0.811733	0.285402	-0.939185	-0.601401	-6.02631	-0.982008	-0.0177167	-4.32432	-0.624628	0.0461346	-1.02839	-0.971993	-0.106879	-0.0316811	0.0059943	2.34464	1.1074	2.11197	2.11849	1.90496	2.27576	0.957169	1.92985	1.9847	2.36126	1.90962	-2.32502	0.490878	2.37869	2.81879e-07	linear_increasing	2.40045e-06	1.52266e-05
SLC44A2	-	-2.0316	-3.83263	-2.49049	-2.83996	-3.24839	-3.71998	-2.91262	-4.73888	-2.59551	-5.50722	-2.0549	-2.5852	-7.75499	-4.19668	-1.80231	-1.08825	-0.47565	-0.645975	-3.41708	-2.68197	-5.18365	-4.54509	-4.24344	-4.30791	-2.83453	-3.7464	-4.21561	-2.30516	-2.87379	-0.933145	1.93207	0.0385248	0.825006	0.931772	0.196263	2.21477	-0.439573	0.635722	0.817991	0.466789	0.761934	-3.19363	0.810069	1.55899	4.10767e-05	linear_increasing	3.40224e-09	5.23129e-08
SLC25A12	-	-2.09409	-2.28036	-1.40219	-2.90355	-2.30184	-3.37824	-5.45853	-2.37691	-1.98141	-2.2541	-4.0887	-1.88729	-4.16681	-3.56007	-2.11808	-2.28215	-2.20808	-2.21668	-2.17227	-2.35619	-2.96372	-5.40998	-3.37264	-4.74317	-1.08622	-2.28304	-6.70252	-3.87468	-4.9874	-2.21912	-1.86904	-1.91484	-2.26143	-2.20751	-1.59841	-1.72976	-2.28608	-1.81434	-1.87069	-1.96408	-1.95162	-3.03767	0.231185	1.34477	0.577144	other_trend	0.0160479	0.0279384
PDGFRB	-	-4.89738	-3.10674	-2.97028	-3.61703	-2.68933	-7.67007	-3.0807	-3.18001	-2.63295	-2.63241	-2.88031	-2.64108	-3.65822	-3.78659	-4.9002	-3.76643	-1.88328	-2.01006	-2.71074	-5.13443	-4.84045	-3.2992	-5.43895	-4.95246	-2.47248	-2.35675	-4.83238	-4.19885	-4.32366	-2.50791	-2.34789	-2.95211	-2.28588	-1.89924	-2.36004	-2.58529	-1.82138	-2.30607	-2.80529	-2.72722	-2.40904	-3.63571	0.368388	1.27391	0.0570475	other_trend	0.00500081	0.0106779
RBM39	-	-1.30295	-1.49648	-1.4141	-1.16359	-1.56168	-2.40409	-6.79762	-3.70828	-1.28047	-0.715713	-4.81212	-1.41011	-4.28599	-4.69861	-1.76482	-3.01017	-1.06132	-1.83945	-0.920022	-1.10879	-1.66334	-4.279	-4.6936	-2.4141	-5.299	-1.38107	-6.13087	-5.13156	-4.61594	-1.64091	-1.36338	-0.990319	-0.814041	-1.10446	-1.87167	-1.61403	-1.72635	-1.20206	-1.40096	-1.57811	-1.36654	-2.80019	0.339013	1.79638	0.58612	other_trend	0.0173404	0.0298106
TNPO1	-	-0.525361	-1.09907	-0.275483	-5.79165	-0.899947	-5.40314	-3.47996	-2.25124	-1.1031	-5.85442	-4.94241	-1.03874	-3.52113	-4.22115	-2.50504	-1.19874	-1.93279	-1.35832	-0.664853	-0.853809	-1.05961	-3.64847	-4.32268	-5.97588	-4.89931	-1.6973	-1.75281	-1.39937	-4.49533	-1.12665	-0.0669063	-0.117878	-0.351189	0.0277974	-1.13828	-0.542028	-0.649959	-0.221839	-0.335836	0.147494	-0.324862	-2.64326	0.377535	1.86234	0.030384	linear_increasing	0.000404931	0.00126962
VAMP3	-	-1.10986	-6.19019	-1.08399	-6.4647	-0.394451	-2.42106	-1.36531	-3.811	-0.181752	-0.599931	-0.547699	-0.656149	-4.06846	-4.10159	-4.47092	-4.16169	-0.0720583	-6.18642	-1.03535	-4.75472	-1.05819	-0.392251	-7.58308	-4.6309	-0.959594	-0.574409	-1.54649	-4.54528	-0.822309	-0.689674	0.470855	-0.0532	-0.1758	0.48295	0.170471	0.205727	-0.154767	-0.126458	0.366533	0.12254	0.130885	-2.54932	0.253435	2.26968	0.0142739	linear_increasing	0.000690436	0.00201368
DYSF	-	-1.51275	-5.4899	-2.29298	-1.19171	-1.39549	-5.03831	-6.00332	-2.06028	-1.90458	-2.92402	-5.08077	-5.12889	-6.29963	-3.98783	-3.12377	-2.94291	-2.24195	-2.58578	-2.68397	-2.2322	-1.52189	-2.14574	-2.83886	-4.71941	-1.95521	-1.87375	-5.39456	-4.7072	-6.08541	-2.00902	0.0587379	-1.32821	-1.91429	0.364933	-0.842973	0.155381	-1.329	-0.274153	-0.665523	-0.600212	-0.637531	-3.3124	0.736368	1.62606	0.00907516	linear_increasing	1.32658e-05	6.70971e-05
HDAC2	-	-1.92743	-2.43824	-4.90072	-3.9035	-1.96536	-2.71656	-2.75163	-2.44838	-2.10779	-1.87334	-3.04059	-2.45539	-6.62671	-4.44046	-2.8102	-1.4375	-3.43939	-5.88549	-2.27464	-2.35865	-3.40642	-4.93058	-2.96174	-2.9101	-2.79134	-2.70324	-2.46551	-6.06545	-3.84909	-2.40503	-1.64306	-1.58346	-2.29403	-2.13557	-1.66258	-1.7589	-1.79256	-1.98685	-1.88986	-1.32334	-1.80702	-3.20968	0.282553	1.31843	0.169239	other_trend	0.00204121	0.0050169
ILVBL	-	-2.04556	-2.27931	-3.13466	-2.65225	-2.0343	-2.63771	-4.56495	-1.84355	-2.43388	-3.93704	-6.30379	-1.91716	-4.67	-3.26797	-4.46691	-5.10279	-3.09282	-2.32299	-2.40378	-4.5222	-1.79105	-2.30285	-5.84505	-4.55389	-2.09357	-2.21494	-2.69196	-4.05359	-5.14493	-2.77772	-1.9107	-1.65951	-1.7184	-1.81413	-1.99281	-2.27241	-2.72585	-1.79171	-1.89794	-2.06654	-1.985	-3.30344	0.315322	1.3034	0.227709	other_trend	0.00324066	0.00735367
RUVBL2	-	-1.7548	-0.969306	-0.311804	-1.49904	-0.843161	-1.35922	-2.01996	-5.13409	-1.96907	-1.21193	-6.90474	-1.48341	-5.85309	-4.47979	-1.71509	-2.97356	-0.972844	-0.928728	-1.75132	-1.6805	-3.195	-3.06604	-4.17658	-2.23755	-5.25599	-5.11292	-4.23386	-1.81492	-4.32459	-1.33277	-0.911989	-1.46216	-1.21114	-1.40012	-0.843433	-1.63842	-1.23998	-1.07684	-1.2147	-1.12579	-1.21246	-2.68552	0.24316	1.75732	0.555595	other_trend	0.0125669	0.022851
DYNC1LI1	+	-3.84147	-3.11918	-3.28475	-3.13416	-5.41688	-2.55174	-3.75703	-2.9582	-2.40601	-2.72615	-3.01462	-2.10569	-6.40717	-4.32214	-4.25404	-4.28035	-2.08537	-3.70481	-2.34145	-2.0399	-2.82057	-4.39492	-3.52238	-4.436	-2.23347	-3.57401	-2.27329	-4.1204	-5.41971	-2.55349	-2.19311	-1.9978	-2.07917	-1.96771	-3.75264	-2.43492	-2.81159	-2.07859	-2.80241	-2.3652	-2.44831	-3.43665	0.551538	1.10285	0.0884889	other_trend	0.0101329	0.0191876
NCF2	-	-2.96756	-3.27145	-2.84407	-3.09858	-4.89876	-3.08598	-4.78766	-3.48952	-2.73589	-2.73075	-4.35952	-2.09397	-2.42113	-4.36246	-2.82765	-3.96342	-4.03791	-4.50542	-0.588749	-3.17799	-2.68231	-6.23085	-4.7518	-2.89601	-3.33742	-3.55159	-2.94748	-3.76327	-5.61857	-2.15156	-3.74807	-0.374631	-2.27466	-2.61502	-2.15396	-3.51645	-3.40973	-1.64757	-2.33573	-2.87277	-2.49486	-3.47264	1.00065	1.14175	0.182695	other_trend	0.0207774	0.0346049
RPS29	-	-1.49453	0.057287	-3.82182	-1.54519	-4.22996	-4.96801	-1.81581	-4.02736	-0.0789338	0.527129	-1.99292	-0.13949	-4.6515	-3.00581	-2.08679	-6.08049	-1.44603	-1.281	0.0878332	-1.73103	-1.13023	-4.81801	-2.82339	-2.51088	-4.36502	-6.68224	-0.966147	-1.91394	-2.03208	-0.338334	0.594959	-0.18665	0.637875	-0.0847824	-1.21605	0.0292954	0.368844	0.455308	-0.799665	0.206364	0.000549965	-2.37682	0.606256	1.91334	0.0235399	linear_increasing	0.000458052	0.0014154
PSMB4	-	-0.616622	-0.987374	-0.853957	-0.527871	-4.25747	-1.15669	-5.66416	-0.810649	-0.532653	-0.685152	-4.90806	-0.81197	-1.2568	-5.93812	-3.37344	-5.08159	-0.0978901	-1.91138	-0.581059	-0.857894	-0.87634	-5.63283	-3.36148	-6.17283	-2.9946	-0.878624	-0.576454	-4.87814	-2.96299	-0.506908	-0.0943609	-0.296812	-0.563414	-0.0608511	-0.245497	0.120832	-0.125409	-0.246387	-0.19267	-0.302778	-0.200735	-2.32507	0.181137	2.04665	0.176686	other_trend	0.00241958	0.00576262
COPS3	-	-1.41198	-1.39401	-1.95422	-1.7454	-4.01854	-1.43362	-3.10038	-4.63222	-1.5497	-3.89972	-5.50539	-1.2497	-4.36518	-5.79412	-1.00593	-1.2362	-1.4794	-3.19232	-1.70923	-1.02456	-1.26366	-5.64053	-4.77119	-1.28693	-3.5001	-6.31972	-4.34495	-1.01425	-1.61907	-1.1444	-0.805645	-1.37314	-0.970369	-1.35704	-1.07399	-1.17149	-1.38101	-0.65852	-1.36296	-1.13261	-1.12868	-2.75355	0.255118	1.73675	0.0633784	other_trend	0.00580888	0.0119408
UBE2M	-	-2.05769	-1.80123	-1.7662	-2.20337	-3.69612	-6.2299	-4.00854	-4.48128	-3.34464	-2.22334	-2.06557	-1.64103	-6.34692	-5.17699	-2.05876	-4.05357	-3.44658	-1.38396	-1.54099	-6.04745	-2.33193	-2.41164	-4.12533	-2.16633	-2.07848	-1.7042	-5.39486	-1.66586	-2.33928	-1.68375	-1.47031	-1.55199	-1.45697	-1.3837	-0.869541	-1.10296	-1.46433	-1.61635	-1.1711	-1.31462	-1.34019	-3.04919	0.229985	1.54373	0.0105883	linear_increasing	0.00135428	0.00352699
SRPX	-	-0.472142	0.473047	-0.674883	-0.527591	-2.07959	-0.2163	-4.39299	-2.82475	-0.386183	-4.7064	-5.84748	0.5227	0.397353	-5.44229	-4.20262	-0.667202	0.248738	1.7771	0.104077	-4.4913	-3.0002	-4.9906	-0.973239	-2.36547	-0.106915	0.0976728	-0.0207998	-0.651105	-2.01516	-0.742931	0.276006	-1.36255	2.60085	-0.452656	1.9537	-0.113537	0.411465	-0.473934	0.734215	0.347778	0.392134	-1.60591	1.16658	2.10926	0.0503375	other_trend	0.00724685	0.0144336
ACOT2	-	-0.821762	-2.84465	-2.05268	-4.39882	-3.00467	-2.53823	-4.47647	-5.49703	-0.896905	-2.69645	-3.82391	-4.70488	-1.9412	-2.23677	-4.3958	-3.71218	-0.695302	-1.18197	-1.53501	-1.78677	-3.2616	-3.07515	-4.21626	-3.30226	-3.47563	-1.11607	-4.6064	-2.74032	-2.64476	-0.854974	-2.76625	1.79407	-0.395592	-1.7275	-0.0361768	-1.5354	-1.85728	-0.67433	-1.12043	-2.70293	-1.10218	-2.81783	1.36169	1.34608	0.00686494	linear_increasing	0.00127187	0.00334409
NPNT	-	-5.74951	-2.24664	-3.10648	-3.01199	-2.72429	-4.75576	-3.10307	-4.16661	-2.30867	-3.78256	-0.42772	-4.73463	-3.88932	-4.33051	-4.17038	-4.34844	0.169019	-1.63589	-1.04968	-4.40591	-4.18283	-3.12359	-3.7593	-4.08544	-2.72961	-1.30517	-1.79142	-0.133713	-4.52539	0.604061	2.95916	0.376328	2.94062	3.34453	2.4953	2.85937	1.35519	2.35522	2.12501	3.87694	2.46877	-2.96038	1.00641	1.63873	1.93982e-07	linear_increasing	5.53649e-12	2.0865e-10
CXCL12	-	-3.9247	1.06459	-0.631645	0.0463649	-0.625134	-0.181572	-5.43737	-0.338108	0.987667	-5.11916	-2.8708	0.231143	0.0336973	-3.98267	-5.86544	-3.62231	1.21586	0.662478	-1.70523	0.425687	-2.2771	-0.213058	1.06968	-4.58847	-6.42101	-0.5426	-0.286171	-4.2118	-3.62453	-0.317266	1.77275	-0.912654	3.12899	2.03466	2.0037	1.67908	0.979141	0.424228	1.93644	0.854319	1.39007	-1.70163	1.10733	2.37846	0.051937	other_trend	0.000332862	0.00107342
COL21A1	-	-1.13287	-0.034293	-0.215194	-0.631763	-0.943338	-1.40785	-5.0852	-6.31974	0.378803	-0.722114	-0.165192	0.252071	-0.659764	-3.86607	-5.05165	-4.5197	0.404008	-0.371954	-3.89373	-0.836346	-3.43824	-5.45149	-6.36772	-0.599343	0.119811	-3.52518	-3.73999	-0.643345	-6.30079	-0.420757	1.29969	-1.36143	1.36287	0.538898	0.46384	1.42073	-0.205624	1.05063	0.273912	1.06188	0.590539	-2.17296	0.868297	2.32053	0.183438	other_trend	0.000774812	0.00221276
PTPA	-	-2.14415	-4.65749	-3.50643	-1.65714	-2.19936	-1.97298	-1.45764	-5.73873	-2.62683	-4.73723	-1.9565	-1.67388	-4.73409	-5.23854	-2.12305	-4.58606	-1.60286	-1.35145	-1.74845	-1.68912	-2.22779	-4.14047	-2.68043	-1.71837	-1.61665	-4.35497	-2.39161	-1.84846	-5.75769	-3.78952	-1.35854	-0.995001	-0.888977	-1.2653	-1.28732	-1.38674	-2.0813	-1.40503	-1.02851	-1.385	-1.30817	-2.93093	0.32931	1.43298	0.0313003	linear_increasing	0.00113436	0.00304929
MYADM	-	-0.446049	-3.12262	-1.07429	-0.704426	-1.03363	-1.20212	-3.71337	-1.38827	-0.771459	-0.287976	1.14647	-0.54136	-3.88502	-4.23468	-0.322102	-7.5095	-0.426714	-0.79613	-1.51446	-2.76657	-5.22256	-0.752287	-4.02889	-5.76986	0.339428	-0.614359	-3.48849	-3.25441	-3.90948	-0.777041	-0.345951	-0.753448	-1.04515	-0.131303	0.0465701	-0.341559	-0.162765	-0.458372	-0.569738	-0.110817	-0.387253	-2.06907	0.331596	2.03821	0.515642	other_trend	0.0140007	0.025032
JUP	-	-1.20181	-4.46209	-1.05335	-6.1035	-1.36184	-5.53483	-0.695534	-0.824132	-0.231588	-1.54776	-4.35971	-1.28373	-5.38801	-3.39424	-0.994351	-4.76293	-5.56617	-0.852258	-1.29353	-0.869716	-1.61294	-0.826978	-5.68452	-1.20953	-0.845377	-0.736237	-4.76059	-4.69287	-5.41015	-0.683679	0.206372	-0.860356	-1.52035	0.131622	-0.243143	-0.162464	-2.2854	-0.0737759	-0.261053	-0.462725	-0.553127	-2.60813	0.792209	2.06371	0.0651264	other_trend	0.0041268	0.00908558
CTSZ	-	0.13257	0.381197	0.49269	0.764468	-0.205591	-4.28743	-5.22556	0.0260397	0.53155	0.875677	-5.75392	0.363504	-5.18778	-5.69974	-3.06502	-2.98321	0.338462	-0.106983	1.46889	0.450409	0.500784	-2.96041	-4.08248	-6.81391	-2.30411	0.428964	-2.64172	-2.87197	-4.64991	0.293605	0.482009	2.87081	0.662881	0.0204173	0.58243	-0.313732	0.683463	0.858676	0.947036	0.473886	0.726788	-1.72636	0.842948	2.53472	0.281929	other_trend	0.00496115	0.0106184
EIF3D	-	-0.643242	-1.21681	-0.852637	-1.87661	-1.4431	-5.83323	-4.71751	-1.67247	-1.1196	-1.33173	-4.41436	-1.00815	-3.63672	-3.54983	-5.32191	-1.34511	-0.75934	-0.80035	-0.697327	-1.29916	-1.68299	-6.05264	-3.85623	-2.90102	-1.0165	-1.85553	-4.84566	-2.85618	-4.33006	-1.483	-0.827782	-0.792912	-0.485118	-0.4443	-0.791151	-1.23967	-1.48288	-0.356248	-0.747342	-0.66196	-0.782936	-2.48063	0.349927	1.71599	0.195341	other_trend	0.00381889	0.00849525
GNB2	-	1.23203	0.498391	0.90142	0.396248	0.709995	-0.76205	-5.44205	0.42356	0.957852	0.54002	-3.50018	1.00386	-5.38764	-3.43069	-5.99343	-3.74901	1.58675	0.949721	0.00910872	-2.926	0.231193	-0.776927	-0.118332	-2.70271	-3.42602	1.01058	-4.25016	-4.43663	-5.96285	1.02975	2.62061	2.85441	2.09295	2.71012	2.12449	2.49341	2.44606	2.64665	2.43426	2.79093	2.52139	-1.37947	0.258166	2.55186	0.118576	other_trend	2.59658e-05	0.000119967
GSPT1	-	-3.87294	-2.42745	-6.43214	-1.3731	-1.16856	-1.36664	-5.01777	-5.04184	-0.8861	-1.69989	-1.15259	-3.0908	-1.118	-4.67597	-4.97376	-0.851467	-1.33971	-6.07795	-1.23297	-4.65984	-1.48276	-1.37301	-6.61032	-1.5676	-1.39327	-7.36529	-1.56522	-1.38332	-1.35947	-0.894505	-1.09562	-0.87363	0.0341572	-1.03294	-1.03368	-1.34979	-1.33788	-1.01071	-0.777732	-1.11835	-0.959619	-2.78181	0.391656	2.0709	0.0160406	linear_increasing	0.00923145	0.0177833
ATP5ME	-	-1.40345	-1.10779	-1.02877	-1.51685	-0.727978	-4.32429	-1.74584	-3.98276	-1.19308	-1.39131	-1.19482	-4.75604	-1.31731	-3.46053	-3.33459	-5.24038	-0.776993	-3.82547	-0.99473	-1.42662	-3.77651	-4.37757	-1.43769	-1.6388	-1.22686	-1.51054	-6.77067	-2.70821	-1.11815	0.198346	-0.666717	-0.355042	-1.12726	-0.309554	-0.355249	0.296727	-0.495526	-0.768455	-0.352172	-0.527885	-0.466113	-2.30388	0.3678	1.65938	0.0624728	other_trend	0.00140434	0.00364258
PSAP	-	1.43588	1.06295	0.804445	0.711817	1.90236	-4.78072	-4.61064	-4.38261	1.04309	-0.541509	-0.0101255	1.00859	-0.192309	-4.53546	-4.27315	-4.99223	1.81605	1.50035	1.88307	-6.41864	-3.1147	-5.01644	-1.69329	-5.13393	-5.0311	-0.660832	-4.97225	-1.33752	-0.719031	0.224935	2.62655	5.65375	2.08328	2.73261	3.35472	2.2572	2.62629	2.99758	2.25967	3.17804	2.97697	-1.6341	1.02662	2.78281	0.0495362	linear_increasing	1.00787e-05	5.30718e-05
OTUB1	-	-0.381971	-0.32573	-0.93054	-2.76746	-0.315879	-4.54747	-0.764821	-1.74714	-0.582465	-1.23724	-5.32909	-0.681503	-4.60678	-5.50408	-0.869535	-3.05371	-1.39384	-4.99752	-0.275781	-6.63585	-5.18215	-1.11976	-5.94111	-6.39041	-6.95901	-1.27703	-0.429268	-0.338176	-0.944086	-0.316352	-0.730294	-0.268786	-0.403958	-0.431369	-0.571819	-0.873523	-0.437904	-0.379739	-0.476123	-0.558376	-0.513189	-2.52819	0.178158	2.35176	0.29123	other_trend	0.0107273	0.0201543
EIF2S3	-	0.128551	-4.0175	-0.944629	-0.297819	-0.192557	-5.92719	-7.33783	-5.55646	-0.366114	-1.6872	-1.50839	-0.73077	-1.47741	-5.92318	-3.28819	-1.19273	-0.57382	-0.334947	-0.804958	-6.17821	-4.25274	-3.48077	-5.96115	-1.3802	-1.00775	-0.628599	-4.88002	-2.61112	-1.69303	-0.284505	-0.168952	-0.129743	-0.405547	0.234507	-0.301737	-0.462554	-1.17877	0.17794	-0.15681	-0.627834	-0.30195	-2.47971	0.40798	2.27232	0.0450759	linear_increasing	0.00487962	0.0104906
H2AZ2	-	1.45735	-0.129207	0.881282	-0.122843	1.26436	-4.96879	-0.530091	-1.49714	-0.543824	0.881675	-6.5531	0.286796	-4.5244	-6.70928	-0.461855	-0.386193	1.29909	1.72268	1.6263	-4.12688	-3.72634	-5.08526	-3.39682	-5.17044	0.0103804	1.8619	-4.13309	-5.31573	-0.272805	-0.00823198	0.793787	0.720096	1.05894	0.866064	1.20023	1.23491	1.04083	0.810874	1.33659	0.449241	0.951157	-1.54568	0.27239	2.76208	0.308245	other_trend	0.00740457	0.0146566
PSMD8	-	-1.55352	-2.0838	-1.92012	-2.09381	-1.56933	-4.97583	-3.21625	-2.77414	-1.89555	-1.86115	-3.65374	-1.90205	-2.02209	-1.81515	-5.70199	-5.12271	-2.53078	-6.5119	-1.78821	-2.16425	-6.25557	-5.13963	-5.58453	-1.63659	-2.07635	-1.46867	-4.95979	-4.08249	-5.37495	-1.79642	-1.72019	-1.64354	-2.10038	-2.28328	-2.03591	-2.00425	-1.63498	-1.9487	-2.43153	-2.01443	-1.98172	-3.18438	0.261607	1.68154	0.790009	other_trend	0.0314629	0.0493646
PRCP	-	-2.0546	-4.14498	-3.53823	-2.11248	-1.71405	-2.62791	-3.45644	-3.17922	-2.30992	-2.32688	-2.47273	-2.25063	-3.58486	-4.53199	-5.52203	-6.72116	-2.34387	-2.47527	-2.23919	-2.54099	-2.84205	-2.19035	-5.93032	-5.60331	-4.91743	-2.461	-7.52002	-2.51609	-3.77679	-2.12695	-2.17803	-2.48842	-2.41438	-2.16381	-2.54462	-1.7052	-2.58883	-1.83235	-2.40353	-1.48711	-2.18063	-3.40106	0.383952	1.53906	0.547476	other_trend	0.0184562	0.0314236
GLO1	-	-1.1004	-5.81565	-0.737609	-2.2749	0.282985	-1.97735	-0.127371	-5.38769	-3.78392	-0.872278	-4.286	-1.288	-1.8026	0.44573	-4.82668	-5.26252	-0.869992	-0.672887	-1.24941	-1.47678	-1.10478	-1.65968	-4.7627	-3.61606	-1.30418	-1.76333	-5.34779	-5.51711	-4.97719	-0.49688	-0.758765	-0.479142	-0.314563	-0.552315	-0.721231	-0.507323	0.0733288	-0.670361	-0.271372	-0.694097	-0.489584	-2.45443	0.258221	2.00136	0.148817	other_trend	0.00394201	0.00872875
DPP7	-	-1.94459	-1.88745	-2.20397	-0.983755	-6.3714	-1.86982	-5.36572	-2.95389	-1.50061	-1.80132	-1.8717	-2.69829	-1.40529	-3.37671	-2.57008	-5.52265	-1.4121	-3.42331	0.556389	-1.12347	-0.690861	-2.78233	-5.27595	-4.46146	-6.22028	-5.25229	-6.54498	-4.47365	-5.12774	-1.24425	-1.71596	1.73087	-1.92547	-1.99196	-0.833692	-3.16564	-1.45133	-1.36002	-1.64324	-1.63913	-1.39956	-3.06012	1.25111	1.93715	0.460505	other_trend	0.0157254	0.0275516
PSMF1	-	-5.15304	-1.94367	-1.87395	-0.737475	-5.49983	-4.96807	-1.85813	-1.89693	-1.77535	-1.49006	-3.40359	-1.30112	-4.68787	-1.75522	-2.31882	-5.19381	-1.80775	-3.31108	-1.58907	-1.89362	-4.23466	-2.63395	-1.15398	-6.07806	-5.50977	-4.6338	-1.88902	-2.07716	-2.24133	-2.19786	-1.51764	-1.61153	-1.29459	-1.87596	-1.41178	-1.40655	-2.05397	-1.57367	-3.22696	-0.995031	-1.69677	-2.9036	0.612401	1.58172	0.123282	other_trend	0.0247455	0.0402035
AGER	-	-4.68188	-6.01576	-4.69393	-6.08659	-5.74412	-6.8799	0.406467	-3.77699	-5.1023	-3.76285	-1.00523	-0.72314	-4.16409	-0.90827	0.390081	2.69172	2.7207	0.829991	0.0953604	1.01485	0.438831	1.39975	-4.16463	0.188283	0.374305	-0.148448	1.46726	1.21115	1.34308	1.98704	4.6332	3.69031	4.93101	5.37026	4.17061	5.20429	3.98892	4.65919	4.24883	4.99613	4.58927	-1.37664	0.55147	2.99757	5.34659e-14	linear_increasing	2.96396e-07	2.57771e-06
TES	-	-1.57232	-1.97986	-4.89999	-2.0637	-2.25633	-1.95446	-2.07689	-2.78808	-2.14645	-2.1907	-3.5792	-2.29017	-2.76267	-4.55147	-5.81956	-4.38871	-1.26322	-2.09097	-2.37163	-2.50741	-2.62899	-3.50716	-5.82382	-2.24329	-2.21415	-2.02645	-4.85391	-3.86278	-3.4462	-1.69664	0.239287	-0.758161	0.196119	0.304868	2.10473	0.202185	-1.5081	0.352017	1.17529	0.173937	0.248218	-2.92857	0.967699	1.25378	0.00221267	linear_increasing	9.77836e-09	1.26134e-07
ITGAM	-	-2.96406	-1.37828	-0.703907	-1.53039	-2.05437	-3.3324	-3.79874	-4.7043	-5.32712	-1.57669	-2.28732	-1.08082	-2.95175	-3.93377	-4.98966	-3.02244	-1.88117	-2.72345	-0.862589	-3.85881	-1.50069	-1.84895	-2.4591	-5.00122	-1.50723	-2.11952	-4.39098	-1.06996	-1.56476	0.00876023	0.0665347	0.574648	-2.85531	-1.00171	-1.35062	-1.00631	-0.901256	0.837132	-1.92419	0.286075	-0.7275	-2.54719	1.17059	1.42884	0.00599752	linear_increasing	0.000827134	0.00232081
NDRG1	-	0.640685	-1.0049	0.0175779	-0.752529	-0.698229	-4.75573	-4.10542	-1.19031	-0.0435633	-0.0601415	-1.07456	0.245069	-5.5682	-6.01827	-3.56024	-1.33922	0.374428	-0.176063	-0.492551	-5.13592	-0.484246	-0.862264	-3.88706	-3.83625	-0.777583	-0.384908	-6.5598	-6.41754	-5.38552	-0.034209	1.24622	0.782538	1.86323	2.625	0.689229	1.65307	0.975103	1.94251	1.10461	2.15446	1.5036	-2.11092	0.642334	2.37927	0.125042	other_trend	3.27595e-05	0.000144378
PDCD6	-	-0.381069	-1.10522	-0.838668	-5.07834	-1.19806	-5.43458	-5.25416	-0.724039	-4.43747	-1.00688	-0.952466	-0.418227	-3.34594	-3.21076	-0.9454	-0.554165	-0.235945	-2.39952	-0.569261	-7.62623	-0.797624	-0.172996	-6.73281	-3.25481	-1.30707	-1.39674	-4.13555	-3.21976	-1.28548	-0.294056	-0.159233	-0.0925091	-0.0351612	-0.22875	-0.108884	-0.0864764	-0.300387	-0.206296	-0.176527	-0.100688	-0.149491	-2.27711	0.0798777	2.11441	0.0404447	linear_increasing	0.0031445	0.00716994
OLFML3	-	-0.815832	-0.150096	-1.23262	-0.127291	-0.844852	-6.55805	-3.35221	-1.55309	-0.0426009	-1.1338	-0.945375	0.178698	-2.21181	-3.70736	-3.48676	-3.94466	-0.57728	-2.128	-2.97368	-0.935512	-6.54419	-2.6915	-1.19206	-4.598	-4.98036	-0.920043	-1.4236	-5.67932	-4.69677	-1.23101	0.435209	-1.89096	1.42954	1.5481	-0.471375	0.343706	-0.451234	0.910948	0.479243	0.216462	0.254964	-2.34997	1.01136	1.97581	0.299082	other_trend	0.000304435	0.00100364
UFM1	-	-1.03209	-0.550509	0.100641	-0.76741	-0.80541	-1.132	-5.11351	-4.05602	-0.452272	-0.192281	-0.974645	-0.381942	-1.22711	-5.38778	-5.1959	-3.08986	-0.619294	-0.694366	-0.218902	-0.762194	-0.0915859	-5.59621	-5.6216	-5.2803	-6.07677	-3.92099	-0.803326	-1.11778	-4.31246	-0.52831	0.0547668	-0.316234	0.108905	-0.327974	-0.737701	-0.262827	-0.816113	-0.0645077	-0.484778	-0.286378	-0.313284	-2.19674	0.305772	2.16173	0.545249	other_trend	0.00971797	0.018493
LONP1	-	-2.08717	-4.33265	-0.730407	-2.0433	-1.55025	-2.44141	-6.02372	-2.34847	-0.0515133	-2.17632	-5.86077	-0.571198	-3.96878	-4.90769	-4.43102	-1.80929	-1.60451	-2.33904	-1.16231	-1.49419	-1.99599	-2.68599	-6.39876	-5.74116	-3.55239	-1.48572	-5.91375	-2.2597	-5.59957	-1.03846	-0.181544	0.20538	-0.799052	-0.835974	-1.64951	-0.811811	-2.04569	-0.94406	-1.23094	-1.40652	-0.969972	-2.95352	0.662785	1.88032	0.126496	other_trend	0.00245242	0.00583361
UPF1	-	-1.50291	-0.936483	-1.72697	-2.35858	-1.77948	-3.45458	-2.38729	-4.46087	-2.0978	-2.1595	-5.38081	-1.45664	-2.37558	-5.48754	-5.37561	-5.76725	-1.50839	-1.92702	-5.29404	-1.1291	-1.99024	-2.48035	-2.34923	-1.89779	-2.04956	-1.9502	-5.03825	-5.05291	-2.02912	-2.11431	-1.33483	-1.75983	-1.76988	-1.68204	-0.807097	-1.32017	-1.56128	-1.58359	-1.52774	-0.99539	-1.43419	-2.85061	0.322499	1.53898	0.238901	other_trend	0.00674423	0.0135448
CD9	-	0.269971	0.0886635	0.907635	0.700449	1.13416	-2.87217	-4.07501	-6.10749	0.59531	0.983464	0.53709	0.77547	-0.435903	-2.67357	0.699991	-3.45052	0.895457	1.34466	0.930561	0.477961	-3.28523	1.46761	-3.96929	-3.12145	0.929231	0.908575	-5.06487	-6.40984	-3.57813	0.475657	1.91889	2.36013	2.02158	2.19286	2.29087	2.32933	1.82343	2.25506	1.72365	2.18009	2.10959	-1.03072	0.224087	2.48109	0.123471	other_trend	0.000315283	0.00103057
DAZAP1	-	-1.42572	-1.39564	-1.04903	-1.62308	-1.61726	-1.79655	-2.54094	-4.40146	-4.50341	-1.56799	-4.91085	-1.1244	-4.90333	-2.28043	-4.89971	-1.79283	-5.33767	-4.6399	-1.65478	-1.72764	-2.58907	-1.87758	-1.63979	-4.52348	-2.45452	-4.64649	-2.69677	-1.94964	-5.35861	-6.6177	-1.09512	-1.49542	-1.64276	-1.30148	-1.22496	-1.55243	-1.43586	-1.13529	-0.867327	-1.11978	-1.28704	-2.98488	0.242807	1.62954	0.677883	other_trend	0.00238555	0.00569569
MTPN	-	0.877656	-0.469641	1.1982	0.572406	0.464483	-0.239798	-6.17147	-0.855036	0.282843	-6.5356	-3.99893	0.967883	-5.37417	-5.049	-5.88944	-6.4195	1.18128	0.0830185	0.698267	-0.731042	0.259694	-5.58808	-0.446511	-5.49937	-0.627002	-5.0691	-0.924896	-2.64512	-0.706006	0.9549	0.857147	1.16863	0.54691	0.597605	0.552592	0.279974	-0.026948	1.16679	0.710922	0.993631	0.684725	-1.85664	0.381041	2.80355	0.187092	other_trend	0.00732838	0.0145208
DDB1	-	-0.405152	-6.14589	-0.816632	-1.43476	-0.551489	-2.3612	-4.7213	-3.71748	-0.168909	-3.925	-1.37949	-1.17386	-3.55994	-1.07307	-1.08686	-5.0145	-0.935318	-0.396959	-1.33981	-0.947723	-4.7993	-1.18808	-5.05055	-4.78033	-1.04694	-0.453864	-2.84126	-1.11563	-3.18531	-0.67419	-0.364595	-0.996857	-0.669823	-0.350455	-0.485124	-0.719052	-0.994637	-0.686206	-0.804618	-0.50201	-0.657338	-2.20969	0.233141	1.78871	0.0451123	linear_increasing	0.00995088	0.0188615
ALCAM	-	-3.95941	-0.799994	0.47328	-2.94397	0.120357	0.32553	-2.4067	-1.69028	-0.122173	-0.747431	-2.55819	-0.529151	-3.77932	-4.78421	-3.86294	-2.22321	-1.0644	-0.630785	-0.988472	-1.66968	-2.06891	-5.70561	-5.09392	-4.0915	-1.93725	-2.23502	-4.37561	-5.08893	-4.01553	-1.67625	-0.0443997	1.16754	0.41172	1.01523	0.560001	0.458058	0.0534026	0.707011	-0.0386011	2.15849	0.644845	-2.33766	0.674437	1.7813	0.156142	other_trend	8.67787e-06	4.69827e-05
DYNLL1	-	0.0234366	-4.49615	0.6282	0.0279593	0.513829	-0.307995	-5.47278	-7.41184	-2.63046	-0.0902235	-0.938828	-0.0756747	-1.32122	-4.72562	-5.25317	-4.27892	-0.0300459	-4.30353	-1.29727	-0.64748	-0.128788	0.263531	-3.10562	-0.459385	-0.55209	-0.594457	-4.49029	-5.70423	-1.44809	-0.339594	1.22118	-0.136945	0.218535	0.419862	-0.0290316	0.878251	-2.98056	1.04014	-0.18573	0.0558091	0.0501512	-1.95489	1.17777	2.31295	0.117749	other_trend	0.0127429	0.0231492
PDCD5	-	-1.29723	-0.469972	-1.07199	-1.34397	-0.68382	-5.12738	-5.04973	-0.961519	-1.3942	-1.06503	-2.11755	-1.27307	-6.30288	-4.62304	-3.30263	-3.95753	-1.57392	-1.31156	-1.05621	-1.1286	-2.9555	-1.28508	-4.26663	-4.90131	-1.56449	-1.14741	-3.528	-3.91461	-1.59763	-1.64642	-1.19885	-1.41913	-1.38406	-1.56301	-1.01724	-0.967637	-1.51117	-0.957123	-1.18224	-0.949971	-1.21504	-2.3973	0.239779	1.64505	0.464386	other_trend	0.0306273	0.0482901
CD2AP	-	-1.87923	-1.56153	-1.47036	-2.05391	-1.29231	-2.76149	-4.37597	-2.26393	-1.68219	-1.71642	-5.13948	-1.54528	-4.89258	-3.53319	-3.80426	-4.77051	-1.59867	-1.98248	-1.6867	-4.41656	-2.26181	-2.48708	-3.26423	-1.95191	-3.01072	-2.30769	-4.76717	-4.7731	-3.02029	-1.75232	-1.78995	-1.93267	-1.70156	-1.3691	-2.22832	-1.82104	-1.90215	-1.36104	-1.7527	-1.44368	-1.73022	-2.80078	0.274996	1.25277	0.533849	other_trend	0.011404	0.0211888
CRIP1	-	2.55705	0.725288	2.10297	-3.3248	3.09433	0.278157	-5.10856	1.52926	2.50173	1.95266	0.389297	2.54959	-4.25558	-4.19754	-5.1607	-0.344092	2.13793	2.80257	1.8093	-3.92325	-3.14165	-3.24141	0.490466	-4.07141	0.648066	1.36248	-0.0199921	-3.28828	-5.05523	1.31219	2.37112	1.19213	2.73588	2.66578	1.9034	0.213602	2.64171	3.00654	3.15089	2.06887	2.19499	-0.562972	0.903678	2.87064	0.477481	other_trend	0.00518401	0.0109512
ACTA2	-	-4.96945	1.66854	4.80042	1.98325	-5.23104	1.4639	-4.52986	2.08601	4.37524	4.03818	4.38013	4.01124	-3.96787	2.61005	4.13691	3.95288	5.19375	2.29277	4.2274	-5.95495	-5.54227	-5.76602	-3.90677	4.90917	4.38116	-3.98036	4.17372	-5.08457	3.56732	4.41597	4.3668	3.80178	2.27383	4.20052	5.27712	4.35992	4.18549	4.35756	4.24174	3.50482	4.05696	0.791162	0.773716	4.21616	0.074829	other_trend	0.0206221	0.0345258
PPP1CA	-	-0.346091	-0.72158	-0.543845	-2.82188	-4.01638	-1.3782	-5.10873	-5.087	-1.05049	-0.518265	-1.23665	-0.922812	-4.14371	-1.82255	-1.24155	-1.17773	-5.39179	-5.61865	-1.12662	-0.935424	-1.02132	-1.1942	-4.57781	-1.46994	-1.13077	-4.73319	-3.62868	-1.5175	-1.45105	-0.047375	-0.646994	-0.91317	-0.761376	-0.861163	-0.803849	-0.695783	-0.563298	-0.594809	-0.639822	-0.478177	-0.695844	-2.19939	0.137921	1.76744	0.0966692	other_trend	0.0112573	0.0209656
MYDGF	-	-2.09724	-2.85921	-1.86402	-1.98953	-3.23527	-4.73	-2.46498	-2.34682	-2.20607	-1.7718	-3.02108	-2.35372	-5.65704	-6.43328	-5.83613	-3.75246	-1.17246	-4.13048	-0.218016	-1.51933	-2.11959	-3.9993	-5.49084	-2.36204	-2.55571	-2.64605	-3.02875	-2.71136	-1.99967	-1.1764	-0.920452	-0.238773	-0.901409	-1.25997	-0.0259616	-0.398254	-0.330404	-1.08373	-0.770297	-0.599485	-0.652874	-2.92496	0.399656	1.49043	0.00337166	linear_increasing	3.10757e-05	0.000137305
LBP	-	-2.14601	-2.0235	-1.97353	-4.9327	-3.04405	-5.66193	-5.83428	-1.62706	-1.38968	-2.68482	-1.50826	-1.55668	-2.95823	-4.3485	-1.82697	-1.75297	-3.06957	-2.08989	-1.93804	-5.23432	-4.1175	-5.10329	-2.03437	-5.78048	-1.98929	-4.26797	-1.76263	-1.57205	-1.87025	-0.708837	-0.350984	-1.97018	1.5505	0.382264	-1.4521	-1.76922	-0.240311	-1.55061	-1.54094	-1.27827	-0.821985	-2.89359	1.13077	1.54144	0.00357563	linear_increasing	0.000379455	0.00119716
THBD	-	-2.67789	-3.05188	-4.63115	-6.55141	-3.03467	-4.11257	-2.42911	-5.81988	-2.84855	-2.24318	-3.21299	-5.16102	-3.83048	-2.92127	-3.82566	-6.55386	-0.486639	-1.97596	-1.0807	-1.61078	-2.80927	-1.50283	-3.76632	-2.19654	-1.85634	-1.86751	-2.28239	-4.42261	-1.91863	-2.13469	0.665106	-1.90202	0.408797	0.0355501	-2.30368	-0.870277	-1.81068	-0.329776	-1.52274	0.690327	-0.69394	-3.09389	1.13822	1.5255	2.22243e-05	linear_increasing	5.28788e-05	0.000220941
AP1G1	-	-2.26929	-1.59991	-0.687346	-1.98643	-2.37874	-2.39413	-4.92069	-2.48888	-1.58166	-2.48486	-5.16948	-1.03994	-4.65376	-5.3617	-3.35099	-3.76495	-1.23908	-1.58548	-1.07437	-1.56713	-2.2076	-4.36203	-2.62807	-0.868708	-5.62478	-1.01275	-6.64634	-5.45049	-2.12032	-0.392871	0.130028	-0.264441	-1.28774	-0.155372	-0.646898	-0.643306	-1.14224	-0.38453	-0.338619	-0.561382	-0.52945	-2.76376	0.43215	1.73684	0.0438753	linear_increasing	0.000286951	0.000954186
SULT1A4	-	-2.98325	-3.78219	-2.47371	-2.15598	-1.95319	-4.20219	-1.85153	-6.87932	-1.48134	-0.877153	-2.01339	-1.70289	-2.13821	-4.24631	-1.56211	-6.00033	-1.36133	-1.7332	-1.73315	-4.16438	-1.32367	-1.24159	-5.36956	-1.14611	-0.806823	-1.40985	-4.3647	-1.57667	-1.11049	-4.36279	0.0164861	0.470525	0.479301	0.336592	-0.909431	-0.449414	-0.742723	-0.0826645	0.346382	0.86351	0.0328563	-2.60025	0.578027	1.6338	0.000761698	linear_increasing	1.51845e-05	7.48321e-05
CLIC3	-	-4.91247	-5.1508	-2.0126	-3.09241	-1.49904	-3.52349	-6.14035	-1.97265	-0.91161	-1.0707	-0.677152	-1.44185	-5.53421	-4.88149	-1.53372	-0.636112	-0.977075	-5.07278	-0.357712	-0.929796	-1.3116	-0.367732	-6.73461	-1.49233	-0.829169	-0.943318	-4.55423	-0.574809	-0.756504	-0.0238793	1.46633	-0.0326799	2.25767	1.29751	-0.369419	0.184655	-1.13718	0.488608	-0.214164	-0.125132	0.381621	-2.33054	1.01322	2.0313	3.09611e-05	linear_increasing	0.000256123	0.000865146
PCK2	-	-2.07958	-5.06085	-1.91611	-0.431288	-1.23307	-0.7615	-5.18132	-0.817336	-0.648541	-0.652669	-2.43043	-2.33022	-4.82902	-2.20517	-3.60399	0.0163412	-0.476202	-0.637998	0.0799304	-0.834373	-2.25001	-6.37167	-6.51389	-1.73093	-2.6575	-0.395631	-1.55617	-1.73934	-7.33467	0.662362	-0.43058	2.09185	1.16736	0.0439603	-0.491417	-1.03377	-0.395616	-0.28062	-0.385334	-1.08426	-0.0798434	-2.19736	0.984979	2.12731	0.055986	other_trend	0.00448252	0.00971297
SNRNP70	-	-3.68254	-2.86668	-2.05022	-3.10376	-2.92704	-2.59746	-3.08912	-3.21811	-2.94888	-3.28924	-3.46638	-2.51604	-3.28482	-5.60144	-2.97642	-3.62292	-2.35443	-5.46169	-2.25548	-4.28384	-3.39668	-2.59432	-1.88569	-3.06414	-3.92087	-2.59378	-4.86513	-4.17727	-6.66386	-2.8451	-2.46961	-2.38759	-1.70704	-2.36257	-2.53326	-1.8127	-3.1893	-2.85585	-2.37405	-2.47076	-2.41627	-3.38678	0.432447	1.09038	0.589531	other_trend	0.00967796	0.0184351
SARG	-	-4.46535	-2.15098	-2.19012	-3.47948	-1.07158	-2.2222	-3.65019	-0.422138	-0.760806	-0.816589	-2.29549	-1.07769	-2.3686	-6.328	-2.60743	-1.16525	-0.349634	-5.27431	0.154524	-0.700399	-0.592676	-1.47112	-4.24618	-1.74655	-1.53463	-0.714518	-3.33577	-4.09031	-4.31314	-0.158085	1.6947	0.937744	1.54566	0.591601	0.557478	0.298026	-2.24623	0.894106	1.24627	0.602109	0.612146	-2.18149	1.10068	1.67312	0.00198305	linear_increasing	1.73222e-05	8.3862e-05
FUS	-	-0.555992	-4.59004	-0.225099	-1.651	-1.26572	-4.59692	-0.818301	-3.62376	-0.719417	-0.589522	-0.820782	-0.0529616	-2.63951	-5.19179	-3.16259	-1.16848	-0.158866	-5.64114	-0.843972	-1.6245	-1.38628	-3.22668	-3.71914	-0.61519	-1.21633	-1.32787	-0.887441	-1.14553	-5.34384	-0.921772	-0.580985	-0.867627	-0.337552	-0.407045	-0.54511	-0.711093	-0.630593	-0.497346	-0.770494	-0.0955532	-0.54434	-1.99101	0.225457	1.7129	0.134975	other_trend	0.0119433	0.0219246
SUN1	-	-3.45953	-3.04955	-2.48642	-3.61427	-3.14934	-2.98198	-3.89771	-3.08963	-2.80202	-2.4584	-3.26305	-3.20135	-3.04864	-4.93936	-5.38919	-2.89503	-2.4794	-2.68595	-5.70027	-4.25433	-5.13553	-2.77454	-7.28011	-3.73887	-3.09387	-2.46918	-4.31917	-6.25637	-3.14435	-3.20822	-2.88336	-3.099	-2.80633	-2.55286	-2.36585	-2.42384	-2.78365	-2.5832	-2.68226	-2.22686	-2.64072	-3.67552	0.263182	1.22244	0.618015	other_trend	0.0121148	0.0221548
MFAP2	-	-1.27373	-1.32573	-0.819667	-1.11157	-1.08656	-1.45006	-1.50379	-5.49369	-0.844759	-1.38038	-5.46495	-0.445169	-4.63696	-3.86601	-1.37465	-2.98749	-0.21095	-1.33834	-2.05046	-0.607341	-2.46219	-4.37469	-2.14884	-3.35125	-3.85835	-0.664903	-3.00921	-1.94885	-3.93191	-0.86497	0.0339391	0.328104	1.71257	0.459522	1.16079	0.786754	-0.380455	0.119976	0.609242	0.224131	0.505457	-2.19625	0.600458	1.53242	0.0139264	linear_increasing	3.78652e-06	2.28141e-05
MGP	-	-0.0330496	-0.593249	-1.31589	-1.25252	-0.834912	-3.86412	-2.35283	-1.9152	0.383107	-4.25511	0.434892	-0.618977	-3.90168	-2.44554	-6.89903	-1.17439	0.609114	1.46902	-1.48984	-5.99007	-5.081	-0.879689	-3.51394	-1.85784	-0.726844	-1.9456	-4.16921	-2.24043	-3.40757	-0.550878	-0.506001	-0.536879	0.713721	-0.296444	2.2793	0.617133	0.0812863	0.120522	1.01846	-0.138271	0.335283	-2.01378	0.860941	2.01273	0.148106	other_trend	0.00101895	0.00279775
ABCD3	-	-4.66196	-4.84563	-1.11168	-5.59564	-1.89369	-1.98274	-3.25023	-1.98934	-1.90419	-4.66605	-1.4061	-0.825052	-5.03155	-3.21677	-0.830065	-1.8465	-1.52353	-2.144	-1.54014	-1.95769	-4.11569	-2.18651	-3.07817	-2.33709	-3.66095	-2.08998	-1.85742	-2.16376	-2.52043	-1.00407	-1.40348	-0.582283	-1.23206	-1.54794	-1.38202	-1.2291	-2.12524	-1.04395	-1.86585	-1.2061	-1.3618	-2.57455	0.427013	1.33663	0.00111444	linear_increasing	0.00798152	0.0156536
GNAI3	-	-2.30771	-4.22376	-5.82049	-2.34789	-2.3356	-5.48237	-2.35673	-5.06683	-1.82195	-3.41695	-2.4429	-1.74019	-5.88188	-5.98009	-2.28572	-2.03318	-2.3208	-2.39495	-1.69475	-2.36851	-4.25045	-2.14636	-2.1351	-2.41469	-4.09203	-2.34082	-2.83301	-2.4594	-2.63253	-2.18311	-1.18094	-1.79028	-1.354	-1.79124	-1.87214	-2.17961	-1.94375	-1.71127	-1.75036	-1.91518	-1.74888	-3.06036	0.288629	1.34792	0.00107703	linear_increasing	0.00439874	0.00957461
STING1	-	-2.38707	-2.09476	-2.15178	-1.64639	-2.03001	-5.03733	-2.72999	-2.49065	-1.63448	-2.27042	-2.03412	-1.01971	-5.6749	-2.88791	-2.76106	-2.11629	-1.76428	-2.9113	-1.80397	-4.16133	-1.89653	-1.88538	-4.82629	-6.32586	-5.38375	-4.12858	-2.19845	-5.42729	-6.42007	-0.957284	-1.45141	-0.646105	-1.03563	-0.730207	-1.11241	-1.3894	-1.26303	-0.710256	-2.05848	-0.459836	-1.08568	-3.03524	0.478334	1.60732	0.358314	other_trend	0.000586343	0.00174181
PLXDC2	-	-2.9267	-2.21865	-3.81206	-1.95791	-2.39195	-2.54362	-2.16241	-4.65441	-2.67304	-7.05551	-4.34831	-2.81596	-4.96373	-2.45894	-4.97577	-3.09974	-2.24589	-2.40222	-1.98262	-2.74694	-4.30176	-2.56628	-3.68049	-2.46386	-2.50542	-2.18157	-2.77471	-2.61085	-2.49288	-2.36195	-1.47723	-2.61314	-1.94419	-1.8552	-1.27997	-1.30332	-3.81853	-2.34759	-1.96562	-1.23756	-1.98423	-3.07921	0.794773	1.16111	0.0133167	linear_increasing	0.008795	0.0170575
FABP4	-	1.45155	-5.8705	-7.59202	-4.49546	0.0777689	-6.78556	-4.87234	-5.54201	-0.129908	-4.25563	1.26041	-0.369773	-0.333578	-0.128904	0.614669	0.343836	1.21087	1.2292	-0.264883	0.155694	-6.29419	-4.05828	-6.87217	-0.065293	0.828995	0.580276	-0.713103	0.480649	1.75545	0.52472	0.735265	0.938458	1.21305	1.31151	0.701656	0.82494	1.21296	1.1704	1.5569	0.774232	1.04394	-1.60432	0.289089	3.04955	0.000170922	linear_increasing	0.00982441	0.0186586
SPR	-	-0.78314	-3.81782	-1.56115	-1.50937	-1.38199	-0.94361	-3.1583	-1.78864	-1.66545	-1.52618	-2.01448	-1.45249	-2.19474	-5.29079	-1.38758	-5.08015	-2.00964	-1.68129	-1.0633	-1.77305	-0.539943	-6.23557	-4.04244	-2.40279	-1.55133	-1.35812	-4.31133	-5.31146	-4.95515	-1.34285	-0.55926	-0.490475	-0.269241	-1.05423	-0.668534	-0.91808	-1.99821	-0.868286	-0.632973	-0.799208	-0.825849	-2.47114	0.470568	1.60099	0.395298	other_trend	0.00293426	0.00676217
ASPH	-	-0.945768	-1.67403	-1.16391	-1.46701	-1.37529	-2.69283	-3.52941	-4.75624	-1.25717	-1.1164	-1.44028	-1.3407	-2.8095	-5.40835	-1.63016	-1.97961	-0.938897	-1.18115	-1.3246	-0.876382	-1.4328	-1.93154	-3.2208	-5.71788	-1.65141	-1.07964	-6.40865	-5.37561	-5.12067	-0.958405	-1.06938	-0.966599	-1.03014	-1.08995	-1.17978	-1.25921	-1.28469	-1.00024	-1.27305	-0.956938	-1.111	-2.3935	0.128537	1.70829	0.774857	other_trend	0.023986	0.0392456
AP3D1	-	-2.13672	-2.2763	-2.08061	-2.30583	-1.94634	-3.76669	-4.05563	-3.96056	-1.6798	-2.88302	-2.10857	-1.95927	-3.53594	-3.48502	-4.25661	-2.25308	-1.97728	-1.97743	-1.72456	-1.89394	-1.77748	-2.30842	-4.55952	-2.04265	-2.5777	-1.76228	-4.24828	-7.23356	-3.58927	-1.69182	-1.51068	-1.86169	-1.43947	-1.7245	-2.00115	-1.37655	-2.40318	-1.47624	-1.92221	-1.74967	-1.74653	-2.80181	0.316313	1.24513	0.335113	other_trend	0.01224	0.0223412
HDLBP	-	-0.311204	-0.913359	-0.452276	-0.555789	-0.751075	-1.33341	-5.00916	-4.42401	-0.551131	-0.856324	-2.1683	-0.447985	-4.6898	-6.57482	-1.12529	-7.00462	-0.321192	-0.509985	0.669097	-1.06437	-1.56462	-5.86419	-4.94904	-1.44424	-1.6555	-0.903507	-2.19922	-4.89004	-5.56753	-1.05025	-0.509272	-0.757883	-0.262509	-1.22236	-0.439912	-1.42485	0.186447	-1.05376	-0.520341	-0.758673	-0.676312	-2.28277	0.475872	2.22352	0.668241	other_trend	0.0303901	0.0480344
RPL17	-	1.17375	1.27521	1.04663	0.521229	0.81324	0.00813997	-3.6056	-0.0460209	0.841217	0.246274	-0.413445	0.995225	-3.27714	-6.8754	-3.76569	-0.509716	0.895336	0.320926	0.982251	1.18016	0.641362	-3.36821	-3.22496	-5.71148	-5.70581	0.481207	-4.17429	-4.26729	0.432133	0.493576	0.896951	1.01316	0.853395	0.74645	0.880677	1.0918	0.996105	0.990422	0.754151	0.940354	0.916346	-1.08657	0.112233	2.51813	0.812581	other_trend	0.0171519	0.0295814
EIF3H	-	-1.07946	-1.16855	-1.7484	-1.09385	-1.08541	-1.77055	-3.68372	-1.64938	-1.28555	-1.53672	-6.87253	-1.2026	-5.27235	-5.08618	-3.6574	-1.55113	-1.27249	-0.820543	-1.07085	-1.60377	-0.919338	-1.82594	-2.95707	-6.43949	-1.47104	-1.41295	-4.71701	-2.13023	-4.05683	-4.72197	-0.463886	-1.51021	-0.615681	-0.62953	-1.429	-1.79353	-0.635715	-0.798871	-0.800371	-0.755228	-0.943203	-2.50544	0.457904	1.7745	0.539328	other_trend	0.0095014	0.0182096
MAT2B	-	0.559731	-4.27632	1.31123	-4.74379	1.08713	-5.44001	-5.83059	0.483139	0.849077	-3.83415	0.813361	1.02854	0.0245463	0.421036	0.864348	-5.16737	-6.54901	1.6466	1.31248	0.299264	0.340222	-5.02688	-3.05826	0.880458	-0.324633	0.153465	0.937213	-5.42458	0.941007	0.653119	0.898155	1.27147	0.988183	0.980173	0.794884	0.755957	0.457884	1.30146	1.06839	1.04079	0.955734	-1.16899	0.248941	2.79329	0.0350695	linear_increasing	0.0223483	0.0369333
EEF1B2	-	0.758621	0.572755	1.00055	0.844624	0.871177	0.0527531	-5.7892	0.261883	0.437229	0.393825	-4.55629	1.21478	-0.597889	-4.86681	-5.04058	-0.530089	0.899228	0.545089	1.17906	0.652942	0.070701	-0.242544	-4.94025	-4.4789	-4.88714	0.537691	-5.07171	-4.32649	-2.80304	0.749246	0.580471	0.86167	1.4241	0.79912	0.39069	0.409691	0.599885	0.691381	1.28285	0.782342	0.78222	-1.23629	0.340508	2.54551	0.750139	other_trend	0.0177279	0.0304224
GATD3A	-	0.185168	-1.27053	-1.54951	-1.2025	-0.511781	-1.65861	-4.47877	-1.86057	-1.09018	-1.11448	-1.18806	-1.07478	-1.69681	-4.05524	-1.19505	-4.6496	-1.04347	-1.23227	-0.531496	-6.10177	-1.30938	-3.49857	-3.51309	-3.65419	-1.83011	-0.73165	-5.90394	-1.42251	-2.8893	-0.666676	-0.295544	0.883369	0.196617	-0.542838	-0.0544289	-0.273509	-0.956882	-0.466788	-1.07258	-0.236784	-0.281937	-2.09132	0.56015	1.63493	0.253056	other_trend	0.00156164	0.00398602
HSPA2	-	-0.834927	-1.5167	-1.29603	-1.41314	-1.01317	-1.57795	-2.62069	-1.78674	-0.847524	-1.01492	-4.31083	-6.58279	-1.99638	-5.10851	-1.45569	-1.84117	-1.33957	-1.10276	-3.53023	-4.38243	-4.66534	-1.27743	-1.81577	-3.45984	-3.28746	-1.83547	-2.03146	-3.38568	-3.08406	-2.07455	-1.14331	-1.71629	-1.03786	-0.218236	-0.797374	-0.691098	-3.00622	-1.16543	-0.706278	-0.661391	-1.11435	-2.41631	0.774965	1.4536	0.568846	other_trend	0.010513	0.0198098
SRP9	-	-0.29159	-0.771585	-0.616209	-0.929392	-0.229226	-3.3537	-1.36024	-5.1968	-0.335425	-0.631845	-4.27279	-0.823457	-4.52707	-0.668866	-1.13243	-0.538172	0.0295994	-3.54712	-0.300201	-0.421679	-4.54677	-1.28518	-2.67988	-5.43479	-5.382	-0.831774	-0.624689	-3.53004	-1.22246	-0.82465	-0.0519649	-0.529515	-0.861417	-0.474678	-0.00529529	-0.723146	-0.223158	-0.31259	-0.6681	-0.470098	-0.431996	-1.87601	0.283248	1.81028	0.352367	other_trend	0.0172154	0.0296223
LEMD2	-	-1.55315	-7.02492	-1.70423	-6.59032	-1.26787	-1.88299	-2.74689	-2.3743	-1.62905	-2.10609	-2.41518	-1.30858	-5.88756	-2.85548	-2.90251	-4.70329	-1.20997	-1.86398	-1.94143	-2.16723	-1.64117	-4.38511	-4.31326	-5.80295	-3.98599	-1.36352	-3.58621	-0.931962	-1.79777	-1.50155	-1.07845	-2.11356	-1.41699	-1.75804	-1.24161	-1.17403	-1.80029	-1.69845	-1.65775	-1.59947	-1.55386	-2.84815	0.322488	1.71848	0.0322421	linear_increasing	0.0241661	0.0394959
MCAM	-	-0.480532	0.228538	-1.22175	-0.920451	-0.0677861	-0.411198	-5.32914	-1.43207	-0.248199	-1.02972	-1.32149	-0.757302	-4.4459	-6.72156	-0.524046	-2.07536	-0.800377	-1.41778	-1.80863	-0.540951	-2.80772	-5.98738	-1.37178	-3.84913	-4.39696	0.126909	-4.02381	-5.60813	-1.51669	-4.4831	-0.0200233	-0.683582	-0.602783	-0.576552	0.109524	0.408801	-0.948	-0.553324	0.0735744	-0.336678	-0.312904	-2.17478	0.432962	2.03724	0.879132	other_trend	0.00711307	0.0142114
EML2	-	-1.33788	-1.43979	-2.43364	-0.991167	-0.995866	-1.59699	-2.00903	-5.65632	-4.99058	-2.10316	-4.39909	-1.81612	-2.04394	-4.09537	-2.06047	-1.51466	-5.9417	-4.58945	-5.94407	-1.41012	-2.05303	-1.88207	-2.49236	-1.69127	-1.05152	-4.84069	-1.94906	-4.01246	-1.84833	-1.06367	-0.841991	-1.20564	-1.15829	-1.64248	-1.83502	-1.17349	-1.86786	-0.767546	-1.18382	-1.26641	-1.29425	-2.67513	0.376912	1.6041	0.142444	other_trend	0.0109382	0.0205105
COPS4	-	-1.96465	-2.43635	-2.3841	-4.83291	-5.26779	-2.77797	-2.46077	-4.06981	-4.58819	-4.54995	-1.96409	-1.86069	-2.10264	-2.41765	-2.43367	-6.9698	-1.85432	-2.05641	-2.03043	-2.19567	-5.28144	-2.12964	-5.0608	-2.42388	-2.38399	-2.07617	-1.95782	-5.86461	-2.2391	-1.95602	-1.38815	-1.89114	-2.07493	-2.00198	-2.00384	-1.50388	-1.91162	-1.94301	-2.08104	-1.57124	-1.83708	-3.08638	0.252547	1.46896	0.03702	linear_increasing	0.0115518	0.0213487
PGRMC1	-	-0.296317	-2.09046	0.16343	-5.32824	-4.35646	-5.41669	-5.3371	-3.90726	-0.351319	-0.350629	-1.06139	-0.160063	-4.81569	-0.885541	-1.55608	-2.0845	-0.0578981	-0.78221	-0.152116	-2.3612	-0.600516	-1.46536	-3.96523	-0.574493	-0.356734	-3.4727	-5.13238	-1.22367	-1.03581	-0.53955	-0.211361	-0.152979	0.19577	-0.171644	0.652803	-0.347039	-0.209373	0.312696	-0.0260911	0.146411	0.0189192	-1.98514	0.305979	1.90305	0.00367717	linear_increasing	0.00217827	0.00528616
CD55	-	-0.11189	0.480393	0.523067	0.114052	-1.52635	0.0756708	-4.65688	-1.45107	0.521327	0.462427	0.125911	0.181036	-5.45829	-3.43637	-4.44956	-4.86199	0.621316	0.628948	-2.04508	-0.971647	-4.96257	-3.89282	-6.74532	0.351798	0.315385	-2.01325	0.229033	-2.18945	-4.91001	-0.398391	2.59398	1.96612	3.49406	3.61067	2.93703	3.08295	2.07107	3.3282	1.42038	3.64691	2.81514	-1.64835	0.774899	2.3141	0.0252312	linear_increasing	6.7919e-07	5.30652e-06
AKR1B1	-	1.15583	-1.92307	-0.453419	-1.49945	-2.20465	-5.70538	-4.90892	-2.65284	-0.0364456	-1.85248	-1.9155	-1.41773	-7.22212	-0.360539	-5.64018	-3.72372	-2.03722	-0.465887	-0.737642	-0.712805	-1.59088	-2.23839	-0.218282	-1.48377	-6.71962	-2.09822	-6.03295	-1.77328	-5.06801	-3.46834	-2.0031	0.391925	-0.008308	-1.05523	-1.23951	-1.81279	-1.30903	-0.873057	-0.760835	-0.0221742	-0.869209	-2.5002	0.788954	2.1783	0.610565	other_trend	0.0269788	0.0432832
NIT2	-	-1.36055	-1.02586	-0.817827	-1.24594	-1.49121	-1.87179	-4.0086	-4.89666	-1.2137	-1.42357	-1.79153	-1.16837	-5.12306	-3.61823	-1.72557	-3.75415	-1.00125	-1.00026	-0.809844	-3.59986	-1.37191	-5.40095	-4.89293	-0.752169	-1.78049	-1.3226	-5.34249	-1.14106	-0.954854	-0.518734	-0.435121	0.668251	-0.17129	-0.71505	-0.43064	-0.781816	-0.990405	-0.21556	-0.121568	-0.28003	-0.347323	-2.2142	0.457948	1.61268	0.0329585	linear_increasing	0.000947842	0.00261371
TBXAS1	-	-1.8626	-2.8526	-3.25875	-1.90994	-2.59129	-4.23287	-4.93388	-3.18573	-2.24842	-2.65919	-3.73143	-2.49573	-3.39905	-4.99188	-3.57505	-4.58029	-2.28447	-1.77179	-1.57828	-1.91414	-1.74518	-2.82377	-4.09404	-7.23447	-3.89188	-2.26779	-6.62759	-4.802	-3.91654	-1.69179	-1.73198	-0.0501373	-1.57127	-2.11218	-2.72969	-3.79285	-2.39902	-2.06893	-2.29553	-2.43758	-2.11892	-3.30508	0.949756	1.4373	0.34563	other_trend	0.020033	0.0336274
GUK1	-	-1.2161	-2.04613	-2.02813	-1.98253	-1.77531	-2.16732	-5.32763	-2.67662	-1.94091	-1.47629	-1.92069	-1.78165	-4.26744	-4.32906	-2.1037	-4.759	-1.31893	-1.01271	-0.84379	-0.734487	-3.92083	-2.63884	-5.44776	-1.27333	-2.11914	-1.88477	-4.28038	-1.41296	-2.44239	-1.71138	-1.88661	-1.23987	-1.34892	-1.4059	-1.18008	-1.89747	-0.909748	-0.970422	-1.67883	-1.67205	-1.41899	-2.42801	0.354956	1.33898	0.163217	other_trend	0.0248082	0.0402715
RFTN1	-	-1.00485	-4.18207	-4.74816	-3.79435	-1.91498	-6.44056	-2.35677	-2.68597	-1.28689	-1.45656	-1.83558	-1.35648	-4.3845	-3.20944	-2.78992	-5.92174	-1.60687	-2.23268	-1.21342	-1.41663	-2.32346	-2.20548	-4.22617	-3.31625	-1.48749	-2.23983	-2.76096	-1.86477	-2.36475	-1.57288	-1.4834	-1.52527	-1.11917	-0.777277	-2.38129	-1.62069	-2.05009	-0.445073	-1.83363	-1.46104	-1.46969	-2.67335	0.57529	1.40048	0.00722364	linear_increasing	0.0123698	0.0225354
ABHD14B	-	-1.12272	-1.44122	0.215445	-0.414625	-0.517164	-0.951992	-0.685535	-0.56062	-0.635679	-0.436304	-6.91013	-0.029086	-4.69252	-4.58223	-0.871048	-7.11151	-0.119386	-0.928925	-0.390941	-1.01149	-0.496605	-4.77325	-6.48154	-0.587681	-0.462876	-7.77323	-4.10137	-1.21155	-5.36093	-0.105445	0.642831	1.53233	1.29926	0.610127	0.354356	0.231944	0.23348	1.55068	0.558104	0.975266	0.798839	-2.15174	0.510044	2.5218	0.213688	other_trend	0.000797235	0.00226669
TUBB4A	-	-4.99309	-2.24135	-2.06728	-1.44305	-1.88425	-5.41679	-1.43261	-3.34239	-1.82026	-2.59981	-1.51736	-2.4162	-5.33507	-4.98634	-2.40618	-2.11953	-1.5677	-1.66123	-1.71553	-1.54706	-6.98753	-1.36335	-2.41521	-2.04512	-3.88479	-1.49438	-4.32636	-1.87894	-2.01093	-1.88457	-1.68326	-1.71374	-1.94829	-1.35044	-1.06003	-1.67132	-0.842667	-1.6189	-1.62992	-1.50335	-1.50219	-2.69348	0.331426	1.49742	0.0393413	linear_increasing	0.0178886	0.0306434
SNX12	-	-5.59077	-1.83808	-1.69068	-1.74677	-1.72348	-1.95333	-4.04777	-1.93404	-1.48461	-1.78917	-2.01799	-1.63403	-3.63004	-4.24797	-4.39257	-2.01482	-1.23615	-1.87217	-1.45088	-3.33173	-2.33161	-1.30145	-6.53618	-2.35037	-1.97714	-1.48245	-2.79551	-1.76758	-2.25497	-1.59358	-1.23937	-1.43237	-1.60119	-1.35506	-1.19895	-1.42019	-1.87214	-1.30708	-1.09358	-1.50369	-1.40236	-2.46726	0.222687	1.311	0.0398674	linear_increasing	0.0154796	0.0272452
MMRN2	-	-4.37749	-2.42548	-3.51378	-5.16117	-1.28504	-2.39221	-2.53094	-2.77139	-2.42988	-1.57307	-1.50223	-2.76209	-3.85329	-5.52945	-1.15184	-1.8173	-1.29677	-1.47476	-3.25212	-4.2679	-2.26085	-0.897168	-4.26091	-5.26225	-1.30503	-4.81631	-1.28948	-1.14049	-1.59536	-3.34938	0.37155	-0.662208	-0.460853	0.464142	-0.33603	1.17175	-1.40384	0.314748	0.490718	1.18495	0.113492	-2.71818	0.821667	1.41652	0.000248906	linear_increasing	6.39517e-07	5.05823e-06
SLC9A3R2	-	-1.68902	-5.33232	-2.75389	-3.38525	-0.631034	-5.63368	-2.33906	-2.58711	-4.72891	-1.08108	-1.26573	-1.57574	-3.95128	-4.65913	-1.40442	-1.1855	0.267681	-4.75535	-1.00855	-2.24522	-0.570038	-0.0686381	-3.56292	-1.00042	-0.582317	-0.419068	-1.05998	-1.42182	-1.72748	-0.635865	0.901633	0.389797	0.150059	1.24827	0.104883	1.01734	-0.0618094	0.672941	0.331716	1.07201	0.582684	-2.09977	0.460949	1.66599	1.26944e-06	linear_increasing	1.37551e-05	6.93894e-05
METTL7A	-	0.981493	0.630357	1.11591	0.610714	0.690495	0.221777	0.427275	-6.31249	0.385044	-0.00831762	-0.0496575	0.831804	-1.90724	-4.42657	-5.09277	-3.67125	1.05496	0.968867	1.10915	-3.46653	0.557445	-4.98653	0.203336	-0.771937	0.00934571	0.695207	-4.71505	0.376472	-4.68306	0.95952	1.79256	1.02259	1.82002	1.57874	1.26209	1.72128	0.936086	1.88547	1.54272	1.61219	1.51737	-0.942075	0.334277	2.40129	0.259648	other_trend	0.00276441	0.00641691
TUBA4A	-	0.212174	-0.526574	-0.494061	-0.217892	-0.265719	-2.31079	-0.476525	-5.64779	-0.413628	-3.56655	-0.639575	0.171283	-0.458152	-4.11375	-0.304035	-4.78252	-0.0165194	0.0582388	-0.355048	-0.434697	-5.53946	-0.750497	-0.798391	-3.63465	-0.0517923	0.0231225	-0.720432	-2.66065	-6.3672	-0.0117709	0.0264851	-0.132619	-0.600789	-0.0513015	0.249849	0.10481	-0.254396	0.113798	0.343095	0.196665	-0.000440382	-1.50313	0.276754	2.01163	0.484054	other_trend	0.0249301	0.0404352
EIF3B	-	-0.617153	-1.44083	-1.05022	-0.944356	-0.830056	-1.84503	-4.77881	-1.03729	-0.976835	-1.09732	-0.395754	-0.651981	-1.78127	-4.44625	-0.856153	-3.66326	-0.627758	-0.790492	-0.607499	-4.22901	-1.5397	-1.2232	-5.47906	-4.43973	-1.06336	-4.78016	-3.47838	-3.70953	-0.817094	-0.478858	-0.479432	-0.251681	-0.0576397	0.180489	-0.600683	-0.668272	-0.400484	-0.364621	-0.32963	-0.125852	-0.309781	-1.98921	0.257055	1.63149	0.316455	other_trend	0.00266488	0.00623102
ANP32A	-	1.5203	1.89298	1.90198	1.41605	1.82289	0.291425	-3.80392	1.32703	1.38945	1.19404	-5.95376	1.9187	-3.8452	-4.66768	1.32436	1.45925	1.75151	1.14282	2.55867	-0.558553	0.927511	-6.13294	-5.12878	0.606004	0.682687	1.6553	-3.80544	-3.95293	-3.52103	1.95086	2.0649	2.02391	1.70077	2.11766	1.53989	2.07624	0.939329	1.94296	1.91042	1.69543	1.80115	-0.421214	0.358908	2.84465	0.569187	other_trend	0.01932	0.0326014
U2AF2	-	0.255054	-0.315649	-1.53511	-0.109006	-0.116891	-0.39162	-3.37218	-0.31802	-0.381779	-0.420272	-4.44358	-0.43618	-6.67626	-3.68196	-0.694308	0.0230988	-0.549328	-0.756861	-0.168282	-0.820801	0.012399	-3.99352	-4.43115	-1.42325	-1.06981	-0.940354	-5.83487	-3.4632	-5.03961	-0.168954	0.108406	0.117671	0.109912	-0.208838	-0.53709	-0.420399	-0.565864	-0.229813	-0.479514	-0.306555	-0.241208	-1.70874	0.27113	2.01827	0.758109	other_trend	0.028759	0.0457951
HLA-DRB1	-	2.95317	0.226498	1.41167	0.552881	1.9332	-3.35992	-3.51255	-5.41537	1.47464	1.24934	-4.16292	2.18663	-0.208447	0.193683	-4.69156	1.27297	1.41403	0.656234	1.95802	1.69828	0.437137	-0.147756	-5.71821	0.100722	0.494655	0.918626	-4.6809	-4.09677	-3.96246	1.65158	2.34406	2.67668	2.30202	3.08294	1.84512	3.06038	1.9631	2.18051	0.420116	2.04396	2.19189	-0.57243	0.756625	2.67666	0.160731	other_trend	0.00278757	0.00645507
PPP1CC	-	-5.72544	-3.16681	-2.89218	-4.63535	-2.4849	-2.88076	-4.63574	-2.86843	-6.14312	-3.01168	-2.92693	-2.89297	-3.53178	-5.70431	-3.45226	-3.12903	-3.26169	-2.49324	-3.24801	-3.03806	-2.89285	-2.71259	-3.26466	-4.52405	-3.03583	-2.20853	-3.34735	-4.39033	-3.15169	-2.54634	-2.77778	-2.73455	-2.737	-2.3922	-2.79882	-3.23087	-2.88999	-2.53567	-2.62214	-2.16701	-2.6886	-3.47323	0.288076	1.01531	0.00860868	linear_increasing	0.0217614	0.0361186
NCKAP1	-	-5.15951	-4.6204	-1.63829	-1.70275	-4.21118	-3.07622	-5.17852	-2.21946	-1.12643	-1.32321	-1.15792	-1.51577	-2.37357	-4.25408	-4.1218	-2.58988	-0.768188	-0.902914	-1.1614	-1.83334	-2.43388	-2.19804	-4.36985	-4.71402	-1.17732	-2.12668	-4.65361	-2.86469	-1.39723	-0.773361	-0.68985	-1.24401	-0.541795	1.11179	-0.469067	-0.741911	-0.709395	0.727889	-0.42627	0.046608	-0.293602	-2.58812	0.720991	1.46379	0.000161053	linear_increasing	2.99132e-05	0.000134007
MMP28	-	-2.67492	-1.88549	-5.43865	-1.73045	-3.52506	-2.30521	-5.48813	-5.74699	-1.99335	-2.15774	-3.67413	-0.904249	-1.06845	-1.96484	-3.52141	-2.42755	-0.420561	-4.45921	-1.80384	-1.58181	-4.47483	-2.12667	-2.99935	-1.61762	-1.95519	-2.34701	-1.9891	-1.52951	-1.86862	-1.32566	-0.149252	-1.36114	1.85246	-0.00610645	-0.946497	-0.379825	-0.630593	-1.03894	-0.609608	0.137172	-0.313233	-2.56685	0.896481	1.38469	1.24176e-05	linear_increasing	2.47876e-05	0.000115635
QSOX1	-	-2.91185	-1.8273	-2.17348	-2.87341	-2.95646	-2.82584	-3.84709	-2.70451	-1.24918	-2.31934	-3.62392	-2.02005	-1.54656	-2.04123	-2.48175	-1.71444	-1.62538	-2.05744	-2.96015	-3.06784	-4.42342	-1.63002	-2.04296	-6.07037	-4.12306	-1.43617	-5.82491	-3.03971	-3.99984	-1.8701	-0.772206	-1.82604	-0.364293	-0.313726	-0.112136	-0.19899	-1.13792	-0.756385	-1.54268	0.442948	-0.658143	-2.77626	0.693265	1.20693	0.0301348	linear_increasing	6.26153e-06	3.56055e-05
LAMC2	-	-4.15044	-3.828	-4.90389	-4.2334	-3.31225	-6.27199	-3.28835	-4.00763	-5.14125	-2.49785	-6.48107	-3.38327	-6.03735	-5.13133	-5.45651	-1.52546	-0.249752	-4.04201	-4.84114	-4.61611	-4.83263	-0.903996	-3.98136	-4.77084	-1.36638	-3.65916	-3.65934	-1.15923	-1.52481	-0.880531	2.81232	1.19588	3.28665	3.20117	2.77738	3.60195	0.481046	3.11802	1.46247	3.08274	2.50196	-3.67124	1.05799	1.70916	5.84808e-09	linear_increasing	4.98101e-13	2.65931e-11
SCEL	-	-3.20942	-2.99376	-4.39393	-5.57199	-2.17269	-4.9226	-2.72147	-2.24983	-1.353	-0.899296	-2.06268	-4.51589	-5.6382	-1.88949	-3.10171	-2.94769	0.156775	-4.70102	0.298923	-2.74614	-1.16145	-2.84965	-3.96576	-1.25816	-0.461799	-1.02287	-2.06964	-1.36146	-2.35699	0.461365	1.37874	-0.20092	0.953938	1.34831	0.663646	2.5459	-1.99817	0.419226	0.640855	1.95339	0.770491	-2.45605	1.24942	1.66844	6.51421e-07	linear_increasing	2.04526e-06	1.32804e-05
PAPSS2	-	-3.31414	-2.52943	-3.00144	-4.94594	-2.35027	-5.8071	-2.78247	-3.04589	-3.51563	-1.95341	-3.04115	-3.98805	-5.5449	-3.9085	-5.6795	-5.19696	0.369789	-1.46176	-2.07006	-3.54464	-2.32802	-1.89991	-4.98022	-2.78304	-1.15879	-2.74497	-2.9553	-2.09979	-2.78644	-0.650365	0.599366	0.917984	1.5062	1.66157	-0.492318	1.73385	-0.191111	1.05086	0.875402	1.91192	0.957372	-3.05661	0.808083	1.48969	9.36643e-07	linear_increasing	8.79214e-10	1.65956e-08
MAPK3	-	-1.53564	-1.38775	-0.800913	-4.55569	-1.42608	-2.69097	-2.0318	-1.70688	-0.597517	-0.830617	-1.61809	-0.918399	-4.80305	-3.33812	-1.81448	-0.761117	-0.803043	-0.76053	-0.992708	-6.49031	-1.47034	-0.850713	-7.32022	-1.52358	-1.1526	-4.1263	-1.07374	-0.819187	-3.04399	-0.858489	0.26328	-0.591736	0.174058	0.48694	0.0747134	0.113527	-0.971514	0.630753	-0.175807	-0.0652503	-0.00610365	-2.0701	0.480951	1.75516	0.044002	linear_increasing	0.000798546	0.00226707
AARS1	-	-0.409282	-5.05682	-0.769981	-1.5623	-1.68357	-2.85818	-3.77048	-1.57078	-0.919071	-1.3433	-3.92459	-0.451241	-2.96866	-1.60328	-2.20682	-2.16531	-1.90845	-1.3533	-0.51646	-1.0917	-1.53132	-2.21637	-5.51586	-3.603	-1.9074	-1.67867	-6.17653	-5.15452	-1.86888	-1.18449	-0.700934	0.324394	0.0947974	-0.16611	-0.478858	-0.413609	-0.749106	-0.534308	-0.674285	-0.0988242	-0.339684	-2.29902	0.363733	1.56203	0.0670177	other_trend	0.000379953	0.00119716
CFD	-	-1.73634	-4.46923	-1.34528	-2.12876	-2.00772	-2.04689	-3.74288	-1.38461	-1.19144	-2.11216	-2.01851	-1.46582	-1.8158	-3.7066	-4.69953	-2.34331	-1.13479	-0.916689	-2.32921	-2.69447	-2.83421	-1.80603	-1.83117	-2.27932	-2.41646	-1.85322	-4.89601	-3.77333	-3.08396	-3.65682	-1.63868	-1.52154	-0.853033	-1.77348	0.560523	-1.42523	-0.285712	-2.10477	-0.193863	-1.86452	-1.11003	-2.45735	0.877037	1.08371	0.173194	other_trend	0.00103664	0.00282908
NARS1	-	-0.800599	-0.812355	-0.787794	-0.38592	-1.12303	-4.49685	-6.34447	-1.09384	-0.253495	-1.09258	-1.18614	-0.937045	-2.64392	-1.55948	-1.02983	-5.49429	-0.747501	-5.48647	-0.783741	-0.215582	-1.20331	-1.23346	-2.13473	-3.70182	-1.32752	-0.767173	-1.21079	-1.46982	-4.77873	-0.445759	-0.580897	0.195092	-0.08762	-0.480949	-0.287665	-0.367109	-0.374275	-0.73432	-0.332547	-0.717668	-0.376796	-1.8516	0.282293	1.74124	0.177831	other_trend	0.0118284	0.0217553
DDAH1	-	-0.788083	-0.8233	-0.0438024	-0.713792	-0.530281	0.701676	-5.83738	-0.603487	-0.0941024	-0.034854	-0.593841	-0.369089	-3.69774	-5.70966	-3.76559	-4.12916	-0.694477	-0.374227	0.103463	-0.35676	0.107301	-0.354348	-4.68321	-0.571696	-0.225079	-0.0164288	-3.49647	-0.652052	-4.44564	-0.371948	0.504353	1.05632	0.635118	0.350644	0.39669	0.312621	-0.264042	0.646747	0.501487	-0.153862	0.398607	-1.43547	0.383823	1.93843	0.168967	other_trend	0.00543989	0.0114143
LIMCH1	-	-2.8618	-3.13945	-3.03971	-2.29831	-1.55498	-3.42041	-4.48456	-1.87597	-1.13569	-2.34686	-1.88977	-1.51098	-4.90591	-7.35222	-5.27902	-2.72872	-0.559893	-2.3868	-2.60399	-2.54107	-2.17304	-1.75969	-4.25203	-6.51254	-2.16507	-5.24144	-2.72738	-2.7716	-5.33461	-1.23298	0.718258	-0.645762	0.920643	0.670631	0.474072	1.41737	-0.464302	0.593161	0.332407	1.61604	0.563252	-3.06955	0.713434	1.64588	0.00361198	linear_increasing	5.78789e-08	5.94883e-07
SERPINB9	-	1.00609	-0.259623	-0.728331	-0.418253	-0.525634	-1.34884	-1.1949	-0.0496817	-0.403054	-0.411536	0.135209	0.111187	-6.71795	-3.7047	-4.36711	-0.685516	-0.159752	-1.02211	-1.4238	-0.23302	-1.30308	-0.895505	-4.77954	-3.98699	-4.45999	-0.470739	-5.2473	-0.260047	-4.65847	-1.07413	0.288718	0.450642	0.228224	0.569764	0.50027	0.407152	0.206861	1.20679	0.354204	0.551337	0.476396	-1.65124	0.286401	2.01062	0.639877	other_trend	0.00206796	0.00506967
FABP5	-	1.73144	0.816446	1.38766	-0.238422	1.28307	-0.292691	-4.87975	-1.08695	1.44718	0.259537	-0.129802	1.75491	-6.5347	-5.03489	-0.434471	-4.30328	1.946	0.666062	2.19863	-2.08547	1.75819	0.793165	-1.09045	-7.30803	-0.41863	1.36813	-3.58754	-5.91006	-4.03524	1.79506	4.3816	5.67297	4.08832	3.37824	2.76791	2.94195	3.15043	3.43753	3.77507	3.66253	3.72565	-0.93883	0.845008	2.87096	0.0545748	other_trend	1.22331e-05	6.23663e-05
TFRC	-	-0.934199	-0.705757	-0.987326	-0.265945	-0.803592	-4.78251	-5.89825	-3.92207	-0.606691	-0.940938	-1.90416	-0.0254145	-1.37719	-2.3708	-1.18561	-0.588662	-0.106828	-1.86606	0.561042	-1.04124	0.63489	-6.151	-3.02537	-4.91264	-2.47173	-0.914745	-1.33656	-4.07985	-2.66073	0.106811	-0.216563	1.52905	0.265869	-0.824765	-0.284306	-0.0802742	-0.619458	-0.961042	-1.40768	-0.224822	-0.282398	-1.81877	0.80035	1.85606	0.145222	other_trend	0.0159346	0.0278168
GALK1	-	-2.21701	-2.96454	-5.28723	-2.20304	-2.30402	-4.545	-2.35354	-4.90932	-3.90609	-1.89263	-2.46318	-1.83627	-2.67372	-5.33633	-2.02931	-2.23073	-3.13573	-6.79708	-2.1999	-1.77754	-2.47984	-2.40313	-2.35122	-2.59299	-2.60972	-2.42014	-6.68553	-3.12501	-1.85125	-2.94886	-1.85741	-1.44459	-2.08735	-2.73968	-2.03505	-1.53533	-2.2136	-1.78859	-1.85876	-1.33219	-1.88926	-3.08433	0.412891	1.40424	0.0471429	linear_increasing	0.0121741	0.022242
H2AC6	-	3.44631	2.61858	2.23948	2.06883	2.43249	3.05086	-5.08519	3.19601	2.65274	2.94136	-3.28475	1.95823	2.39603	-4.16176	-5.91785	2.30951	-5.8745	1.84703	2.69441	2.85595	3.2317	2.30275	2.67298	-2.76415	2.53021	1.47752	2.11611	-3.0369	-4.49935	1.25078	2.6583	2.82344	3.95874	3.76635	3.34131	2.90627	3.01712	3.16743	3.41748	3.04066	3.20971	0.655514	0.414216	3.15206	0.534191	other_trend	0.0155391	0.0273
VPS26A	-	-0.604245	-2.05285	-0.797554	-1.55615	-0.952521	-1.52067	-0.569799	-0.978217	-0.793861	-5.15744	-1.23072	-0.90009	-1.81593	-2.74548	-4.63646	-1.44289	-0.524918	-0.999948	-0.464682	-1.02044	-3.06712	-1.06766	-3.59196	-0.995828	-1.04721	-1.57761	-4.72325	-2.52348	-7.09987	-0.420827	-0.760563	-0.0878491	-0.91729	-0.390266	-0.528098	-0.641367	-0.561314	-0.737875	-0.48097	-0.635918	-0.574151	-1.89599	0.228255	1.64091	0.634183	other_trend	0.0161439	0.0280548
WASF2	+	-1.49537	-1.97525	-1.73245	-7.21238	-1.58677	-2.51012	-4.99912	-2.39768	-2.0378	-1.6458	-1.38606	-1.7699	-2.45066	-5.28504	-5.36539	-4.86814	-1.48969	-2.37802	-1.08758	-2.51854	-2.23902	-3.58824	-7.67753	-1.8984	-2.30135	-2.19513	-6.13928	-2.55137	-1.90926	-1.0673	-0.812986	-0.816426	-0.607128	-0.811533	-1.79401	-0.470316	-1.2999	-0.80011	-0.963648	-0.724587	-0.910065	-2.92529	0.379438	1.83145	0.0387021	linear_increasing	0.00148143	0.00380655
PDHA1	-	-1.42148	-3.98012	-1.89716	-1.60508	-1.41031	-6.4772	-5.27082	-4.1485	-1.13328	-1.54	-1.69796	-1.50241	-1.72364	-2.8088	-2.23419	-2.46022	-2.10295	-1.56055	-1.10648	-1.51616	-2.78727	-2.47377	-1.51559	-4.15419	-1.1951	-1.54505	-5.02217	-4.42401	-3.80305	-0.840436	0.0558458	-0.486483	-1.06677	-1.17931	-0.957656	-0.584844	-1.29098	-0.907565	-1.04948	-1.07716	-0.854438	-2.51193	0.40538	1.46195	0.0174151	linear_increasing	0.00116296	0.00311311
PXN	-	-0.922815	-2.487	-2.50635	-2.37531	-1.10191	-5.14604	-2.74079	-1.94198	-3.5132	-1.67077	-2.29095	-1.88377	-4.24473	-3.15223	-3.51887	-1.28834	-1.18851	-4.33642	-2.51469	-1.33115	-2.58692	-2.21346	-3.47676	-6.56537	-2.34307	-1.55835	-2.50497	-3.17974	-3.73805	-1.05602	0.540137	-0.12741	0.28508	-0.103946	-0.283759	0.937279	-0.0977138	0.764963	-0.555694	0.720843	0.207978	-2.64595	0.510952	1.29087	0.00237561	linear_increasing	5.07181e-08	5.35605e-07
FDPS	-	-1.52138	-0.968278	-0.985466	-1.64421	-0.770059	-4.96616	-4.92919	-6.41143	-0.380276	-0.988108	-1.25587	-0.78105	-1.94393	-1.72197	-1.34913	-6.3722	-0.732366	-1.11658	-0.801238	-3.54861	-1.4753	-1.01376	-5.47869	-1.26739	-1.07849	-4.62384	-4.58597	-1.43679	-1.46868	-0.635947	-0.699975	-0.343054	-0.00457781	-0.402197	-1.37977	-0.611609	-1.51485	-0.700877	-0.520424	-0.432551	-0.660988	-2.20841	0.462138	1.87355	0.0937434	other_trend	0.014386	0.0255544
SFXN3	-	-1.02815	-1.18497	-1.14729	-0.916597	-0.474102	-2.26886	-5.02234	-1.63709	-0.794813	-0.672071	-0.695955	-0.88045	-3.86248	-4.29224	-1.48257	-2.15223	-0.819741	-1.7365	-0.969362	-6.28441	-0.990849	-0.986791	-3.64612	-4.73237	-1.11338	-1.04267	-1.9422	-6.54559	-2.45268	-0.689335	-0.218758	-0.225341	0.298149	-0.420722	-0.264386	-0.582983	-2.27574	-0.663395	-0.544743	-0.387774	-0.52857	-2.08214	0.670544	1.73752	0.453314	other_trend	0.00929777	0.0178703
PSMA4	-	-1.47434	-1.82002	-1.15099	-1.42352	-6.67776	-3.66692	-0.933326	-1.24015	-4.75666	-0.920665	-0.955638	-0.633534	-1.1107	-0.979774	-0.129614	-1.20341	-0.486481	-2.93619	-0.881262	-1.44708	-0.987643	-2.76964	-4.0817	-1.06757	-0.826164	-2.62381	-4.31216	-0.30336	-0.472427	-0.344715	-0.216014	-0.0918675	0.127382	0.315086	-0.440521	-0.374756	-0.800334	0.238045	-0.356248	0.376144	-0.122308	-1.75391	0.383132	1.55604	0.00216841	linear_increasing	0.00237552	0.00567879
PFKM	-	-1.65442	-3.1415	-1.90185	-1.40193	-4.43312	-4.27591	-1.90316	-5.2655	-1.55066	-0.995059	-1.43488	-1.28489	-4.76748	-2.17141	-2.62105	-1.66318	-2.2658	-1.31798	-2.4548	-0.948612	-0.714308	-5.83602	-6.17813	-1.70292	-1.43632	-1.67862	-2.11917	-1.44814	-1.67977	-2.10426	-1.98773	-1.16594	-1.00309	-0.741907	-1.43521	-0.658345	-1.81029	-1.3381	-1.34713	-1.26735	-1.27551	-2.4117	0.418955	1.50083	0.0346675	linear_increasing	0.0243482	0.0396923
ENOPH1	-	-2.85035	-3.1727	-2.89105	-2.77964	-4.34954	-3.04173	-3.45507	-3.41385	-2.73186	-2.76063	-3.03338	-3.06892	-3.38385	-3.37206	-2.5128	-3.11966	-3.03416	-2.48707	-3.21927	-3.33189	-3.22651	-5.54627	-4.19525	-2.9972	-4.9345	-3.49473	-5.33723	-2.81097	-3.06566	-3.04463	-2.5018	-2.564	-3.12641	-2.64246	-2.90345	-2.82426	-2.6613	-2.71979	-2.6647	-2.84808	-2.74562	-3.35542	0.183786	0.76732	0.422958	other_trend	0.0181405	0.0309921
STX7	-	-1.12973	-1.20487	-1.06444	-0.934301	-3.94652	-1.55701	-5.47969	-3.53797	-1.17052	-0.942924	-1.5288	-0.779776	-1.94721	-6.26899	-1.85678	-1.53229	-0.780783	-3.80727	-0.485	-1.56236	-1.27792	-1.38718	-4.74761	-0.504368	-1.69614	-1.60338	-4.36443	-2.09757	-1.98151	-0.678213	0.0490748	0.32247	-0.213327	-0.364145	-0.426499	-0.205112	-0.372535	-0.316277	0.444902	-0.0976047	-0.117905	-2.06185	0.301061	1.54526	0.0140623	linear_increasing	0.000357048	0.00113617
SUSD2	-	-3.04872	-3.43762	-3.07365	-5.19562	-2.93814	-4.54836	-2.57491	-6.48858	-1.63072	-5.32337	-2.3745	-1.84112	-3.15439	-2.14079	-2.62196	-0.547289	0.631113	-2.71349	-1.36639	-2.67031	-4.27509	-1.38085	-3.90348	0.0220567	-2.34799	-0.718513	-4.89121	-2.15686	-0.910297	-0.27115	3.35368	2.17756	3.96935	3.16274	1.43718	3.79923	1.946	3.80134	1.98187	3.586	2.92149	-2.59641	0.938096	1.68958	4.4354e-09	linear_increasing	6.29685e-12	2.2835e-10
GNAS	-	-0.540811	-5.15818	-2.02441	-1.48756	-1.65812	-6.23498	-0.824537	-3.53192	-1.94695	-1.71255	-0.965369	-1.88002	-1.28798	-3.79893	-0.921122	-2.79454	-0.181811	-1.17158	-2.04827	-1.18227	-2.0399	-4.39005	-2.43362	-1.75259	-0.71276	-1.03154	-3.01936	-1.38591	-1.66624	-1.39653	-0.407231	-0.202556	-0.37078	-0.56496	-0.273653	-0.549884	-0.800919	-0.267571	-0.525339	0.191739	-0.377115	-2.03935	0.267588	1.38865	0.0012029	linear_increasing	0.000621594	0.00183518
FAH	-	-2.2417	-2.2918	-1.94108	-2.41329	-1.95064	-2.50239	-2.08189	-2.70531	-1.48054	-1.54689	-4.59071	-1.69868	-3.32305	-1.3839	-4.50927	-1.14006	-1.2688	-1.34659	-1.73099	-1.59581	-2.03988	-1.23067	-1.50749	-6.32432	-5.10628	-1.37778	-3.97906	-1.26377	-3.26574	-1.42216	-0.542232	-0.295535	-0.807326	-0.674624	-1.65772	-1.51477	-0.992408	0.0836212	-0.510727	-1.7028	-0.861451	-2.37535	0.602037	1.31906	0.0499649	linear_increasing	0.00125015	0.00329289
HNRNPUL2	-	0.910873	0.925734	1.09682	0.413556	0.339566	0.0596278	-4.13554	0.169079	1.23754	0.602605	0.448415	1.28401	-4.06136	-4.81789	-0.773818	-3.4705	0.994865	0.778365	0.931892	0.179565	0.857556	1.46164	-2.92114	0.417771	1.35816	0.648073	-4.81563	0.148371	-2.87572	1.33257	1.22762	2.03075	2.10376	1.87622	1.18574	1.2921	0.903543	1.97452	1.45893	1.30408	1.53573	-0.375831	0.423238	2.0491	0.189963	other_trend	0.00608646	0.0124714
PSMB8	-	-0.928825	-1.1003	-1.52992	-5.07373	-1.55187	-3.96763	-5.09309	-3.78713	-0.859238	-1.54043	-1.57935	-1.39679	-1.72105	-6.82084	-1.29749	-1.56908	-0.880798	-1.18842	-1.19598	-1.48089	-1.75117	-0.807195	-5.1881	-5.10012	-1.27605	-1.35692	-1.69946	-1.2997	-1.44764	-0.366934	-0.462178	-0.654263	-1.12563	-0.385788	-0.598256	-0.415737	-0.552257	-0.646497	-0.801887	-0.391938	-0.603444	-2.16187	0.227656	1.68463	0.0130725	linear_increasing	0.00630292	0.0128328
CYP27A1	-	-1.2766	-1.76581	-4.70445	-1.52997	-1.95894	-3.1058	-6.44507	-1.58016	-1.14477	-2.58355	-1.44424	-1.32376	-2.44326	-5.84525	-1.63286	-2.20329	-1.73868	-2.29145	-1.25764	-5.58449	-1.43636	-1.97679	-4.89404	-2.97472	-2.5404	-1.79312	-5.25697	-1.9704	-4.17059	-0.537874	-0.966868	1.42587	-1.14357	-1.9622	-2.20559	-1.80141	-1.76925	-1.68502	-0.901791	-0.445476	-1.14553	-2.64704	1.05906	1.60493	0.101173	other_trend	0.00901035	0.0173903
APMAP	-	0.493265	-5.09533	-0.529541	-0.723379	-0.290794	-4.3513	-3.36495	-1.4329	-0.0862648	-5.15657	0.407394	-0.0228823	-3.3596	-0.507814	-4.12299	-0.408022	-0.409535	-0.354222	0.0801225	-0.0033899	-1.20282	0.208607	-6.32822	-0.41526	-0.079962	0.287552	-1.74638	-0.895839	-1.01304	0.370722	0.840767	0.595549	0.471493	0.662764	-0.164111	0.588437	-0.195719	0.901775	-0.081327	0.528988	0.414862	-1.33511	0.410036	1.93441	0.00531044	linear_increasing	0.00765931	0.0151142
STX12	-	-1.58083	-7.06705	-2.13429	-2.08239	-1.58073	-4.15029	-2.01833	-1.58173	-1.16792	-1.59833	-1.49075	-1.67496	-3.29338	-4.93874	-1.94118	-1.85041	-1.199	-4.90861	-1.51845	-1.14175	-1.71794	-1.32854	-2.94643	-1.87072	-1.18135	-1.81672	-6.03323	-1.43877	-1.99672	-1.4118	-0.950355	-0.715484	-1.33611	-1.05585	-1.05496	-0.971574	-1.7565	-0.975077	-1.44115	-1.33647	-1.15935	-2.35538	0.303706	1.52858	0.0186114	linear_increasing	0.0195561	0.0329132
PPA2	-	-0.566202	-1.43656	-4.21282	-0.479753	-0.582114	-4.33813	-0.859325	-6.24586	-0.60218	-0.449824	-7.13685	-0.584405	-0.668655	-1.19336	-0.697058	-5.87597	-0.168828	-1.79683	-0.24279	-0.44595	-1.08715	-1.04739	-2.64788	-1.08306	-0.823473	-0.548673	-4.51625	-1.69291	-0.624385	-0.0230796	-0.00798787	1.17976	0.247699	-0.12363	-0.616907	-0.283406	-0.637716	0.174109	-0.739577	-0.0359396	-0.0843593	-1.75592	0.562093	1.98361	0.00953973	linear_increasing	0.0129012	0.0233485
UQCRQ	-	-2.15818	-1.81405	-1.42681	-1.66679	-1.62422	-1.70447	-2.70806	-4.1682	-1.25546	-1.60735	-6.3653	-1.73833	-4.6263	-4.69701	-1.95379	-2.27942	-1.50106	-1.83958	-1.49012	-1.86042	-2.06234	-1.64737	-5.62385	-2.27734	-1.92183	-1.36003	-4.08085	-2.42471	-4.68132	-0.753592	-0.878842	-0.75742	-1.33568	-1.39042	-1.36514	-0.537129	-2.71583	-1.13139	-1.33693	-0.750681	-1.21995	-2.51061	0.609141	1.43543	0.149952	other_trend	0.00923399	0.0177833
DHX15	-	-0.381456	-0.733761	-1.01901	-1.3339	-0.962148	-0.782513	-2.25966	-1.63342	-0.637815	-1.0259	-1.29366	-0.632137	-1.72221	-5.00152	-3.08531	-4.94866	-0.855982	-2.71692	-0.906351	-0.939836	-0.196134	-0.960564	-5.36854	-1.65885	-1.37188	-0.862469	-4.14208	-1.70733	-6.23419	-0.632527	-0.454476	-0.64388	-0.769144	-0.679904	-0.645293	-0.507743	-1.18524	-0.690027	-0.660108	-0.688482	-0.69243	-1.86689	0.19587	1.641	0.943596	other_trend	0.0311108	0.048892
DLAT	-	-0.647107	-1.18812	-0.653143	-0.916047	-0.679605	-1.35745	-2.50749	-1.2891	-0.442458	-1.19786	-1.14886	-0.899794	-1.51852	-6.72142	-0.82404	-4.89746	-0.596335	-0.907556	-0.698068	-0.376122	-0.150748	-1.47786	-3.40955	-3.97753	-1.24598	-0.455401	-6.03776	-3.31931	-0.974918	-0.351458	0.480952	-0.048948	-0.429815	-0.472261	-0.0453401	-0.556305	-0.371666	-0.198655	-0.550675	-0.301521	-0.249423	-1.69557	0.316693	1.70977	0.357724	other_trend	0.0120335	0.0220536
CASP1	-	-1.30392	-3.08522	-7.50948	-1.16969	-1.43987	-5.08406	-2.78352	-2.17896	-1.45661	-1.97564	-1.98176	-1.44593	-1.97451	-4.84522	-2.08677	-6.25578	-1.23441	-2.17461	-1.12651	-1.24084	-1.54651	-4.84592	-2.89982	-3.8516	-2.16834	-1.65233	-2.10926	-2.19015	-2.04178	-0.957386	-0.975312	-1.18933	-0.974293	-0.689167	-1.77043	-1.17536	-1.75557	-0.770274	-1.03646	-0.686261	-1.10225	-2.55388	0.391142	1.62499	0.00962842	linear_increasing	0.0085018	0.0165389
RAB21	-	-1.53779	-1.68142	-1.47132	-1.72921	-1.34928	-2.77188	-2.61306	-2.62175	-1.4659	-1.75225	-1.61415	-1.66518	-4.48478	-4.34602	-3.73596	-2.4411	-1.46584	-1.70476	-1.46454	-1.96834	-2.02775	-1.89269	-5.46965	-3.10984	-2.54701	-1.41482	-2.12517	-4.9321	-6.17623	-1.04884	-0.199997	-0.794051	-0.611049	-0.707285	-0.694331	-0.502791	-1.17535	-1.06885	-0.618036	-0.777461	-0.714921	-2.48762	0.274518	1.3436	0.247644	other_trend	0.00020376	0.000709467
LRRC47	-	-1.90336	-1.58714	-1.88705	-2.09902	-1.68968	-1.95019	-2.77473	-2.18271	-1.4721	-1.87266	-2.7171	-1.55305	-4.41848	-4.29548	-2.43933	-1.19128	-1.38843	-1.8139	-2.0587	-2.1896	-1.57345	-2.03829	-2.65085	-5.36548	-6.27668	-2.11956	-7.17568	-4.87852	-4.41599	-1.90315	-1.84529	-1.5619	-1.76167	-1.74394	-1.48322	-1.60982	-1.56799	-1.71603	-1.38694	-0.739626	-1.54164	-2.72939	0.314162	1.54869	0.799397	other_trend	0.0219607	0.0363866
TBCA	-	-6.05339	-0.403327	-0.2678	-0.926344	-0.402097	-5.50879	-0.988923	-1.69395	-1.13605	-0.689274	-2.94626	-0.571198	-0.7058	-1.47724	-1.63854	-1.28968	-0.389661	-4.12493	-0.169024	-5.10801	-0.656558	-1.62083	-4.15195	-1.06154	-1.08493	-4.07199	-1.40545	-0.808583	-1.25229	-0.855164	0.0129817	-0.104461	0.0841656	-0.146374	-0.962893	0.215691	-0.405072	0.126074	0.0850429	-0.217135	-0.131198	-1.78199	0.345688	1.68181	0.0187735	linear_increasing	0.00407812	0.00899078
SYNPO	-	-2.71889	-1.77583	-1.82286	-1.82776	-1.66562	-5.09214	-4.10489	-1.75357	-1.81036	-1.99425	-4.34563	-2.01031	-2.94265	-2.44516	-2.56139	-2.10598	-1.54559	-3.64196	-2.03925	-2.35031	-2.23469	-1.35495	-5.215	-2.22554	-2.12983	-2.12438	-5.55976	-2.04001	-2.433	-1.65912	-1.69219	-2.65782	-1.56718	-1.49317	-1.19888	-0.975289	-2.65942	-1.92565	-1.27193	-1.43365	-1.68752	-2.58436	0.575254	1.15062	0.14214	other_trend	0.0238528	0.0390836
NIPSNAP3A	-	-1.11821	-1.5837	-0.910985	-7.19866	-0.515108	-1.73821	-3.81795	-1.82374	-0.645444	-3.77699	-0.805232	-0.897423	-1.5823	-4.70321	-1.1269	-1.48216	-0.638828	-0.939284	-1.15099	-0.879599	-1.94086	-0.76192	-5.35376	-1.15678	-0.353015	-0.950527	-4.99117	-2.21451	-0.910844	-0.622236	-0.190135	0.0679525	-0.300422	-0.55346	-0.544081	-0.479108	-0.743754	-0.629061	-0.690848	-0.614095	-0.467701	-1.88635	0.253582	1.71075	0.0249541	linear_increasing	0.0135067	0.0242843
GART	-	-1.23122	-4.99669	-1.67762	-2.31616	-1.53724	-2.21513	-5.49707	-2.4674	-1.29766	-1.73011	-5.09308	-1.64602	-2.50096	-2.00958	-2.27775	-2.03022	-2.28748	-1.97739	-1.97308	-1.87569	-2.12358	-2.57797	-2.99367	-4.0472	-2.15	-1.88821	-5.96419	-3.22127	-2.30055	-1.21973	-1.43345	-1.31249	-1.50381	-1.71596	-1.573	-1.96249	-1.40475	-1.81574	-1.64393	-1.78736	-1.6153	-2.5708	0.206718	1.27122	0.102311	other_trend	0.0242552	0.0395743
PRPF8	-	-0.686818	-2.6069	-1.24505	-1.00737	-0.939244	-4.43455	-4.70909	-2.00898	-1.23903	-2.25152	-0.422136	-0.883183	-5.10023	-2.76426	-3.45497	-2.76269	-1.03057	-1.24751	-1.25631	-1.42193	-1.94811	-3.07744	-4.67499	-2.32771	-1.49555	-0.829612	-3.13301	-1.77241	-5.2094	-1.9145	-0.63256	-1.1486	-0.959663	-1.19297	-0.767829	-1.34761	-2.07167	-1.20465	-0.80017	-1.14847	-1.12742	-2.26184	0.402861	1.40619	0.348972	other_trend	0.0169589	0.0293648
IARS2	-	-1.31335	-1.80643	-1.51678	-1.66915	-1.07712	-2.45767	-4.92022	-2.30552	-1.87213	-1.61045	-4.13528	-1.85898	-4.03938	-5.63415	-4.54175	-2.21589	-1.56213	-1.40309	-1.82561	-1.87315	-2.11112	-2.06971	-1.83885	-2.22275	-2.26946	-1.56483	-6.69619	-2.40169	-2.39861	-1.46969	-1.75573	-0.457791	-1.24135	-1.44055	-1.49133	-2.02602	-1.39099	-1.05118	-1.87988	-1.8467	-1.45815	-2.48937	0.466564	1.38434	0.248467	other_trend	0.0273374	0.0438219
GPD1L	-	-2.07988	-1.67589	-0.849438	-5.25917	-4.39285	-0.719768	-1.4425	-3.19509	-0.969823	-1.39442	-1.65678	-3.99241	-1.18734	-5.21136	-0.958287	-1.04634	-0.111349	-1.10532	-1.1859	-0.458809	-0.778033	-1.34616	-4.0097	-1.0252	-1.21875	-0.115965	-1.54115	-1.11628	-1.35063	-0.101669	0.760354	0.32697	0.682842	0.993079	-0.0269407	0.833394	-0.452076	0.343771	0.46709	0.825275	0.475376	-1.71654	0.446565	1.44707	1.86431e-05	linear_increasing	3.58991e-05	0.000156104
SYNCRIP	-	0.318741	-0.181494	0.0457499	-0.19949	-2.70502	-3.80255	-4.66109	-0.444096	0.00783584	-0.286474	-0.203305	-0.374917	-0.415037	-0.180511	-0.454498	-5.73634	0.447104	0.100798	0.623893	-0.253085	-4.36509	-0.741225	-3.31787	-0.316018	-0.105467	-0.147878	-0.520842	-0.123069	-5.00979	0.49339	0.793992	0.800621	1.35306	0.967948	0.76913	1.09615	0.406744	0.800222	0.533602	1.07141	0.859288	-1.08359	0.276266	1.85014	0.057043	other_trend	0.00222335	0.00538168
EVPL	-	-3.53498	-3.4406	-3.78495	-4.58646	-3.61327	-4.37375	-2.58519	-3.7381	-1.51097	-0.2008	-2.35026	-1.9366	-4.63313	-3.94891	-4.01694	-1.60208	-0.451904	-2.70572	-0.921848	-0.889893	-1.45116	-0.611576	-4.80761	-1.35284	-1.1651	-1.21277	-2.92568	-1.17704	-2.21278	0.411638	2.10386	0.680287	1.84192	1.69524	1.19735	2.03687	-0.737208	1.54429	0.226238	0.804071	1.13929	-2.37771	0.905794	1.49391	3.82504e-09	linear_increasing	2.52011e-08	2.78371e-07
CD109	-	-4.36555	-5.90384	-4.39294	-2.049	-2.32057	-2.29061	-1.35572	-2.78356	-1.28274	-1.08557	-3.43064	-1.37423	-2.81389	-2.39984	-2.09541	-2.44844	-1.00966	-2.56366	-2.25636	-2.20694	-5.46476	-1.36061	-4.36687	-2.57473	-2.17711	-1.84307	-1.77158	-2.53932	-2.1253	-1.8802	-0.174801	0.664078	-0.389442	0.906725	-0.770997	0.137324	-2.04921	-1.46051	0.0607917	0.482452	-0.259359	-2.55109	0.940142	1.22718	1.57593e-05	linear_increasing	3.9733e-06	2.38647e-05
HSPA12B	-	-2.04146	-1.59976	-3.21789	-4.99736	-1.15846	-4.13095	-3.21564	-4.25945	-2.41454	-1.71799	-2.70185	-3.80681	-3.66784	-2.91056	-1.3707	-0.329087	0.22877	-1.19621	-2.21022	-0.763679	-3.66448	-0.980483	-4.20681	-2.25138	0.0941779	-0.0212127	-2.28948	-2.95208	-1.90658	-0.671597	1.64374	1.30955	0.449069	1.32026	1.31144	2.4666	-0.231085	1.63186	1.19252	1.58282	1.26768	-2.21105	0.725662	1.42546	4.20589e-07	linear_increasing	8.04859e-09	1.08939e-07
FKBP1A	-	-4.6903	-0.309302	0.390373	-0.252812	0.311912	-3.8068	-0.835479	0.317356	0.185512	0.224907	-0.177752	0.27686	-6.19182	-2.98221	-0.951366	-0.192782	1.75057	0.998218	0.986536	0.268117	-0.124102	0.280613	-2.06784	-0.661754	0.13341	0.703614	-4.66606	0.717621	-0.685917	0.424593	2.21733	1.96598	2.49244	2.18139	1.74346	2.28014	2.4566	2.24634	1.99387	2.21046	2.1788	-0.687536	0.226539	1.90508	0.000441949	linear_increasing	3.30743e-05	0.000145134
PRPF19	-	-0.894236	-1.42574	-0.884065	-1.45365	-1.42129	-3.41034	-0.687648	-1.49735	-0.638841	-0.668154	-0.898919	-1.11094	-2.46382	-5.11779	-0.551096	-5.47374	-0.878297	-1.31901	-1.32931	-2.09371	-1.76428	-1.75954	-3.07594	-0.923203	-0.770013	-1.47541	-5.36926	-3.57191	-5.65665	-0.0600606	-0.741496	-0.417036	-1.26711	-0.758265	-0.44026	-0.430165	-0.497658	-0.593466	-1.04027	-0.351825	-0.653755	-1.95481	0.300922	1.60196	0.681842	other_trend	0.0155876	0.0273601
CD81	-	0.670464	-0.993162	-0.0597547	0.237869	0.339252	-2.79968	-3.4751	-4.19141	0.00351221	-0.246093	0.338263	0.486627	-0.128988	-4.20593	-0.151887	-4.91697	0.184103	-0.998194	-0.340641	0.63718	-1.63878	-1.38362	-4.84336	0.305998	-0.256054	0.332092	-0.17358	-0.339756	-0.288374	0.695293	1.55377	1.83133	1.59615	2.01001	1.98468	1.48923	1.69289	2.09357	1.32743	2.0081	1.75872	-0.906689	0.263566	1.73544	0.00208766	linear_increasing	2.49302e-05	0.000116019
EEA1	-	-2.34706	-2.27115	-1.81292	-2.16242	-2.01452	-2.62977	-3.31812	-2.47489	-2.02645	-2.30353	-2.01366	-1.99513	-6.06345	-4.66358	-1.78333	-4.20134	-1.72185	-2.23334	-1.97227	-1.99361	-2.80936	-2.18359	-2.95511	-2.15557	-2.26103	-1.95125	-3.11891	-3.03285	-2.44401	-1.76296	-1.95808	-1.47167	-2.14532	-2.02581	-1.73717	-1.90493	-1.03823	-2.19422	-1.57432	-1.91756	-1.79673	-2.5559	0.352505	0.952981	0.141525	other_trend	0.0191886	0.0324652
ABCA3	-	-2.56354	-6.24546	-3.58759	-4.92123	-0.677304	-5.76087	-2.68468	-2.45615	-1.60045	-1.39493	-3.0471	-1.189	-6.20839	-6.06042	-1.21948	-1.90916	-0.580495	-3.59324	-2.06146	-0.589068	-3.81124	-1.12745	-3.84872	-1.76106	-0.923579	-0.930073	-2.18367	-2.80578	-2.37083	0.232009	0.464797	2.43419	0.981543	1.94808	0.124651	0.564447	0.59789	0.149677	0.221274	1.37478	0.886133	-2.59601	0.795853	1.80588	7.90123e-07	linear_increasing	8.57114e-07	6.43505e-06
TMED9	-	0.0222689	-0.145123	-0.424144	-0.770305	-0.189443	-0.932251	-1.19678	-1.10029	-0.0821875	-0.735577	-0.2565	-0.212263	-1.86998	-0.98821	-4.58319	-0.717144	0.275984	-0.226822	0.128477	-4.51415	-0.224604	-1.38518	-1.96372	-4.68926	-0.81627	-0.7659	-2.74013	-2.71326	-2.24631	0.335861	0.255788	0.184249	0.737011	0.538195	-0.814291	-0.520494	0.0494058	0.324771	0.182872	-0.0644977	0.0873009	-1.19088	0.463741	1.41503	0.628987	other_trend	0.00828657	0.0161858
DNM1L	-	-1.20888	-2.33139	-1.83636	-1.73095	-1.21592	-3.0989	-2.36119	-2.28417	-0.962631	-1.9036	-1.80008	-1.67384	-2.10276	-6.5365	-5.28615	-2.61694	-1.21351	-1.14222	-1.55186	-1.53995	-1.7965	-2.221	-2.74549	-4.90499	-3.06723	-1.13381	-3.73806	-5.80707	-2.0766	-1.19995	-0.584609	-0.839839	-0.799549	-1.03639	-0.755226	-0.945604	-1.67237	-0.744615	-0.856789	-1.02913	-0.926412	-2.43628	0.295727	1.45106	0.260023	other_trend	0.00247861	0.00588134
IFI30	-	1.75795	0.441247	-0.258659	0.70784	2.14767	-4.43682	0.831001	0.193372	1.35202	1.09866	0.686538	1.371	0.0141719	-0.579843	-3.56206	0.795035	0.639718	0.358462	3.19558	1.11558	1.87715	-2.68926	-0.86116	0.249273	-4.87605	1.58043	-3.49942	0.564292	-3.57633	1.94229	1.44148	4.10961	2.36393	2.04664	1.13828	0.515566	1.89813	2.51779	1.48074	2.46253	1.99747	-0.0473438	0.977815	2.0911	0.244329	other_trend	0.005185	0.0109512
GSTT1	-	0.387843	-5.89046	-1.15088	-3.01643	-0.0191415	-1.14658	-1.32332	-1.06868	-0.138834	-0.775304	-1.12164	-1.0121	-1.68276	-1.20662	-1.3811	-1.22104	-0.907535	-6.24781	-1.04412	0.112837	-1.18416	-4.59472	-3.42426	-2.66271	-1.02531	-4.61626	-0.986277	-1.21354	-1.51087	-0.680733	-0.237279	1.2016	0.252695	0.00500443	-1.29224	-1.69916	-0.0255801	0.152134	-0.369893	-0.379015	-0.239173	-1.72508	0.806452	1.66748	0.110228	other_trend	0.0103637	0.0195667
MAT2A	-	-0.287059	-1.0319	-0.705267	-0.834221	-0.121954	-1.29443	-1.32209	-1.41088	-0.696708	-0.951277	-1.11952	-0.966456	-2.92543	-1.60663	-2.53315	-1.11008	-1.21233	-5.79431	-0.930723	-1.07132	-0.805401	-4.57446	-4.70587	-1.26317	-1.4069	-0.811612	-2.59742	-1.37079	-1.41743	-1.0159	-0.731175	-0.35029	-0.305567	-0.757148	-0.535417	-0.888223	-0.845682	-1.09154	-0.774356	-0.0989527	-0.637836	-1.59649	0.30683	1.31765	0.731251	other_trend	0.0295113	0.0468767
GSTM3	-	-1.04407	-0.648931	-0.707395	-0.677388	-4.56894	-1.31915	-0.207594	-1.72036	-0.80899	-2.93417	-6.12	-0.568446	-0.845026	-0.380693	-0.697835	-1.47263	-0.733684	-1.13665	-0.768009	-1.19941	-6.32398	-0.285184	-4.69158	-0.00276002	0.0960067	-1.85185	-0.196756	-1.16077	0.549689	-1.23459	0.231116	0.379823	1.56318	0.8228	-0.503086	-0.410148	-0.941321	-0.552193	-0.359666	-0.535252	-0.0304744	-1.45537	0.770073	1.73897	0.0214725	linear_increasing	0.0171016	0.0295321
PSMB6	-	-5.11104	-1.4768	-1.7621	-1.84099	-3.40613	-5.95141	-1.07249	-2.20723	-1.69447	-1.50297	-1.5746	-1.92861	-1.75045	-1.4836	-1.92623	-1.90605	-1.47496	-1.80825	-2.19624	-1.40499	-1.86003	-1.70736	-5.83744	-1.49362	-1.57467	-3.71116	-1.4607	-1.01198	-1.76136	-1.67692	-1.1902	-0.85619	-1.19496	-1.44392	-0.429949	-0.984152	-0.94649	-1.45099	-1.08421	-1.7531	-1.13342	-2.18583	0.368127	1.29577	0.00584194	linear_increasing	0.01626	0.028231
LMO7	-	-4.07969	-5.00514	-1.90361	-4.00523	-3.97408	-4.57029	-2.5435	-5.0966	-2.25056	-3.04246	-2.30442	-2.63344	-3.75971	-4.70028	-1.83562	-0.241443	0.420352	-1.75108	-0.348699	-2.34353	-2.87434	0.296804	-5.52171	-0.728094	-3.01455	-0.411027	-2.66365	-1.81319	-1.35329	0.959331	2.72363	1.50554	2.45635	3.17422	2.3854	2.52149	0.727498	2.98797	2.32846	2.94929	2.37599	-2.43643	0.742848	1.75422	6.6662e-10	linear_increasing	3.74673e-10	8.00135e-09
LAMB3	-	-5.08817	-3.40351	-5.18907	-2.40278	-3.15194	-2.10656	-1.61088	-2.2031	-2.06086	-2.33468	-2.42159	-1.23266	-2.67444	-2.82917	-1.93923	-1.21465	1.20752	-1.16786	-0.791013	-0.593719	-2.15364	-0.0824421	-3.75967	-1.45749	0.0311322	-1.62038	-1.50273	-0.0396169	-0.932999	0.0381255	3.38078	2.41513	3.744	3.70603	3.48377	4.08936	2.29401	3.93426	3.00795	3.62326	3.36786	-1.82294	0.611594	1.44124	1.84364e-12	linear_increasing	2.3362e-13	1.47286e-11
ALDH3A2	-	-0.830965	1.86677	-0.145675	-0.94501	-1.57449	-0.79627	0.0607456	-3.3908	-0.273545	-0.0804039	-0.413976	0.265312	-0.46729	-4.13766	-4.20095	-0.245698	-0.12302	0.272076	-0.00121871	0.232483	-0.213671	-0.505729	-3.88907	-0.457203	-0.111926	0.0528116	-5.25725	-0.383319	-0.652695	0.524173	0.704818	0.885355	0.212779	0.610638	0.537482	1.15795	0.131712	0.730143	0.608253	0.984629	0.656376	-0.860782	0.318005	1.6308	0.124959	other_trend	0.0061809	0.0126332
CNP	-	-1.72719	-2.21647	-1.84709	-1.69132	-2.55508	-2.90995	-2.37643	-5.77003	-2.21154	-4.94993	-3.64087	-1.89598	-1.76918	-3.64278	-2.20234	-2.85982	-1.4956	-2.02977	-1.93347	-1.92092	-2.9714	-3.6038	-3.7628	-1.58831	-0.972994	-1.96515	-1.79115	-4.03072	-1.5801	-1.98391	-1.83082	-2.25452	-1.42665	-1.62012	-1.63117	-1.99908	-1.74357	-1.40673	-1.9556	-1.19727	-1.70655	-2.52987	0.317183	1.09464	0.0444577	linear_increasing	0.0253509	0.0410138
PPT1	-	-1.06171	-1.65955	-1.81256	-1.73639	-3.23013	-4.17326	-5.0929	-1.05544	-1.52786	-1.2662	-3.72943	-4.09562	-6.01476	-2.60432	-4.63189	-4.28685	-6.39135	-5.02903	-3.17614	-3.20068	-4.8873	-4.32563	-3.79582	-2.86127	-5.17981	-3.42996	-4.63149	-3.47199	-5.18042	-0.625632	-0.114406	3.93418	-1.19379	-1.80987	-0.598838	-1.55578	-4.17973	-0.464495	-0.490468	-0.79681	-0.727	-3.47218	2.00684	1.57357	0.0920279	other_trend	7.09207e-05	0.000286365
PECAM1	-	-3.22658	-4.28349	-2.90279	-4.89098	-1.37323	-5.50649	-3.41511	-1.20012	-3.54157	-1.25054	-0.775308	-1.21411	-4.25089	-4.30209	-1.90941	-0.776536	0.483208	-2.15799	-1.50546	-0.923054	-1.10972	-0.670267	-2.69133	-2.42776	-1.49359	-2.90734	-2.37085	-2.06842	-1.71131	-0.503707	1.98577	1.7171	1.66979	3.34931	1.59913	3.72193	2.00428	2.42069	2.6232	2.74122	2.38324	-2.22923	0.728902	1.44954	1.32281e-08	linear_increasing	1.03233e-11	3.48095e-10
RAB14	-	-0.213399	-0.154555	0.42183	0.333673	-0.480867	-5.17849	-0.405997	-0.790317	-0.0588777	-0.108685	-0.469635	0.23173	-5.61043	-4.07774	0.531262	-0.585422	0.474389	-0.0163047	0.346011	0.163818	-0.265961	-0.360342	-4.5013	-0.488865	-0.158403	-0.0373382	-4.09598	-0.164045	-0.204033	0.951242	0.671159	1.22412	0.548396	0.797773	0.872544	0.549738	0.0165835	0.984621	1.05957	0.799221	0.752373	-0.832434	0.336684	1.81257	0.0622738	other_trend	0.00963228	0.0183985
PHGDH	-	-0.365192	-0.424261	-0.429052	-0.915589	-1.44189	-0.726069	-5.10551	-1.64883	-1.51471	-1.12025	-2.21362	-1.0357	-1.67397	-2.46061	-1.18027	-1.7042	-0.884349	0.471589	-1.13663	-1.82688	-2.90124	-1.69395	-1.84378	-4.30564	-1.3818	-1.10416	-3.73015	-4.66453	-2.38877	-1.08789	-0.646163	-1.09163	-0.533749	-1.03171	0.462119	-0.270795	-0.370074	0.0499389	-0.734552	-0.716485	-0.488311	-1.74793	0.477644	1.29047	0.571174	other_trend	0.0047853	0.0103109
HSDL2	-	-1.07841	-1.45425	-1.50535	-6.0164	-1.41136	-1.65068	-1.87747	-1.03058	-0.831303	-1.24399	-0.961572	-1.50584	-2.56029	-3.76969	-1.30468	-0.929618	-1.12796	-0.994383	-1.34276	-1.05783	-1.16888	-2.20334	-4.49483	-1.58994	-1.89305	-2.46433	-1.38264	-1.7093	-4.68357	-0.39694	-0.122027	-0.285896	0.011268	-1.14412	-0.216911	-0.276585	-1.07737	-0.442654	-0.275717	-0.845432	-0.467545	-1.85471	0.406992	1.2775	0.055113	other_trend	0.00182703	0.00456638
STAT3	-	-0.496482	-2.03186	0.00847866	-0.673356	-0.370985	-2.25337	-1.59579	-1.34331	-0.354547	-0.363303	-0.488262	-0.421701	-1.51516	-5.08828	-0.667988	-1.34243	0.419336	-0.485127	-0.262446	-0.320178	-1.4606	-0.838416	-5.84492	-2.98255	0.0256843	-0.663273	-3.1317	-0.0745336	-4.21698	0.338063	0.70355	0.291865	0.131195	0.797911	0.691692	1.09745	0.502303	0.852352	0.815819	0.354782	0.623892	-1.2832	0.297155	1.56176	0.0812257	other_trend	0.00049877	0.00151204
DPT	-	1.21226	1.66866	1.5032	1.40581	1.9195	0.761497	-5.26234	-4.40987	2.22871	1.88522	1.94991	2.23245	2.29356	-4.01603	2.06984	-4.99354	2.91727	1.44597	1.51039	-5.30298	-0.106471	1.11779	0.464659	3.07348	1.84535	1.20237	2.05763	2.71598	2.56254	1.37086	2.81131	2.1135	3.12028	3.62412	2.95441	2.92679	2.15125	3.06899	2.19493	3.36208	2.83276	0.644123	0.52256	2.57439	0.0256692	linear_increasing	0.0117163	0.0215696
NEXN	-	-3.00239	-1.96305	-1.93434	-4.72513	-2.00267	-2.44174	-2.31765	-1.77763	-1.76075	-2.192	-1.8751	-2.1213	-2.62738	-2.208	-2.54595	-2.02467	-1.23281	-1.83155	-2.02226	-6.05937	-5.3765	-2.02599	-3.53758	-2.09942	-2.51106	-5.08765	-2.36955	-2.06725	-4.53968	-2.34519	-1.84241	-2.54407	-1.39738	-1.90099	-0.708818	-1.37526	-2.17522	-1.72275	-1.07686	-1.93986	-1.66836	-2.68752	0.539012	1.21539	0.422281	other_trend	0.014854	0.0262418
AQP1	-	-1.69267	-3.6529	-1.43158	-0.126443	-0.266196	-1.44331	-1.04455	-1.26253	-3.58836	-0.297142	-0.96416	-0.166411	0.100576	-0.451073	-0.823115	-0.637295	-5.0793	-1.09469	-0.0964568	-0.684541	-0.965647	-4.91881	-5.27793	-0.569277	-0.19034	0.252112	-0.973868	-2.36816	0.444663	0.369586	0.90116	-0.448725	-0.00108591	0.771813	0.213555	1.19239	0.00268408	-0.424476	1.46403	0.503626	0.417496	-1.29666	0.659183	1.6153	0.00803012	linear_increasing	0.00245939	0.00584295
APPL1	-	-1.20956	-1.33426	-1.42316	-1.79513	-1.25704	-1.48624	-2.12379	-2.21852	-1.66248	-6.41279	-1.64261	-1.36356	-2.24455	-2.24039	-1.24981	-5.61462	-1.07844	-0.907168	-1.37203	-1.43582	-1.42787	-2.22477	-1.81517	-3.11096	-1.3379	-1.00194	-4.51285	-1.38793	-4.79752	-1.22401	-0.354601	-0.81008	-0.563414	-0.573243	-0.613471	-1.24135	-1.01497	-0.700299	-1.18976	-0.932929	-0.799411	-2.0971	0.290819	1.40023	0.175453	other_trend	0.00639872	0.0129593
COMT	-	-1.71264	-0.793108	0.09567	-0.902915	-0.000223124	-1.09033	-0.685205	-0.213037	0.027376	-0.873991	-0.209126	0.0280463	-3.19202	-2.19597	-5.11656	-4.8349	0.325142	-0.364689	-0.278734	-1.45388	-1.5397	-1.29423	-4.61216	-1.52286	-0.980769	-4.54771	-0.764324	-1.05404	-1.98447	0.405433	1.08907	2.36927	0.963433	1.12178	0.829087	1.57723	0.998712	1.12765	0.884757	2.16372	1.31247	-1.37786	0.544554	1.57589	0.0275882	linear_increasing	5.96427e-06	3.45281e-05
DYNLL2	-	1.07644	0.988274	0.893775	0.63499	1.03846	1.74978	0.190032	0.69108	1.14928	0.660782	-0.685099	0.642905	-0.35319	-3.17272	-6.50846	0.273195	0.258714	0.696299	-0.652113	0.193572	0.431791	0.169055	0.363675	-4.27627	-0.276887	0.597557	-5.14909	-0.879497	-4.62365	0.572451	2.05428	1.49107	2.22407	2.0009	1.70977	2.17526	0.397638	2.62778	1.71926	2.00688	1.84069	-0.443495	0.597575	2.08799	0.634846	other_trend	0.00165698	0.00421259
NCEH1	-	-1.41817	-2.70577	-3.3653	-2.61228	-1.6109	-2.74568	-2.29029	-2.52963	-1.83402	-2.32331	-1.28738	-2.01866	-5.22495	-2.51099	-1.70527	-1.49427	-4.11689	-2.57359	-0.892432	-2.31075	-1.78998	-1.59568	-5.5311	-2.76572	-2.72042	-1.92582	-8.52443	-2.63923	-2.85719	-1.11513	-1.12171	0.37835	-1.01759	-1.58795	-1.59038	-1.94081	-1.60279	-1.74126	-1.57074	-1.61329	-1.34082	-2.63451	0.662273	1.53274	0.209342	other_trend	0.0141279	0.0251335
RAC1	-	2.42456	0.20308	2.3345	-2.20666	2.52033	1.21494	0.74126	0.470762	2.34693	1.63959	1.04009	2.112	-4.7098	0.547192	0.673946	0.996788	2.19582	1.74496	1.97219	2.39055	1.50543	1.18794	-3.9835	1.09383	-5.68744	2.51392	0.756757	1.05737	-2.72415	2.28207	3.22201	2.70499	3.05825	2.50067	2.52087	2.4746	2.10633	2.729	2.81384	2.83344	2.6964	0.621842	0.317528	2.21363	0.223759	other_trend	0.00572711	0.0118514
ACOT9	-	-0.46694	-1.01723	-1.44544	-1.29597	-0.41275	-3.29107	-3.46046	-5.8292	-1.01719	-0.718221	-2.15395	-0.312921	-3.98772	-4.15539	-3.90612	-2.16349	-0.786633	-0.807471	-1.26202	-1.533	-1.37952	-1.80173	-2.8597	-3.59885	-1.64433	-1.14845	-5.25749	-2.85474	-2.66782	-0.402615	-0.0182295	0.493367	0.526312	0.839	-0.309579	0.150169	-0.473676	0.0468428	-0.0515208	0.663814	0.18665	-2.12128	0.430057	1.4967	0.0209669	linear_increasing	2.6887e-05	0.00012304
RPS12	-	1.48368	1.35062	0.971284	0.88874	1.73812	0.263752	-3.37509	0.295436	0.980222	1.22252	-0.183319	1.3436	0.439941	-3.19769	-0.29199	-3.47987	1.30353	1.2185	1.30006	0.385976	0.391828	-0.255433	-0.271496	-0.179267	-0.205676	0.567272	-0.0368028	-3.35267	-1.74762	1.00683	1.97174	1.58945	1.48725	1.41939	1.90911	1.69175	1.99068	1.78351	1.7114	1.66671	1.7221	0.0191658	0.194846	1.53405	0.331743	other_trend	0.00130668	0.00342625
BAG3	-	-2.70419	-2.29592	-2.17513	-1.9893	-1.20137	-2.09735	-2.19038	-2.0835	-2.02319	-1.96438	-2.13657	-2.06008	-5.56281	-4.99053	-2.10596	-2.68344	-1.39962	-2.10321	-1.66275	-2.36799	-1.97025	-1.88249	-4.80119	-2.27912	-2.45189	-1.62168	-4.22188	-1.76333	-5.98059	-2.04254	-1.79351	-2.4659	-1.74422	-1.87673	-1.05709	-1.14614	-1.70421	-1.4565	-1.3088	-1.78047	-1.63336	-2.56042	0.41137	1.22852	0.596068	other_trend	0.0254801	0.041119
RAB10	-	-1.73632	-1.60988	-1.11563	-0.937459	-4.58699	-1.56588	-0.842599	-1.29918	-0.855158	-1.07744	-0.681049	-0.751493	-6.28276	-1.45027	-1.19415	0.133731	-0.988267	-0.9377	-0.391807	-1.2288	-0.897798	-1.34378	-1.15853	-0.745079	-1.34682	-5.15958	-1.10552	-0.710145	-0.837399	-0.0704883	-0.156929	0.252168	-0.789837	-0.703467	-0.153808	0.0701402	-0.821147	-0.225439	-0.310811	-0.213585	-0.305271	-1.42581	0.360697	1.40774	0.0214062	linear_increasing	0.0181027	0.0309549
ADK	-	-1.53135	-2.3926	-1.14095	-5.02836	-2.67355	-1.74296	-1.22087	-1.30803	-0.613737	-1.27797	-1.12811	-0.705753	-0.836033	-1.36172	-1.19794	-0.97088	-1.13578	-2.1584	-0.994528	-1.87992	-1.20096	-5.58805	-4.67413	-1.07037	-0.590922	-4.60284	-0.738586	-1.27676	-1.33375	-0.563304	-0.658125	1.06021	-0.809427	-0.306655	-1.81076	-1.00548	-1.05674	-0.023492	-0.366526	-0.286524	-0.526352	-1.76464	0.757146	1.38062	0.0382882	linear_increasing	0.0105827	0.0199021
CLIC2	-	-2.21644	-4.37905	-3.38188	-2.9385	-2.79115	-2.85606	-1.28692	-4.46671	-1.41413	-4.11681	-1.14631	-1.20443	-2.71599	-2.49693	-1.87782	-2.67304	0.0871963	-1.96879	-0.789608	-2.44392	-1.85216	-2.7398	-4.38246	-1.31701	-0.249486	-2.72514	-1.47746	-0.876172	-0.830796	-0.0680118	1.82547	0.978194	1.63394	2.09662	1.32864	2.06356	0.242213	2.08815	1.23242	2.36091	1.58501	-2.11986	0.647003	1.26475	1.92362e-09	linear_increasing	9.58832e-11	2.33275e-09
RDX	-	-2.72806	-3.10831	-3.28215	-4.4986	-2.77158	-3.50396	-2.98286	-2.52892	-3.41111	-1.7183	-2.01856	-2.78715	-4.29377	-3.00256	-1.23159	-1.36143	0.504365	-1.57343	-0.965193	-4.45772	-0.659576	-1.47041	-5.22823	-0.92868	-0.571375	-1.17006	-1.46895	-0.90646	-0.990791	-0.320014	2.22744	0.811917	1.55091	1.98101	0.383634	2.22581	0.689618	2.08731	2.30367	2.13001	1.63913	-2.18118	0.734887	1.41395	1.65959e-09	linear_increasing	7.56173e-10	1.45336e-08
COL8A1	-	-2.33718	-0.118434	-0.412501	-0.0191337	-1.4968	-0.879147	-0.703598	-4.39849	-0.0745299	-1.21091	-0.822738	-0.879864	-0.23369	-0.736843	-0.56269	-0.455652	0.526435	0.053719	-1.00264	-2.62628	-1.22749	-0.585303	1.19745	-0.185952	-0.22442	-0.821657	-1.19803	-3.78124	-2.68719	0.0861562	0.172741	-0.702424	0.762931	0.484754	1.06329	0.337776	-0.622298	-0.188213	0.433228	0.353609	0.209539	-0.927288	0.565813	1.20256	0.0706747	other_trend	0.00672822	0.013541
NAPA	-	-0.813311	-1.06339	-0.939817	-0.998617	-1.33733	-0.443915	-0.480986	-5.98102	-0.730497	-0.909247	-0.156238	-0.582262	-1.25512	-7.09541	-0.468347	-0.282258	-0.922486	-0.534381	-0.677869	-0.760085	-0.45139	-0.558246	-4.56075	-0.560131	-0.610604	-4.27042	-0.933995	-0.819035	-0.878964	-0.675362	0.130783	0.314264	0	-0.0116639	-0.0882305	-0.185142	-0.316328	0.293135	-0.276278	-0.475757	-0.0615219	-1.35838	0.260103	1.71639	0.105917	other_trend	0.0234983	0.0386015
DEFA3	-	-2.14817	2.00062	2.59826	1.13485	0.187554	-3.28405	-2.66492	-3.26985	0.679953	-2.27652	-2.69883	0.968127	-0.911144	-3.09152	-2.7702	-3.28047	2.49788	-0.214848	0.117007	-3.73892	-2.19632	-3.41156	-2.50585	-2.71212	-3.26411	-3.79349	-4.91449	-3.69975	-2.74853	3.61249	6.38774	6.1774	4.68896	6.34608	5.98213	6.64932	5.94313	7.06233	5.79492	7.00304	6.20351	-1.52663	0.68379	2.2887	0.000592646	linear_increasing	1.00541e-12	5.08524e-11
GLS	-	-0.859561	-2.55551	-1.92069	-3.76116	-1.73407	-4.46232	-4.24931	-3.1812	-0.877091	-1.10397	-1.14837	-1.00624	-2.73725	-3.87592	-2.58361	-1.8046	-0.684429	-2.10863	-0.163328	-1.83452	-0.876262	-3.55915	-3.56546	-2.42979	-0.949751	-1.75182	-3.25417	-3.16314	-1.32268	0.0631945	-0.618179	0.412546	1.00971	-0.465779	-0.734925	-0.115714	-1.86351	-0.432696	-0.703821	-0.221672	-0.373405	-2.11536	0.756631	1.25124	0.000908256	linear_increasing	0.000188254	0.000661469
SF3B3	-	-0.507894	-1.58757	-1.15331	-1.69515	-1.76175	-1.48	-1.81911	-1.6318	-1.12104	-1.55506	-1.91547	-1.11266	-1.51023	-1.94942	-1.91333	-1.68273	-1.27153	-1.24899	-1.13062	-1.13769	-1.88937	-6.59085	-3.97225	-2.15541	-3.51779	-1.53635	-5.56982	-1.3128	-2.71628	-1.46365	-0.788625	-0.437566	-1.35241	-1.17564	-0.833578	-1.54286	-1.15951	-1.1073	-0.917583	-1.1233	-1.04384	-1.997	0.312371	1.31239	0.880482	other_trend	0.0298355	0.0472745
FARP1	-	-2.3121	-2.44798	-1.43285	-2.4267	-2.14989	-2.30748	-5.23475	-1.63818	-2.26507	-1.76841	-1.65538	-2.03615	-3.34978	-4.36559	-2.43064	-3.13961	-1.21154	-1.89925	-2.57306	-1.99335	-2.55345	-2.02656	-4.66755	-2.03376	-2.42882	-1.97478	-5.37901	-2.10116	-2.59416	-1.756	-0.765069	-1.05889	-1.32662	-0.922312	-0.905584	-0.654152	-2.89157	-1.12788	-1.39402	-0.673581	-1.17197	-2.53843	0.654926	1.05653	0.0367627	linear_increasing	0.000462679	0.00142511
EHD4	-	0.886935	-1.13334	0.648211	-0.396745	0.532255	-0.424926	-1.70915	-2.27813	0.280447	-0.0117384	-5.60858	0.857969	-1.31077	0.221037	-0.442555	0.576067	1.3079	0.991299	0.509198	-0.133795	-0.318045	0.0401398	-5.28105	-0.546765	-0.392412	0.715506	-4.3927	0.037299	-0.346607	1.09015	3.14613	2.77477	2.43009	2.85631	2.48572	3.56476	2.1554	2.90792	2.9548	3.51933	2.87952	-0.53443	0.453306	1.75925	0.000922223	linear_increasing	5.31462e-07	4.31e-06
NIBAN1	-	-1.25603	-1.13303	-0.981752	-1.35237	-1.39185	-3.58162	-2.50442	-2.31711	-1.23139	-1.02922	-1.80769	-0.793945	-1.96923	-5.84193	-1.26291	-1.61355	-0.774859	-0.877838	-1.2528	-0.959143	-1.55223	-1.67848	-4.4525	-4.15543	-1.03631	-1.0753	-3.50486	-1.83536	-1.5117	-0.865257	-0.661948	-0.907513	-0.581852	-0.599838	0.442494	-0.400437	-0.540161	-0.973329	-1.07698	-1.50082	-0.680039	-1.85334	0.510254	1.24276	0.106316	other_trend	0.00641372	0.012976
CDH13	-	-1.93607	-0.374495	-0.958553	-0.947536	-1.02837	-1.95086	-3.52054	-1.33215	-1.29874	-1.45184	-1.74168	-1.5909	-1.55795	-1.39973	-1.94228	-0.810917	-0.853831	-1.33351	-2.0548	-6.75886	-1.62968	-0.387848	-4.39508	-2.41871	-2.46314	-1.45822	-4.21342	-1.66422	-2.3139	-2.03951	0.0686743	0.597648	0.461694	0.780891	1.50382	0.118383	0.0919861	1.36681	0.858203	0.374711	0.622282	-1.92758	0.51007	1.31386	0.0271407	linear_increasing	6.74041e-07	5.28779e-06
PAFAH1B1	-	-1.66891	-1.53887	-1.49262	-1.92575	-1.62818	-2.055	-2.16063	-3.94001	-1.81126	-1.40898	-1.52536	-1.67413	-3.18552	-2.08695	-1.93929	-5.53723	-1.08516	-1.7527	-2.53496	-2.17208	-2.23545	-1.41776	-4.14998	-1.56624	-1.74474	-1.5915	-1.7728	-1.51196	-1.74091	-0.994946	-0.862228	-1.44626	-1.38065	-1.2478	-0.971538	-0.900975	-0.585718	-1.16038	-1.1883	-1.20002	-1.09439	-2.06166	0.262208	0.96606	0.0348554	linear_increasing	0.00360079	0.00807551
TAPBP	-	-0.439062	-0.630624	-1.13155	-0.968759	-0.803418	-5.18174	-4.86799	-1.40114	-1.39068	-1.35119	-1.3412	-0.227256	-2.12423	-2.05612	-2.09532	-1.17134	-1.5411	-1.56153	-0.53157	-1.28192	-1.3904	-1.02488	-3.46419	-4.10777	-1.82846	-1.40328	-1.67688	-1.46458	-2.04098	-0.10505	-0.0970722	-1.30679	-0.890353	0.0651755	-0.680193	0.36411	-0.864105	-0.210337	-0.640364	-0.2034	-0.446333	-1.68681	0.51203	1.22843	0.0637747	other_trend	0.00379901	0.00847893
LIMA1	-	-0.795013	-4.2349	-0.87715	-1.07419	-0.608936	-1.25	-0.754123	-1.64486	-1.10287	-0.807513	-0.812364	-0.706877	-4.40251	-3.65657	-1.24412	-1.59721	-0.556807	-1.03401	-0.791101	-0.852394	-2.07457	-1.37191	-6.20339	-2.41471	-0.939142	-0.654048	-1.56122	-0.699191	-1.43802	-0.0492734	-0.103334	-1.11764	-0.642186	-0.188581	-0.9834	0.01655	-0.414963	-0.377273	-0.672713	-0.902124	-0.538566	-1.5403	0.388083	1.36379	0.0903677	other_trend	0.0286835	0.0457508
HK3	-	-1.03533	-1.22918	-1.659	-0.846042	-0.458756	-3.1813	-1.6363	-1.29681	-0.193265	-1.47438	-0.708556	-0.600542	-4.67986	-5.20739	-1.52555	-1.7419	-2.2938	-1.6165	0.452493	-1.17622	-0.0458119	-2.37391	-5.26896	-2.84596	-1.59288	-0.655667	-1.83536	-1.89212	-4.20716	0.735513	0.22502	1.99605	-0.764964	-0.426036	-1.78761	-1.20941	-1.16314	0.669889	-0.338106	-0.398641	-0.319694	-1.73635	1.08077	1.51846	0.183488	other_trend	0.0098193	0.0186586
SUCLG2	-	0.0910349	-0.534716	-0.431864	-0.57939	0.000223124	-0.248697	-4.78246	-0.742939	-0.398557	-0.684756	-1.1177	-0.458285	-4.93551	-1.01404	-0.356196	-0.798948	-0.595051	-0.589254	-0.614943	-0.354873	-0.59383	-0.927506	-4.89511	-0.788222	-0.83187	-0.707248	-2.84288	-0.830099	-0.529248	-0.254159	0.188982	0.676149	0.394177	0.13971	-0.258011	-0.269298	-0.244549	0.370297	0.130715	-0.0860388	0.104213	-1.07824	0.319667	1.37682	0.135471	other_trend	0.0110965	0.020698
CTSH	-	0.193318	-3.1625	-0.0619314	-1.54053	0.680072	-4.38261	-1.73365	-0.849353	0.394898	-0.127331	-0.012177	0.181457	-1.22152	-5.15	0.272517	-2.08688	0.336849	-0.552214	0.399753	0.41204	0.0403161	-1.24622	-5.61111	-2.15503	-2.37942	-0.524801	-2.02792	-1.43935	-1.14615	0.836197	-0.17081	2.43328	1.97721	0.369866	1.32718	0.561205	0.0335255	0.999229	0.122804	0.309729	0.796322	-1.12211	0.871899	1.69435	0.0294974	linear_increasing	0.00154351	0.00394497
ELANE	-	-5.60497	1.07463	2.16431	1.40639	0.0127115	-1.1403	0.256049	-5.70864	0.871744	0.108032	0.490791	1.04914	-0.93908	-0.0431779	-0.301886	0.00395387	0.968305	-0.245799	1.262	-3.79139	0.836433	0.270882	-0.321474	-0.247857	-0.249021	-1.34773	-0.146356	0.925262	-0.35329	3.47834	3.73471	2.69446	-0.0743254	3.59182	2.59062	4.21002	2.9771	4.31122	2.89332	4.47714	3.14061	-0.175399	1.32422	1.9319	0.000257727	linear_increasing	1.22075e-05	6.23663e-05
HNRNPH2	-	-0.277022	-0.848967	0.15694	-0.504059	-1.00221	-1.3801	-6.58546	-0.249371	0.116031	-0.545887	-0.276408	-0.198335	-4.40639	-2.73179	-0.657786	-1.76442	0.0150998	-0.517431	0.0711628	-1.07938	-0.776721	-1.38729	-1.99397	-0.515791	-0.603925	-1.5733	-1.24955	-0.409404	-0.875142	-0.0455873	0.904599	0.580039	0.292049	0.426623	0.375851	0.345848	-0.627823	0.471862	0.0439636	0.133842	0.294685	-1.06988	0.401551	1.40778	0.0260455	linear_increasing	0.00473344	0.0102106
AGRN	-	-0.822024	-1.88417	-2.26082	-1.84466	-0.571612	-4.21916	-3.04209	-0.993109	-0.246699	-1.6943	-1.2273	-1.23291	-2.51902	-4.57874	-1.02965	-0.884343	0.0902853	-0.288675	-0.88848	-0.569929	-0.351815	-0.746781	-4.38837	-1.02257	-0.789013	-0.51876	-1.24699	-0.958257	-4.36249	0.551917	2.8756	2.57336	3.96193	4.03756	2.55541	3.11913	1.70051	3.30948	2.18769	3.84817	3.01688	-1.48468	0.786839	1.37692	4.39171e-06	linear_increasing	6.56591e-12	2.33698e-10
HLA-B	-	2.01983	1.73379	1.26927	1.83478	0.793808	-0.283369	0.212871	0.864866	0.766798	-1.05517	0.719244	1.65157	-5.05634	-1.30472	0.67768	1.81149	1.12404	-0.25606	2.01276	1.07382	1.24218	1.55494	0.178882	-1.31482	-5.13507	1.26493	0.524343	0.57824	0.815938	2.19597	1.78585	2.80343	2.05784	2.08365	1.11708	3.23627	2.04037	2.14234	3.17991	3.01047	2.34572	0.417215	0.687144	1.76774	0.111361	other_trend	0.00187385	0.00465345
TRIM25	-	-0.951015	-0.978971	-0.900137	-1.79658	-1.42156	-1.25068	-2.25653	-1.67303	-0.521647	-1.18672	-1.84368	-1.11978	-1.74952	-5.44905	-5.32052	-1.01498	-0.846582	-1.99116	-0.806023	-1.26444	-1.14172	-1.90032	-3.51165	-2.17216	-1.83417	-1.55216	-2.1819	-1.70059	-2.02223	-1.2272	-0.397171	-0.281766	-0.365618	-0.531599	-1.05217	-1.41602	-0.946597	-0.532849	-0.700708	-0.598032	-0.682253	-1.78622	0.355825	1.1447	0.228897	other_trend	0.00501673	0.0106779
CYB5A	-	1.86126	0.363968	1.44042	1.067	1.58274	1.34799	0.29289	-6.37835	2.23163	1.99774	1.67655	1.7296	0.99947	1.18955	1.14796	1.1706	1.74688	1.58806	2.03622	1.73667	2.00928	1.44376	-4.24845	1.53239	1.56306	1.92654	-5.06097	0.811221	1.34796	2.42713	2.88345	3.68287	2.85034	3.1573	2.64655	2.87187	2.09851	2.9678	2.77617	2.93227	2.88671	0.819359	0.395594	2.12559	0.0429362	linear_increasing	0.00435129	0.00948207
ADIRF	-	1.04987	1.51533	1.08914	0.00443552	0.929509	0.69291	-5.19179	0.133252	0.472544	1.13536	0.0810133	0.773705	-5.58021	-0.29913	0.787552	1.46627	1.28298	0.778244	0.136904	0.391992	0.693906	0.331728	-4.83747	0.483372	0.131548	0.72456	-0.0596091	-0.238183	0.818724	0.228252	2.26794	1.77075	2.31873	2.67549	2.95069	2.3232	1.60591	3.1569	3.20916	3.10151	2.53803	-0.00244284	0.57396	1.82882	0.0181979	linear_increasing	0.000118459	0.000439855
POR	-	-0.98554	-0.96753	0.288254	-0.252349	-0.130613	-2.84461	-1.05125	-4.77144	-0.0626601	0.0420916	-0.114294	0.270065	-1.21951	-2.36526	-0.202845	-4.48056	0.0360769	-0.144045	0.506663	-0.42483	0.49844	-0.367732	-3.66622	-0.358559	0.0582337	-0.417943	-0.263292	-0.185198	-0.173253	0.827414	0.620821	2.00153	1.57253	0.223494	0.306084	0.20624	0.238707	0.839023	-0.127699	0.178872	0.60596	-0.764076	0.682148	1.429	0.00523977	linear_increasing	0.00609769	0.0124811
CLIC4	-	-2.76791	-5.12901	-4.64045	-0.843165	-0.161446	-4.6592	-1.29748	-1.49009	-0.685177	-0.442848	0.220368	-0.646496	-1.53981	-1.07284	-0.54651	-0.387908	0.562971	-0.837328	-0.394807	-1.57424	-0.889192	-1.91736	-2.97472	-1.03587	0.306427	-1.72124	-1.01327	-1.83974	-1.20346	0.206869	1.50618	0.991604	1.77597	1.76565	2.12961	1.12621	1.7577	2.34195	1.14332	1.72573	1.62639	-1.34716	0.439075	1.43249	1.75691e-07	linear_increasing	1.53947e-07	1.41572e-06
CORO1B	-	-0.109861	-0.3572	-0.272204	-0.374483	-0.0913106	0.346539	-0.465152	-0.687177	0.166398	-0.146222	-0.00589788	-0.0392312	-0.688815	-3.73549	-0.0320513	-0.311242	-0.163236	0.0399232	0.262061	-0.709637	-0.246016	-0.68421	-4.94048	-0.65562	-0.355734	-0.151664	-5.05871	-0.285395	-0.452928	0.0939917	0.0262533	0.933481	0.584658	0.159894	0.537747	-0.28283	-0.0315173	0.620723	0.337875	0.278778	0.316506	-0.670369	0.362865	1.36797	0.501791	other_trend	0.0312122	0.0490112
NES	-	-1.5466	-1.65542	-5.56553	-2.05137	-0.564335	-2.43711	-1.23578	-0.63709	-0.319156	-1.90745	0.450068	-2.52489	-2.26423	-2.66252	-2.13157	-1.42814	-0.400835	-1.22453	-1.13976	-0.0724383	-1.11754	0.389236	-3.56645	-1.5007	-0.701493	-0.0971397	-1.73865	-1.35902	-2.28733	-0.0109779	-0.0258987	-0.749027	0.797955	0.557374	0.0389799	0.31162	-0.554557	1.71613	-0.0534447	-0.0187077	0.202043	-1.44363	0.703593	1.24626	0.00048521	linear_increasing	0.000328533	0.00106482
SCFD1	-	-0.461553	-0.891663	-2.89341	-0.952695	-1.00619	-1.7693	-1.45888	-1.681	-1.20076	-4.68659	-1.37385	-0.697997	-1.27824	-1.29687	-1.91454	-1.52144	-1.15773	-1.12163	-0.881262	-1.27299	-0.94906	-1.53181	-3.24027	-0.971048	-1.42404	-1.31061	-1.15964	-1.42459	-1.42791	-0.868893	-1.12338	-0.806917	-0.299719	-0.460235	-0.785064	-1.43476	-1.18792	-0.471137	-0.857209	-1.06306	-0.848939	-1.46088	0.362191	0.83117	0.057795	other_trend	0.0308146	0.0484866
GDI1	-	0.196126	-0.285296	-0.311933	-0.621121	-0.0406554	-1.3445	-1.22509	-0.337721	-0.169465	0.185231	-0.761663	0.326378	-0.781536	-4.31327	-0.874317	0.209342	-0.442099	-5.35515	-0.783217	-0.619323	-5.17107	-0.0355229	-0.979372	-0.273887	-0.456667	-0.148759	-1.83267	-0.148011	-1.25477	-0.359512	1.10624	0.222272	0.827938	0.629893	0.819023	0.000502609	-0.102273	0.724843	0.300422	-0.0850209	0.444384	-0.93365	0.432665	1.45755	0.194312	other_trend	0.00579419	0.0119234
FIS1	-	-1.75758	-2.4153	-1.98204	-2.26211	-1.87963	-2.90146	-2.26719	-2.54231	-1.978	-3.85743	-1.78996	-2.27627	-2.62215	-2.65687	-2.24052	-2.59289	-1.67008	-1.91533	-1.86414	-2.32883	-2.51989	-2.49574	-7.34337	-2.22696	-3.9688	-5.636	-2.34748	-2.41997	-2.05784	-1.59806	-1.44003	-1.6675	-1.72322	-1.69693	-1.81792	-1.48842	-2.3547	-1.41025	-1.38394	-1.39114	-1.63741	-2.61381	0.297502	1.20215	0.353271	other_trend	0.0159659	0.0278462
SNRNP200	-	0.0855483	-0.89184	-0.477114	-1.14619	-0.516171	-1.47468	-1.82861	-1.26169	-0.438729	-0.715309	-1.32647	-0.466607	-1.86026	-4.17127	-1.40974	-1.45038	-0.519793	-1.00398	-0.474523	-0.640928	-1.71361	-0.765603	-1.70073	-1.61123	-1.45607	-0.802695	-2.72154	-5.5779	-0.46937	-0.631227	0.202326	-0.405755	-0.452386	-0.34969	-0.562419	-0.460925	-0.902929	-0.256338	-0.551355	-0.783641	-0.452311	-1.31462	0.300832	1.14973	0.690199	other_trend	0.0254158	0.0410497
CBR1	-	2.21697	0.689277	1.64374	1.25833	2.01571	0.918293	0.118659	1.23817	1.61917	1.63267	1.54389	1.05831	0.683696	1.12788	-3.93351	-0.276714	1.14399	1.76272	2.05222	1.75042	1.38328	0.64625	1.37455	2.13055	0.649893	1.20068	-3.8723	1.70882	-2.20947	0.776327	1.50523	3.19344	2.18327	2.29438	2.87531	2.3996	1.71536	1.66547	2.66109	2.39106	2.28842	0.801749	0.544286	1.53846	0.398917	other_trend	0.00510787	0.0108479
SULT1A1	-	0.977256	-2.32935	-0.626803	-4.5103	1.2479	-0.0296653	0.886257	-0.659359	-0.872959	-0.0567065	0.363455	0.293037	0.790283	-0.137129	1.03633	-0.400077	1.41475	0.10229	-1.13329	1.45851	-1.48478	-0.369709	-2.87606	0.278638	1.00844	0.807142	0.729906	0.954125	1.00948	-5.41432	2.43121	1.54356	2.01183	1.23249	1.59375	1.49182	1.02007	2.88177	1.4841	2.29022	1.79808	-0.251423	0.585685	1.66525	0.0127475	linear_increasing	0.000529459	0.00160003
DNAJA1	-	-5.34058	-1.71554	-1.89307	-2.26572	-1.57158	-1.881	-2.71031	-2.91981	-2.42017	-2.14066	-2.0907	-1.87391	-2.68165	-2.777	-3.09776	-4.59798	-1.68297	-1.73058	-1.79866	-2.48674	-4.90235	-2.64636	-3.1635	-2.58237	-2.93784	-2.22949	-2.75899	-2.20244	-3.12218	-1.58815	-1.03186	-1.76651	-1.92882	-1.5586	-1.3297	-1.51242	-1.36358	-1.30051	-1.48673	-1.78898	-1.50677	-2.59367	0.268389	0.937786	0.0214578	linear_increasing	0.000938173	0.00259449
EIF3I	-	-1.25273	-1.02498	-1.17106	-1.92784	-4.68251	-2.21072	-1.69886	-1.61416	-1.31177	-0.749912	-1.2701	-1.34661	-1.85344	-1.6035	-1.72745	-1.5879	-0.813357	-1.50337	-0.960444	-2.01008	-1.78346	-1.28436	-2.42153	-4.32837	-1.17772	-1.37051	-2.04996	-1.51196	-1.39416	-1.30425	-1.01614	-1.2107	-1.2056	-0.974796	-0.999069	-0.741318	-0.931253	-1.52194	-1.13169	-0.841774	-1.05743	-1.69824	0.221367	0.859551	0.115219	other_trend	0.0262066	0.0422205
LMCD1	-	-1.74702	-0.631955	-0.568854	-0.651304	-3.51165	-0.744662	-1.9647	-0.210708	0.395942	0.382502	-0.784655	0.192302	-1.10672	-5.13943	-2.20571	-0.211903	1.19987	-0.373893	-0.73232	-1.76648	-2.01102	0.41833	-3.38471	-1.63244	-1.05224	-1.00992	-4.59958	-2.67076	-6.78464	0.190507	2.09131	1.0015	3.01368	2.5549	3.04059	3.02595	1.19806	2.0716	2.51244	2.9156	2.34256	-1.42393	0.74921	1.79777	0.0151453	linear_increasing	1.62332e-07	1.47868e-06
HEXB	-	-0.73397	-1.05911	-1.0473	-0.521097	-2.04876	-0.841837	-0.765379	-0.18747	0.0699785	0.181372	-0.510344	-0.6992	-0.97318	-5.30852	-0.565587	-1.05844	-0.657825	-1.44634	0.350756	-0.802124	-0.690107	-1.24008	-1.71112	-0.703053	-0.421244	-0.569474	-3.71575	-1.41755	-0.974509	-0.0416406	-0.0994725	2.3904	-0.0934599	-0.275219	-0.566684	-0.810359	-0.261088	0.0747534	-0.152809	-0.281268	-0.00752032	-1.00363	0.879511	1.10935	0.128423	other_trend	0.0140442	0.0250864
CRK	-	-2.47607	-2.00379	-1.32409	-1.82537	-1.94286	-2.05508	-1.73747	-1.81287	-1.3115	-0.84443	-1.69323	-1.3149	-2.19983	-1.74631	-1.63111	-0.584725	-0.88529	-1.86797	-1.11877	-1.24182	-1.6655	-1.25016	-4.59005	-1.83402	-1.61266	-2.87003	-2.06198	-1.54038	-1.75784	-1.17096	-0.335043	-0.653316	-0.316055	-0.482123	-0.0101921	-0.192151	-0.998098	-0.750588	-0.342216	-0.91405	-0.499383	-1.73237	0.320898	0.723526	0.0015304	linear_increasing	7.40821e-06	4.11519e-05
LAMA3	-	-2.09133	-2.005	-2.97926	-5.59641	-1.15426	-5.17367	-0.560812	-2.73895	-1.41615	-1.26395	-1.22037	-1.2103	-1.91156	-2.3101	-0.426725	0.40688	2.15876	-1.00678	-1.08985	-0.13238	-0.357794	0.773295	-4.36503	-0.655554	0.493268	-0.774912	-0.263913	0.779746	-0.0124967	1.41838	3.9234	3.30101	4.615	4.49687	4.0504	4.7887	3.08709	4.598	3.40626	4.71602	4.09828	-1.15624	0.641507	1.7706	1.12516e-10	linear_increasing	4.1488e-11	1.13714e-09
EIF4H	-	-0.476262	-0.278907	0.15075	-0.605154	-0.680161	-0.124365	0.0152249	-0.556113	0.287442	0.29239	-0.498791	0.239605	-1.2715	-1.60618	-0.667919	-0.206232	0.898468	-0.16966	0.383346	-0.329526	-0.586663	-0.609693	-4.83784	-0.220096	-0.401214	-3.23428	0.0147483	-0.535247	-0.267386	0.0799661	0.264165	0.237715	0.691464	0.580322	0.548873	0.27861	-0.353746	0.568624	0.0856987	0.513404	0.341513	-0.526709	0.311477	1.09174	0.308916	other_trend	0.0184585	0.0314236
BCAM	-	-3.62098	-2.8804	-1.98925	-4.64908	-1.22377	-1.11369	-1.15854	-3.31221	-4.17569	-0.994078	-2.03559	-1.65627	-3.61445	-2.9237	-0.624848	-0.643293	0.573933	-1.51355	-0.638773	-1.14705	-1.05536	-0.0498926	-5.97676	-1.08448	-0.229144	-1.68286	-1.44414	-0.0217486	-0.642265	0.518984	3.66896	2.88843	3.83681	4.03419	2.864	3.7187	2.09772	3.91013	2.9093	3.94428	3.38725	-1.7003	0.650424	1.56512	2.23486e-09	linear_increasing	4.17552e-12	1.63783e-10
AGL	-	-1.53751	-1.90448	-1.68578	-1.82368	-1.87002	-1.89527	-2.00211	-1.78604	-1.36852	-1.3647	-1.81367	-1.70422	-2.51878	-2.38019	-1.951	-2.71432	-1.64682	-1.51234	-1.98662	-1.63648	-2.27179	-1.90005	-3.56468	-1.38641	-2.01021	-1.69622	-2.08412	-1.83773	-2.08516	-0.796862	-1.44781	-1.50041	-1.61004	-1.22068	-0.617497	-1.45323	-1.47094	-0.989249	-1.52958	-1.70399	-1.35434	-1.89119	0.327599	0.488004	0.0607002	other_trend	0.00255404	0.00603056
CKB	-	0.411486	1.50098	2.4692	2.51293	1.3635	1.65946	-3.23829	1.87944	2.14173	2.39135	1.72112	1.11962	1.0183	1.35277	0.994722	-3.99454	2.28382	2.13115	1.49731	1.71732	1.3014	1.17095	0.224483	1.73939	1.73558	1.91791	0.0111971	1.75333	1.3187	1.35993	2.51979	1.80376	2.83977	2.7652	2.86523	2.62327	2.93036	3.01007	2.63575	2.61663	2.66098	1.18221	0.339569	1.44215	0.0468386	linear_increasing	0.00287185	0.00663425
FCGRT	-	-2.38085	-2.5325	-2.3794	-2.45618	-2.30686	-2.16562	-2.98091	-2.65871	-1.98393	-2.11239	-2.21455	-2.213	-2.04889	-2.889	-2.75519	-2.07153	-1.62652	-2.25568	-2.01404	-2.24833	-2.23976	-2.42279	-2.51871	-2.55906	-2.36614	-1.94199	-3.95391	-2.38633	-4.73444	-2.30869	-1.58721	-1.37712	-1.77496	-1.35795	-1.48839	-1.718	-1.62383	-1.55312	-1.94831	-1.87482	-1.63037	-2.45753	0.198832	0.594579	0.0822887	other_trend	0.000119292	0.000441771
RAB5C	-	0.832569	0.242857	0.736058	0.435154	0.403788	0.115165	-0.0375373	-0.411631	0.651692	0.852224	0.77906	0.828347	0.0739868	0.741217	-0.0430448	-0.0454211	1.00757	0.82656	0.811786	0.990826	0.401319	0.769832	-3.83019	0.1644	0.801664	0.857447	-4.24204	1.01775	0.15451	1.26193	1.49797	1.74308	0.662845	1.28335	0.955288	1.4845	1.08189	1.21435	1.60053	1.16698	1.26908	0.238262	0.324548	1.231	0.193492	other_trend	0.0132945	0.02397
CYBB	-	-0.780845	-0.478865	-1.08013	-0.218683	-1.13105	-1.48613	-1.65027	-0.0389067	0.507749	-6.67064	0.00715147	-0.0107144	-2.80128	-7.82473	-1.4736	-1.2836	-0.651761	-1.4368	0.950478	-1.50291	0.266777	-0.920163	-2.24124	-2.38014	-2.49086	-1.24111	-2.00378	-0.870647	-2.47769	1.63075	0.522253	1.78627	-0.445523	0.0425037	-0.852083	0.110353	0.072158	0.723264	-0.554587	0.836298	0.224091	-1.39279	0.777113	1.91448	0.100985	other_trend	0.0137897	0.0247237
HSD17B11	-	-1.21346	-1.71349	-0.929248	-1.51034	-1.1034	-1.79796	-2.87716	-1.07972	-0.345233	-0.293819	-1.24125	-0.933499	-1.40945	-1.43737	-1.37714	-2.15776	-0.373062	-1.88116	-0.547952	-0.982803	-0.709574	-1.03626	-6.79056	-1.01057	-0.690032	-1.7983	-1.39065	-1.30203	-1.35521	-0.0735762	-0.307106	0.961375	-0.589655	-0.299175	-0.140466	-0.417395	-0.887522	-0.504815	-0.418113	-0.100173	-0.270304	-1.37873	0.488358	1.18144	0.0521819	other_trend	0.00673775	0.0135448
PPM1F	-	-1.6913	-2.36922	-1.72383	-2.1305	-1.88109	-2.00963	-2.33398	-2.56917	-1.87079	-1.61871	-2.14099	-1.60792	-2.428	-2.19405	-1.92292	-1.97133	-1.51078	-3.27858	-1.57889	-1.94088	-1.43291	-2.40592	-2.53177	-2.17088	-1.73203	-2.53735	-2.09909	-1.60798	-1.82349	-5.16038	-0.961917	-0.878451	-1.4286	-0.852248	-1.63857	-0.962558	-1.78109	-0.891747	-1.06577	-1.17598	-1.16369	-2.14248	0.336664	0.697914	0.0991411	other_trend	0.00013525	0.000491399
PML	-	-0.28116	-7.44679	0.350953	-0.0646645	-0.496382	-1.04781	-0.476126	-1.01946	-0.218232	-2.201	-0.655799	0.362516	-1.21013	-0.767371	-1.2128	-0.804846	0.780239	-0.746082	0.440086	0.202048	-0.560228	-0.671621	-3.80803	-0.986527	-0.344833	0.435201	-1.13093	-0.861615	-1.58097	0.336776	0.0555051	0.331978	0.0724229	0.666022	-0.177312	0.668334	0.175932	0.407517	-0.290531	0.548838	0.245871	-0.856186	0.33638	1.53676	0.0173193	linear_increasing	0.0316164	0.0495651
OSTF1	-	-0.224619	-0.933105	-0.919841	-0.96269	-0.652463	-0.411738	-2.33678	-0.740088	-0.644842	0.506795	-0.524279	-0.389835	-1.25343	-4.98431	-0.893116	-0.838025	-0.568182	-1.58773	-0.135961	-3.86503	0.133302	-1.20917	-1.03311	-0.559208	-0.74339	-1.36268	-0.6972	-0.617533	-1.05048	-0.567573	0.570612	0.0710292	0.0108144	-0.0211365	-0.620942	-0.509762	-0.79576	0.345732	-0.0568781	-0.32004	-0.132633	-1.00221	0.429359	1.07546	0.159008	other_trend	0.0179292	0.0306856
SCP2	-	-0.428912	-0.249083	-0.0557365	-0.703556	0.00324406	-1.09457	-0.733646	-0.213849	-0.148668	0.128308	0.00247612	0.282795	-0.813518	-5.74056	-0.551287	-0.185742	0.467114	-0.00740257	0.354056	-0.200786	-0.0827372	-1.84117	-5.70814	-2.40187	-0.255588	-0.622037	-0.81757	-0.625089	-0.155994	0.814051	0.717146	2.48981	0.803006	0.892112	0.141075	0.858429	0.986815	0.112098	0.692959	0.889248	0.858269	-0.719516	0.649955	1.50171	0.0768027	other_trend	0.00275884	0.00641172
RPS8	-	1.63529	0.798323	1.34476	0.765439	0.855917	0.268446	-0.089724	0.141322	1.57688	1.28297	-0.119236	1.54415	-0.721111	-4.4789	0.471753	-0.164591	1.37572	1.37025	1.76959	-0.434137	0.610407	-0.681683	-4.11759	0.423296	0.35726	1.1691	-0.316045	-0.631749	0.120309	0.952544	1.94104	1.68763	1.59716	1.47427	1.28817	1.41513	1.79397	1.0475	1.3788	1.40498	1.50287	0.235965	0.259639	1.44085	0.350942	other_trend	0.00924505	0.0177868
CAMK2D	-	0.148935	-0.413725	-0.152908	-0.545974	0.069571	-0.427546	-0.571078	-0.279196	-0.252905	-0.299806	0.120995	-0.260825	-0.150557	-5.08226	-0.456468	-0.946307	-0.0358406	0.0456375	-0.24027	-0.0131668	-0.315609	-0.401435	-1.33209	-0.998747	-0.337136	0.0740183	-4.64504	-0.137073	-0.22494	-0.0610453	0.892254	0.60443	0.888075	0.444512	0.426608	0.997218	0.105991	0.723874	0.720066	0.644535	0.644756	-0.604093	0.265874	1.2065	0.132793	other_trend	0.00262083	0.00615799
MRC1	-	0.488552	-2.58803	-1.22284	-3.64084	0.599639	-2.44364	0.193732	-0.656806	0.0258657	-0.0372265	0.582512	0.108634	0.0749184	-0.349348	0.675637	-0.291699	0.620763	0.00782704	1.36834	-0.0677952	0.337198	-0.307013	-3.46084	0.443898	0.97877	0.539976	-1.15121	-0.264543	0.65191	1.377	1.32749	2.43884	0.856238	0.246753	0.164422	0.0670955	1.79955	1.00278	0.0381034	-0.377768	0.756351	-0.246889	0.894625	1.27701	0.000965894	linear_increasing	0.0273913	0.0438718
CAVIN3	-	0.620378	0.933683	0.539061	0.811479	1.03522	0.959996	-3.83277	0.401155	0.883497	0.745005	-0.374715	0.894367	0.649489	-0.840538	0.127717	0.706047	0.152349	0.731555	-0.187462	0.600277	0.306357	1.01859	-0.601032	0.667189	-0.332318	1.36166	-5.95019	-0.767371	-0.289086	-0.362948	0.785835	0.264521	1.10118	1.54387	1.767	1.33719	0.703433	1.44981	1.47623	1.62313	1.20522	0.0202214	0.480628	1.48582	0.520832	other_trend	0.0185296	0.0315167
SACM1L	-	-0.274748	-2.33017	-1.37015	-1.16871	-0.30972	-0.996593	-0.953766	-1.57052	-0.581067	-0.931235	-0.822659	-5.31659	-1.14239	-5.55287	-1.1781	-1.32845	-0.946408	-1.23154	-0.878086	-1.02568	-1.49672	-0.559186	-1.56582	-1.18197	-1.37999	-0.67726	-1.4738	-1.06292	-1.49823	0.107882	0.120724	0.155992	0.366836	-0.0454037	0.0811494	-0.151586	-1.21132	0.769491	-0.186785	-0.532908	-0.0633805	-1.35658	0.531582	1.20348	0.0168803	linear_increasing	0.00228325	0.00549238
SNX6	-	-0.436585	-0.78642	-0.437576	-1.02446	-0.309229	-1.40312	-4.76741	-0.910332	-0.915854	-0.888045	-0.532897	-1.0454	-1.11732	-1.35729	-1.52568	-0.891935	-0.546181	-1.36376	-0.659791	-0.675315	-1.0963	-1.58607	-1.24686	-0.930669	-1.03373	-1.04962	-0.992442	-4.7994	-0.767796	-0.34325	-0.395618	-0.32368	-0.242364	-0.111191	-0.0564268	-0.299108	-1.03558	-0.0139415	0.0611251	-0.489497	-0.290629	-1.18136	0.315588	1.03567	0.213767	other_trend	0.0114323	0.0211888
DBI	-	1.70341	0.383359	1.0191	0.394809	1.53208	-1.13494	-0.281029	-0.116031	-3.29819	0.319826	0.0988097	0.795054	-0.498266	-1.43966	-0.901144	-0.287203	1.47131	1.20131	1.42563	0.419775	0.737713	-0.38718	-0.549285	-0.181729	-0.538534	0.85613	-3.04346	-0.289444	-0.587649	1.36489	2.43787	1.50627	2.91933	2.78171	1.56638	2.01903	1.42005	2.9322	1.32599	2.79888	2.17077	0.00631537	0.673823	1.20674	0.00863194	linear_increasing	4.17048e-06	2.48933e-05
NPC2	-	1.48619	0.134985	-0.601174	0.0804216	1.89358	0.116139	0.997022	-0.619519	1.30407	0.367048	0.785544	0.934507	-0.025091	-4.71476	0.815208	0.452464	0.349039	0.174204	0.145924	-0.378696	1.12705	-0.371468	-0.698784	-0.121541	0.144094	0.467308	0.456851	-2.68908	0.463979	1.69974	1.89384	2.85373	2.06127	2.07441	0.888037	1.3697	2.14164	2.01929	2.1637	1.81109	1.92767	0.139175	0.517875	1.26528	0.037743	linear_increasing	0.000107957	0.000406851
RAB2A	-	0.237845	-0.605552	0.423036	-0.483346	-0.733491	-0.46495	-1.08193	0.0304984	0.504848	-0.0866118	0.166775	0.607108	-0.708234	-0.347429	0.089352	0.53778	0.881813	0.293299	0.239062	-0.916082	-0.973137	-0.243802	-3.82188	-0.0231207	0.169983	-0.168852	-0.703476	-0.616806	-0.23289	0.484682	1.20043	1.06889	0.73382	1.09339	0.902508	0.718428	0.434012	1.30153	0.940828	0.934342	0.932818	-0.251517	0.255434	0.851723	0.0172639	linear_increasing	0.000114992	0.000430828
AK3	-	-1.15241	-0.91201	-0.628254	-1.04906	-1.414	-1.36873	-1.39069	-0.57768	-0.390612	-0.128676	-0.719955	-0.229366	-0.761179	-3.6889	-1.05575	-0.482815	-0.484815	-1.43596	-0.430074	-1.23172	-1.37356	-1.28436	-2.16818	-0.971211	-0.46617	-1.83492	-1.57029	-1.02157	-0.40961	-0.476229	-0.201218	-0.111538	-0.0926677	-0.358053	-0.294959	-0.331405	-0.803554	-0.732053	-0.545674	-0.0218089	-0.349293	-1.03696	0.267982	0.706623	0.0660752	other_trend	0.00493947	0.0105956
CYRIB	-	-0.554394	-0.785596	-0.914914	-1.10676	-1.67042	-1.56744	-1.31299	-1.57859	-0.831303	-1.34668	-1.24754	-1.1878	-1.74728	-1.35409	-1.05186	-1.08358	-1.18348	-1.3167	-0.350251	-0.75308	-1.09168	-1.45961	-5.41616	-1.34666	-1.33429	-1.62225	-1.49161	-1.03953	-1.63501	0.102078	-0.367104	-0.0348646	-1.07421	-0.631947	-1.25626	-0.861978	-1.10335	-0.400877	-0.333278	-0.419822	-0.648369	-1.30932	0.404427	0.877991	0.240257	other_trend	0.0279275	0.0446561
VASP	-	1.12624	0.411714	1.18102	-0.00415703	0.398531	0.305131	0.589946	0.499498	0.986891	1.1235	0.730677	0.956652	0.297077	0.121168	1.0895	0.705425	0.840122	0.366174	1.23305	1.05711	1.14899	1.23734	-1.96434	0.848586	0.615741	0.347974	-0.255714	0.741113	0.243286	1.18945	0.87537	1.44906	1.39318	1.2369	0.938767	0.837172	0.796891	1.39348	0.91508	1.00595	1.08419	0.60559	0.256172	0.633802	0.200915	other_trend	0.0264516	0.0425796
AKAP2	-	-4.87552	-3.52196	-3.29654	-2.96445	-3.04593	-4.63199	-2.96433	-3.10313	-4.27124	-4.63201	-3.14318	-2.75829	-3.88746	-3.88549	-3.11882	-1.92922	0.529852	-4.07696	-1.59906	-2.99522	-3.44524	-1.15702	-3.03396	-3.65295	-1.62613	-4.29155	-3.81864	-1.04895	-2.41896	-0.406017	1.50135	0.77862	1.04939	2.4079	1.13604	3.05647	-0.0753091	2.644	1.83419	3.33738	1.767	-2.96901	1.08872	1.29084	1.27107e-08	linear_increasing	1.10472e-12	5.44429e-11
ATP2B4	-	-1.1455	-0.879046	-0.905014	-1.77253	-1.14491	-1.42607	-1.69726	-1.03603	-1.67027	-1.09921	-0.637164	-1.24366	-1.2154	-1.0011	-0.915116	-1.38024	-0.104269	-0.998194	-0.980437	-0.96948	-1.44328	-0.350385	-0.872906	-0.902125	-0.961622	-0.278386	-3.0485	-1.09542	-1.42892	-0.385589	0.213107	0.688289	-0.139728	0.996123	0.315281	0.556629	0.0514056	0.802978	0.578163	0.828013	0.489026	-1.0996	0.367576	0.545178	1.63485e-05	linear_increasing	2.18591e-10	4.88526e-09
ALDH7A1	-	-0.614047	-0.838936	-0.303217	-0.250096	-0.730526	0.419528	-0.24018	0.334032	-0.190253	0.263849	-0.542275	-0.313382	-0.517288	-0.81134	-0.302853	0.617505	0.507635	-0.589177	0.00496638	-0.131118	-0.649741	-0.15835	-0.689362	-0.961253	-0.040141	-5.44162	-0.0659717	-0.476159	-0.262984	-0.184608	0.723056	0.175651	0.759797	0.870898	0.176892	-0.134155	0.0552892	0.479154	0.212344	0.675086	0.399401	-0.438579	0.345924	1.02816	0.247825	other_trend	0.0163994	0.0284473
RRAS	-	-0.131249	-0.671044	0.160072	-0.140716	-0.271932	-0.0965248	-0.283324	-0.239221	0.300618	-0.519887	-0.0569128	-0.4316	-0.282818	-0.438214	0.0520399	1.0088	0.524074	0.249234	-0.19581	0.232522	-0.514039	0.763908	-4.84833	0.146205	0.304706	0.205112	-0.227425	-0.0226237	-0.0883344	0.921641	1.64838	1.12512	0.804119	1.54679	2.03368	2.03874	1.48627	1.15184	1.78466	1.62007	1.52397	-0.153036	0.399327	0.97773	0.00110009	linear_increasing	6.20112e-06	3.53666e-05
FBLN2	-	0.333684	1.16089	1.87805	1.96247	0.622041	1.6071	1.39192	1.51597	1.96921	1.11997	-0.0377519	1.58623	1.01832	1.94272	0.0715211	0.732452	1.6151	1.20533	1.01874	0.855093	0.0628289	0.980582	1.64724	0.265143	1.49169	0.669983	0.666252	1.19999	-4.52506	0.759291	1.15393	0.846108	2.84558	2.116	3.68657	2.39026	1.64563	2.58771	1.77666	1.55693	2.06054	0.8929	0.846766	1.17909	0.636388	other_trend	0.00646088	0.0130439
PPL	-	-1.29347	-2.7306	-1.67059	-2.83507	-0.841738	-0.692997	-1.5778	-1.08241	-0.831694	-0.0577823	-2.79515	-0.939685	-1.85449	-1.43816	-1.97341	-0.230487	0.782216	-0.73092	0.196106	-1.86987	-1.54242	-0.479815	-0.835014	-0.480156	-0.419153	-0.287543	0.274442	-0.312213	-1.6224	1.10325	3.26672	2.6605	2.87025	3.41236	3.00909	3.61354	1.96137	3.51908	2.94708	3.41678	3.06768	-0.968967	0.497626	0.982345	9.35746e-10	linear_increasing	6.31644e-15	1.01168e-12
PTPN6	-	-0.183564	-1.18605	-0.733874	-1.95162	-1.54384	-2.45057	-1.47373	-1.93451	-0.661867	-1.57585	-0.730636	-0.389973	-2.77146	-2.19968	-1.40604	-1.09881	-0.391815	-1.6203	0.28674	-4.20484	-0.612422	-1.84577	-4.4246	-1.69248	-0.769717	-1.14969	-1.74438	-0.881639	-0.872473	0.423302	0.378829	1.46889	-0.43877	-0.179714	-1.07724	-0.318886	-0.612509	-0.324866	-0.506274	-0.0376003	-0.164814	-1.39307	0.687578	1.09265	0.0187357	linear_increasing	0.00196422	0.00485247
PDXK	-	0.116063	0.443497	0.721356	0.424667	-0.0472495	-0.39466	-0.0629017	0.153401	0.685805	0.470515	0.260746	0.456904	-0.0638522	0.148525	-0.316018	0.59562	0.425464	0.271093	1.11206	0.958853	0.0401921	0.0678757	-5.55752	0.386792	0.423585	0.689681	0.211088	0.201081	0.414444	0.630189	0.630535	1.74452	1.27829	0.937488	0.844516	1.37917	1.09948	1.05762	1.37013	1.11137	1.14531	0.12891	0.314743	1.12661	0.0972259	other_trend	0.00810022	0.015854
CDC37	-	-0.909476	-1.38687	-2.21796	-1.56934	-1.4996	-1.57215	-1.65827	-1.75608	-0.874469	-0.743798	-0.964592	-0.783693	-1.47153	-2.00724	-1.2552	-1.2444	-0.750738	-1.25415	-0.390475	-1.70091	-1.13956	-1.86641	-2.00726	-1.45554	-1.26005	-5.31547	-1.70101	-1.24864	-1.13734	-0.214119	-0.0497644	-0.173321	0.0849199	-0.464619	-1.74645	-0.222668	-0.558921	-0.0855556	-0.0974253	-0.520727	-0.383453	-1.44521	0.52549	0.870088	0.0255648	linear_increasing	0.000842152	0.00235606
ACSL1	-	-0.05918	-2.04526	-1.17235	-1.89958	-0.714897	-1.50237	-1.19961	-0.908115	-0.220087	-0.534289	-0.537257	-0.43575	-2.14617	-2.92403	-0.588646	0.122276	0.0687918	-0.239446	-0.149073	-1.09219	0.0078411	-1.77928	-1.69839	-0.753084	-0.685837	-0.776512	-1.3559	-0.492978	-0.861997	0.851511	1.34794	2.83721	1.09947	1.30717	0.131337	1.31238	0.243868	0.972948	0.936988	1.29133	1.14806	-0.857396	0.737479	0.809323	4.40018e-06	linear_increasing	3.09033e-08	3.39407e-07
ITGA1	-	-1.55586	-2.57693	-1.07792	-0.344029	-0.233126	-0.301373	-1.93326	-0.108564	0.326919	-0.068171	0.735549	-0.420069	-0.119196	-2.76084	-0.0245028	0.85038	0.939446	0.0875448	-0.605335	0.506488	-1.07555	1.21243	-2.98759	0.484	0.468354	0.0627379	0.0312449	0.527761	0.0768193	0.333574	1.35241	0.697531	0.506058	2.06641	2.00275	2.47758	0.562399	1.4552	1.73292	1.43048	1.42837	-0.318303	0.672622	1.08764	1.28353e-05	linear_increasing	2.80263e-05	0.000127261
ITGB2	-	0.745443	0.632023	-0.76927	0.192663	-0.168952	-0.327329	-0.939215	-1.25124	-0.799874	0.282426	-0.192847	0.792945	-0.844392	-0.387555	0.417593	-1.75383	0.457371	-1.12703	1.3116	-0.108491	1.15367	0.124882	-2.0012	-1.82258	-0.35163	0.271529	-1.24237	-1.42644	0.36386	1.59473	0.930031	3.10755	-0.438925	0.63187	0.2541	1.18754	0.959444	0.872085	0.783951	0.755991	0.904364	-0.239117	0.899196	0.952074	0.0337156	linear_increasing	0.00192898	0.00477771
CD14	-	-0.243864	-0.154183	-0.843434	0.234861	-0.619562	-1.32209	-1.90479	-0.651371	0.0769755	-0.486464	-1.03948	0.00942793	-1.23586	-2.90526	-2.28998	-0.475035	0.0620258	-0.397163	-0.365408	-0.752071	-1.4149	0.519236	-0.0543292	-1.26749	-0.657967	-0.0512219	-3.97984	-0.299007	-1.51348	-0.828743	0.86423	0.50764	0.860493	1.61458	0.650723	1.62142	0.796633	1.12379	0.537721	0.850334	0.942757	-0.828349	0.39808	0.970127	0.0114578	linear_increasing	2.14998e-06	1.37284e-05
NIBAN2	-	0.124612	-0.740688	0.117955	-1.46997	0.184241	-0.332383	0.387583	0.0914744	0.769315	0.536018	0.548028	0.58241	-0.145253	-1.37873	0.384121	-0.0554055	0.416623	0.616676	0.604492	0.287875	0.702994	0.424047	-4.55226	0.287565	0.864141	-0.110604	-0.742577	0.184571	0.104759	1.1172	1.5283	1.5062	1.69752	1.8369	1.00298	1.21643	0.755153	1.64102	1.1543	1.60337	1.39422	-0.00637239	0.345411	1.0458	0.00419628	linear_increasing	0.000192172	0.000671554
PCYOX1	-	0.731875	-4.31749	0.419101	0.458626	0.258159	-1.43978	-0.256852	-0.990153	1.22931	-0.833773	0.223024	0.41102	-1.71988	-1.52925	0.126122	0.248953	1.43081	-0.13166	0.407007	-0.233182	0.109902	0.272361	-2.09868	0.222918	0.429914	0.811304	-1.77553	0.155003	-0.529128	1.23513	2.9204	2.20986	2.34381	2.7963	2.33142	2.63978	1.65866	2.66116	1.64149	2.7845	2.39874	-0.222494	0.455867	1.19932	1.63278e-05	linear_increasing	6.22131e-08	6.32664e-07
CSTB	-	2.17948	1.66883	2.00876	1.52501	1.47734	0.992467	0.542701	1.1986	2.15795	1.03884	1.43574	2.6204	0.55574	1.34386	0.84006	0.739004	1.63053	2.29404	2.10249	1.5205	2.5638	0.419507	1.95598	0.668872	1.11761	1.61671	-4.63118	0.63272	0.588814	2.10976	3.10413	3.24918	2.06182	2.97629	2.99533	2.31383	2.39387	3.24709	2.34659	2.95394	2.76421	1.2305	0.437932	1.28097	0.153719	other_trend	0.000705828	0.00204925
PSMB9	-	-0.933066	-0.605406	-0.737348	-0.195759	-0.884944	-1.5209	-0.936699	-1.61482	-1.14429	-1.16724	-1.18121	-1.12624	-1.09536	-4.05922	-0.619085	0.10618	-0.326509	-1.55464	-0.186191	-0.322884	-0.869413	-0.608136	-1.929	-1.20047	-1.15734	-0.867237	-1.45066	-0.534873	-0.954371	-0.234957	-0.640725	-0.784216	-0.620856	-0.448799	-0.301342	0.143707	-0.745254	-0.497514	-0.294294	-0.00793584	-0.419723	-0.99707	0.307641	0.751585	0.0921095	other_trend	0.0241887	0.0394993
TMEM43	-	0.671985	-0.00711041	0.470685	0.625706	0.490832	0.448179	0.583854	0.550182	0.902992	0.683768	0.442467	0.667698	0.249026	0.745346	0.475735	0.226503	0.94731	0.413888	0.12471	0.319637	0.194413	-0.140143	-4.00233	0.658137	0.715652	0.597928	-0.0308113	0.42214	0.667033	0.863756	1.2063	0.934913	0.836282	1.0498	1.78777	1.11645	0.43086	0.807084	1.47073	0.973405	1.06136	0.332639	0.373573	0.86275	0.19187	other_trend	0.0140741	0.0250932
EPHX1	-	2.18656	1.86414	2.39278	1.59792	2.08571	1.89105	1.23012	2.46594	1.96724	2.43961	2.40181	2.06034	1.05845	1.03277	2.30247	2.00459	2.40009	2.29919	1.89568	2.27812	1.83524	2.49011	-5.1435	2.31867	2.55406	2.06761	1.47701	1.86458	2.01303	2.66057	3.08882	3.11956	3.05997	2.85275	3.20716	2.86944	2.59291	2.91123	2.70469	3.01248	2.9419	1.79973	0.192825	1.37771	0.140591	other_trend	0.013498	0.0242843
APEX1	-	-0.634621	-0.88715	-0.154765	-1.00972	-0.814625	-0.939243	-1.32775	-1.15289	-0.672774	-0.85793	-0.899332	-0.386506	-1.36846	-2.08393	-1.31082	-0.685992	-0.760012	-1.1177	-0.645189	-1.44231	-0.617955	-1.27589	-5.37395	-1.16238	-0.579136	-1.46054	-1.42905	-1.06481	-1.2281	-0.533843	-0.0674627	0.095512	0.112133	0.703114	-0.162963	0.014327	-0.222178	0.277028	-0.0754507	-0.733731	-0.00596704	-1.12925	0.367754	0.893806	0.0887681	other_trend	0.000452365	0.00140233
SARS1	-	-0.957623	-0.975116	-1.26849	-0.648561	-0.57471	-0.72896	-0.76908	-0.752188	-0.252578	-0.323145	-0.816567	-1.0577	-1.55161	-5.44057	-0.916102	-0.449287	-1.41552	-1.17146	-1.03203	-0.179603	-0.0407318	-1.12791	-0.948965	-1.32463	-0.574474	-1.38851	-0.467293	-1.66231	-1.1234	-0.329606	0.122134	1.02885	0.541582	0.313106	-0.617497	0.873773	0.0147565	0.629603	0.519961	0.438707	0.386497	-1.00896	0.468474	0.935718	0.0113159	linear_increasing	6.18109e-05	0.00025223
MYO1D	-	-0.425655	-0.479464	-0.607916	-0.474954	-0.489543	-4.67774	-1.39673	-2.22935	0.183433	-0.808806	-1.1791	-0.207728	-1.29885	-1.61067	-1.27593	-0.3382	0.199771	0.133456	-0.917526	-0.851396	-2.31826	-0.573229	-2.38444	-1.58179	-1.82803	-0.0626017	-2.47283	-1.21654	-2.09134	-0.403933	0.707458	-0.251811	1.86815	1.41185	1.58022	0.332339	-0.574506	1.78344	1.29297	1.06489	0.921501	-1.12286	0.848503	1.0399	0.00580999	linear_increasing	1.94809e-06	1.27771e-05
LIMS1	-	-0.659312	-0.971927	0.014534	-1.53742	-0.423616	-1.0115	-2.62258	-2.24178	-0.436645	-0.615083	-2.46428	-0.155689	-2.69157	-2.14933	-2.51302	-1.77358	1.06465	-0.541578	-0.826402	-2.02338	-1.3274	-1.68708	-3.4327	-3.25335	-1.2233	-1.28726	-3.31603	-2.96696	-2.77372	-0.68756	2.01627	1.90425	2.4845	2.58263	2.66081	2.03658	1.46763	1.83388	2.10237	2.38108	2.147	-1.55116	0.375982	1.12886	0.00138013	linear_increasing	2.60452e-12	1.1377e-10
RAB7A	-	1.61227	1.33713	1.50717	0.922944	1.36296	0.848466	0.654767	1.17993	1.59515	1.43096	1.43877	1.45984	0.648763	0.34992	0.95998	1.17186	1.54703	1.39171	1.60604	1.17365	1.02511	1.29297	-5.72836	0.580779	1.25011	1.94439	0.241447	0.967804	0.618364	1.89018	2.10838	2.87074	1.77189	1.84525	1.70201	1.97534	1.95375	1.95538	2.18106	1.87541	2.02392	0.942737	0.330325	1.33045	0.265153	other_trend	0.01592	0.0278165
DCTN1	-	-1.2766	-1.16898	-0.739002	-1.05702	-0.751492	-1.38042	-1.00316	-1.47981	-1.71096	-1.0254	-0.789772	-0.961495	-0.740055	-2.28482	-1.03615	-0.763125	-0.172079	-0.221094	-0.764038	-0.459823	-1.00026	-0.663312	-1.5711	-1.95881	-1.3999	-0.516886	-1.53698	-6.69965	-0.615241	0.174468	0.353652	-0.785348	-0.469213	0.087327	0.462073	0.659602	-0.474765	0.0289969	-0.0766729	-0.131095	-0.0345443	-1.18577	0.454066	1.16854	0.14851	other_trend	0.00451893	0.00978084
DARS1	-	-0.663064	-0.401118	-0.138307	-0.710372	-0.365034	-1.69077	0.0412585	-1.0168	-0.653977	-0.511511	-0.5696	-0.0587996	-0.939532	-0.979122	-0.531076	0.656364	-0.427476	-0.528783	-0.505969	-0.412084	0.529511	-0.878359	-4.23722	-0.978437	-0.817264	-0.427217	-1.03497	-0.800381	-0.863435	0.00552408	0.708289	0.0867789	-0.729008	0.125581	0.112372	0.555543	-0.218722	0.11111	-0.122956	0.0755743	0.0704563	-0.6636	0.395679	0.823607	0.138102	other_trend	0.0103197	0.019522
SLC25A24	-	0.220683	-0.111244	0.233617	0.197498	0.143794	-0.0921026	-4.62981	0.0370329	0.300573	0.37508	-0.0804435	0.00447148	-0.24355	-1.55408	-0.158773	-0.275895	0.115129	-0.114733	0.26768	0.415049	0.201231	-0.078799	-3.12109	0	-0.320724	0.346871	-1.55348	-0.449321	-2.11049	0.942589	1.47818	1.65702	1.16626	0.957629	0.554077	1.02486	0.217298	1.20144	0.842382	0.769667	0.986881	-0.369775	0.424081	1.15327	0.0428905	linear_increasing	0.000874209	0.00243159
SAR1A	-	0.939867	0.397969	0.456802	0.780271	0.735115	0.359575	-0.280331	0.132933	0.672905	0.630986	0.634379	0.854779	0.398306	0.0296213	1.03716	0.998546	0.795428	1.26083	1.0917	0.867418	0.536238	-0.00827494	-2.92084	0.476873	0.26042	0.398006	0.272367	0.683045	0.127222	1.07345	1.16695	1.33259	0.927178	1.06388	1.19212	0.948536	1.47222	0.6866	0.853526	0.945438	1.0589	0.456425	0.235318	0.736725	0.150725	other_trend	0.0159021	0.0278105
DNPEP	-	0.164543	0.0770734	0.0442835	0.658957	0.31821	-0.514678	-0.683556	0.161516	0.181981	-0.198538	-0.186891	0.375602	0.17426	-0.404439	-0.0141766	-0.407181	0.285263	-0.386392	-0.237155	0.0632981	-0.61574	0.111126	-6.0423	-0.0521518	0.328718	0.294049	-0.708346	-0.950993	-0.46793	0.0285405	0.962551	1.12459	0.783622	1.26408	0.945438	1.1532	0.727092	1.51341	0.899346	1.41237	1.07857	-0.286768	0.261713	1.15198	0.137952	other_trend	0.000707957	0.00205233
MAOA	-	0.900794	-0.0759262	0.732859	-0.33788	1.53366	1.15193	0.655627	1.10125	1.20726	1.58461	1.14837	1.21578	0.740571	-0.217865	1.15578	0.786872	1.87733	1.40742	1.01916	1.57542	1.14286	0.335845	-6.03633	1.44184	2.0743	1.35846	0.525063	1.37647	1.43906	1.93572	3.1547	2.23356	2.5175	2.10474	1.97542	2.7124	1.40122	2.31908	2.29743	2.44381	2.31599	0.82521	0.46213	1.42363	0.0145577	linear_increasing	0.0025528	0.00603056
HMGN3	-	-0.885717	-0.725445	-0.153198	-1.69062	-0.853785	-0.195177	-1.5377	-1.21202	-0.824573	-0.828955	-1.12888	-1.16969	-1.51482	-1.90331	-1.71353	-1.89569	-0.61391	-1.64291	-1.38642	-1.5476	0.00500627	-1.52005	-5.30399	-0.880966	-1.45881	-1.02535	-0.74371	-1.70339	-1.46477	-1.28546	0.428429	-1.3459	-0.50736	-0.08612	-0.442348	-0.248005	-0.660537	-0.317385	-0.393535	-1.07969	-0.465245	-1.29351	0.495549	0.911585	0.40568	other_trend	0.00963958	0.0183985
SLC25A11	-	0.0139706	-0.524855	0.0375389	-0.238594	0.0440688	-1.09483	-0.668869	-0.319002	0.310133	0.185664	0.00318281	0.131837	-0.725905	-0.803619	0.0811434	-1.15382	0.0634357	0.0383654	0.452678	0.34898	0.320619	-0.0829376	-1.58378	-0.087583	0.0385895	-0.205741	-4.6784	-1.10716	-1.70818	0.673883	1.12706	0.852699	0.623335	0.409052	0.27898	0.179495	-0.4576	0.573892	0.034372	0.400697	0.402198	-0.407973	0.440471	1.00406	0.353019	other_trend	0.0186792	0.0316914
ICAM1	-	0.458218	-2.12901	-0.588724	-0.485247	0.720775	-0.738686	-0.0319049	-0.568379	0.732651	0.861738	-0.0461349	0.720293	-0.824593	-0.774585	-0.0845945	0.309306	0.670896	0.00818648	0.98351	0.903208	1.19086	-0.322566	-3.31022	0.378139	0.616817	0.755822	0.226517	0.174031	0.230396	0.831252	1.46642	1.30683	1.80646	1.46623	1.29664	1.69727	0.431981	1.428	1.74912	2.22708	1.4876	0.0289325	0.46533	0.956021	0.000199834	linear_increasing	4.36569e-05	0.00018605
HK1	-	1.6234	0.935582	1.50618	0.755293	1.40469	-0.670392	0.359617	-0.250723	1.36694	1.18168	1.41525	1.53652	0.00720097	-0.241576	0.922705	0.104293	1.24733	1.47811	1.69295	1.57478	1.19988	0.850924	-4.4849	0.817134	1.27454	1.84013	-0.830681	0.775272	-0.703768	1.68201	2.6554	2.55644	1.84243	1.80372	2.03079	1.84467	0.56346	2.49114	1.97789	1.74805	1.9514	0.679012	0.593747	1.25039	0.126212	other_trend	0.00379529	0.00847893
S100A12	-	-1.73639	1.58562	1.5399	1.97722	0.838969	-0.455452	-0.148319	-1.28664	-0.349568	0.836402	-1.07242	0.657858	-0.116386	0.762894	-1.76863	-1.48417	0.825942	-1.90064	1.36832	-1.83094	1.05916	-4.87555	1.1777	-0.462087	-0.383778	-2.51687	-0.886189	1.08966	-0.274566	3.99887	2.33544	1.67416	-2.26143	1.72003	1.08369	1.82024	1.9324	1.79959	1.8618	2.55939	1.45253	-0.127669	1.36253	1.68946	0.120422	other_trend	0.0109715	0.0205409
ROCK2	-	-1.98208	-2.8649	-2.33001	-2.4382	-1.9968	-3.34411	-2.57934	-2.94552	-2.01056	-2.1653	-2.15074	-2.05105	-2.01768	-4.60524	-2.32091	-2.44787	-1.97576	-2.2708	-2.49084	-2.60178	-3.48538	-2.20907	-3.69035	-1.9701	-2.3518	-1.30055	-2.58228	-2.03809	-2.40507	-1.86302	-1.22412	-2.03645	-1.28816	-1.58622	-1.62701	-1.68293	-1.78627	-1.58116	-1.72561	-1.7052	-1.62431	-2.44951	0.233997	0.645658	0.00426759	linear_increasing	0.000350085	0.00111957
GRHPR	-	0.143709	0.480735	0.1723	0.269791	0.0151668	-0.266417	-1.0638	-1.39354	-1.58706	-0.165419	-0.63682	-1.03494	-0.489261	-1.12947	-1.12159	-0.715338	-0.0986783	0.812428	0.0199637	-4.30634	-1.15528	0.174605	-1.32675	-0.819364	-0.212249	0.167935	-1.19202	-0.549806	-0.485826	-0.261246	0.878166	0.334498	0.82607	0.676953	0.419103	0.377372	-0.509561	0.890209	-0.0500195	0.393822	0.423661	-0.591819	0.441791	0.936084	0.132737	other_trend	0.00217296	0.00527993
BCAP31	-	-0.48599	-0.315768	0.100398	-0.423323	-0.220534	-0.746773	-1.08202	-1.10677	-0.115491	-0.312284	-1.02824	-0.344932	-1.54782	-3.79188	-1.02557	-0.813961	-0.0280233	-0.174605	-0.571447	-0.872834	-1.30224	-0.824189	-1.07558	-2.14267	-1.11535	0.329713	-1.43647	-1.07849	-0.899	0.279369	0.236435	0.0838906	0.443912	0.000570342	-0.0448112	0.527061	0.235906	0.0532571	0.469521	0.223155	0.22289	-0.805759	0.203234	0.799429	0.0699535	other_trend	0.00028754	0.000954495
TGFB1I1	-	0.246329	0.775708	0.559276	0.643873	0.966568	1.34616	0.159423	0.916576	0.791832	0.597863	0.376536	1.16175	-0.830162	-4.75408	-0.0487984	0.588551	0.611933	0.80627	-0.696751	0.321518	0.438518	0.865191	0.334252	-0.725467	-0.379141	1.04332	-0.0363536	0.00649118	-0.808979	0.0360806	1.15375	0.612148	1.62248	1.41282	2.65807	1.50725	0.948262	1.41694	2.08444	1.31492	1.47311	0.177143	0.5727	1.10261	0.217771	other_trend	0.00107754	0.0029252
PPP1R12A	-	-0.692079	-0.763373	-0.805374	-0.872375	-0.572865	-0.440935	-1.42235	-0.616432	-0.462154	-0.637885	-0.978651	-0.617025	-1.20559	-2.53514	-1.19445	-1.04765	-0.565078	-0.845933	-1.08575	-0.715601	-0.650875	-0.961971	-4.16786	-1.02172	-0.886193	-0.57114	-1.70477	-1.18956	-1.40812	-0.697649	-0.475653	-0.833779	-0.766518	-0.221802	0.19671	-0.186622	-0.809427	-0.111968	-0.0044128	-0.306703	-0.352018	-1.04455	0.358133	0.7292	0.395703	other_trend	0.00664138	0.0133802
ATP5MG	-	-0.614199	-3.78127	-0.40433	-0.598376	-0.474515	-0.648837	-0.647564	-0.63478	-0.226308	-0.888683	-0.653778	-0.752117	-1.40539	-1.24384	-0.861207	-0.763628	-0.711441	-0.506093	-0.516024	-0.429476	-0.906774	-0.546955	-1.53929	-0.900643	-0.761967	-0.689573	-1.63214	-0.870726	-0.756644	-0.570608	-0.213754	-0.0193636	-0.318975	-0.610064	-0.0499105	-0.0184179	-0.717011	-0.70107	-0.253362	-0.540562	-0.344249	-0.864573	0.278837	0.638237	0.022432	linear_increasing	0.0175483	0.030141
FHL1	-	2.87763	3.36672	2.87535	3.01465	3.65765	2.36663	1.40084	2.18499	3.43105	2.78178	2.68662	3.17928	1.80868	-0.549823	2.24823	2.08024	4.26223	3.19788	1.75646	2.6039	0.0250265	3.1968	-5.11259	2.22267	1.72682	2.91525	1.56186	1.66601	1.60255	3.1022	4.75903	4.08886	4.95161	5.21129	5.71345	4.79363	4.75869	5.17951	4.87913	4.78622	4.91214	2.13792	0.416387	1.69993	0.0463946	linear_increasing	1.06979e-05	5.55712e-05
ATP5PD	-	0.696228	0.370707	0.590343	-0.296984	0.432839	0	-0.532403	-0.0864385	0.608199	0.238074	-0.198321	0.310146	-4.45193	-0.962046	-0.37708	-0.0514999	0.999008	-0.00139478	0.678928	-0.0340534	-0.243549	-0.642913	-1.50866	-0.679844	-0.386612	0.721473	-1.02019	-0.742361	-0.675046	0.162941	0.959884	0.73477	0.469019	0.417257	0.544266	0.54399	-0.152899	0.788427	0.281373	0.697	0.528309	-0.236081	0.310264	0.995376	0.476299	other_trend	0.0228643	0.0377212
AKR1C3	-	0.820332	0.75579	0.814803	0.799032	0.755729	0.907832	-0.0534176	-0.201529	0.821485	0.385331	-0.368874	0.59418	-0.974104	-0.308616	-0.728673	-1.29839	0.842303	1.08849	-0.850181	0.825579	-4.43369	-0.905668	-0.917825	-0.784691	0.190935	0.219799	-0.499465	0.25515	-1.55286	-0.0566741	0.172218	1.98959	0.677386	2.15992	1.28586	0.217065	-0.223811	1.18315	1.94093	0.607668	1.001	-0.128596	0.841905	1.11589	0.654183	other_trend	0.00577388	0.0119071
QARS1	-	-0.940636	-1.05028	-0.329854	-1.42014	-0.614087	-1.42324	-1.56269	-1.54784	-0.512996	-0.900582	-0.998496	-0.283346	-1.55841	-2.46822	-1.13912	-1.34093	-0.744366	-1.08119	-0.559577	-1.32271	-1.24955	-1.88684	-5.15214	-1.03964	-1.1948	-1.91554	-2.14048	-1.58285	-1.27135	-0.486628	-0.0676482	-0.136644	-0.361942	-0.221662	-0.336435	-0.474746	-0.964835	-0.384453	-0.8836	-0.393355	-0.422532	-1.32395	0.292653	0.892619	0.231871	other_trend	0.00349839	0.00787342
STXBP2	-	-0.831317	-1.04396	-1.1575	-0.71714	-0.499252	-2.26941	-1.73665	-1.34765	-1.91841	-0.671836	-1.21996	-0.460033	-1.70791	-1.27571	-1.12823	-1.31366	-4.01824	-1.30275	-0.579996	-0.332076	-0.976645	-2.55892	-5.13274	-0.948458	-1.04685	-0.611427	-1.578	-2.09741	-1.61818	-0.993797	0.0462775	0.807109	-0.183046	-0.554782	-1.3189	-0.501116	-0.59296	-0.182079	-0.779025	0.186795	-0.307173	-1.43647	0.5839	1.02283	0.120082	other_trend	0.00211726	0.00516419
TPM1	-	-0.942725	-0.529881	-0.802095	-3.41955	0.11844	-0.668648	-0.100726	-0.791603	-0.950688	-0.246385	-0.0486502	-0.297472	-0.564665	-0.478883	-0.501865	-0.254046	0.766853	-0.266022	0.544257	-0.0628783	-0.535377	-0.115467	-1.52345	-0.406208	-0.554319	0.0203133	-0.527082	-0.0723122	0.112324	-0.313155	0.419853	-0.4301	-0.181361	0.138074	0.0589273	0.616632	-0.0553974	0.0358958	0.018777	0.410429	0.103173	-0.447066	0.309774	0.718579	0.00252344	linear_increasing	0.0249766	0.0404764
MARS1	-	-1.77849	-1.80121	-1.90074	-1.76396	-1.65783	-1.94336	-2.08828	-2.37582	-1.63007	-2.19524	-1.88533	-1.78715	-5.69685	-3.29133	-2.51797	-2.25558	-1.84613	-1.93942	-1.77969	-1.89427	-2.13429	-2.54384	-3.57747	-2.87086	-2.48628	-2.15555	-3.03226	-2.38999	-2.76809	-1.43657	-2.04446	-1.35287	-1.39371	-1.84212	-1.5649	-1.52544	-1.74199	-1.53771	-1.94146	-1.81598	-1.67606	-2.31413	0.234759	0.817857	0.479573	other_trend	0.0206512	0.0345274
ATP6V1B2	-	0.72124	-0.536932	-0.674966	0.480052	0.494356	-0.805894	-1.06543	-0.480172	-0.184122	-4.51967	-0.688019	0.217811	-1.44063	-0.636956	-0.870968	-1.80995	-0.107377	-1.06576	0.810195	0.0375843	0.573642	-0.543355	-1.29698	-0.657794	-0.32877	-0.127001	-0.871983	-1.75101	-1.56365	0.734819	0.444257	2.55672	0.635964	0.632645	0.0346068	-0.0293593	-0.0878057	0.965528	0.856667	0.728861	0.673808	-0.59859	0.760542	1.05016	0.0392712	linear_increasing	0.00113085	0.00304412
NAMPT	-	0.316639	-0.596351	0.353324	0.167466	0.864221	-0.991577	-0.505475	-1.1698	0.284829	-0.687608	0.0848156	0.73854	-1.45702	-3.15768	-0.467323	-0.279586	0.0458214	-0.276553	0.99022	0.146524	0.839382	-2.31508	-2.67973	-0.169366	0.346273	-0.414948	-0.76737	-0.0588757	-0.251396	0.777949	1.40876	2.00481	1.51993	0.950564	0.0132387	1.0273	1.53886	1.00571	1.81901	1.31509	1.26033	-0.342991	0.55844	1.01434	0.00727499	linear_increasing	3.00505e-05	0.000134007
CRYZ	-	1.43078	0.167245	0.322909	0.543951	1.38646	0.281335	-0.494334	-5.71844	1.00082	0.811988	-0.236966	0.874131	1.23885	-0.101586	0.561168	-0.479037	1.98265	0.882833	-1.38496	1.16446	-1.20586	0.206176	-0.290308	0.842891	0.123362	1.24398	-0.170843	0.315667	0.289609	-0.0032815	0.0541418	0.694288	1.2218	1.93075	1.13347	1.53718	2.05257	1.14633	1.27211	1.47522	1.25179	0.186188	0.577851	1.35193	0.108017	other_trend	0.0212127	0.0352383
TMOD3	-	-0.0995498	-0.209056	-0.244004	-0.415596	0.483297	-1.18891	-0.577677	-1.22015	-0.162868	0.491889	-0.11866	0.115986	-0.661191	-1.75423	-1.05711	-0.81062	0.332087	-0.607941	0.251397	0.101845	-0.472345	-0.891554	-3.4191	-0.216306	-0.131193	0.429137	-1.31788	-0.643075	-0.781107	0.176929	0.721697	0.809109	0.715288	0.897505	0.23348	1.02753	-0.0164367	1.29772	0.727928	1.09457	0.750839	-0.487252	0.391252	0.799131	0.0216692	linear_increasing	3.52557e-05	0.000154003
DDX6	-	-1.21954	-1.11688	-1.4344	-1.59958	-1.25538	-2.30417	-2.331	-1.86314	-1.7562	-1.25218	-2.15004	-1.41434	-2.27349	-2.4403	-2.37032	-1.70724	-1.52378	-1.72574	-1.62792	-2.03683	-2.10696	-2.01211	-2.48756	-4.56473	-2.07423	-1.56055	-2.91087	-2.43364	-2.36578	-1.42371	-1.4473	-1.27308	-1.39714	-1.24637	-1.25408	-1.35885	-1.806	-1.45252	-0.642806	-1.36039	-1.32385	-1.97809	0.288572	0.671001	0.765546	other_trend	0.00510449	0.0108479
FLOT1	-	-1.40581	-1.49137	-1.91018	-1.17637	-2.52153	-1.54085	-1.33229	-1.18166	-1.44873	-1.35686	-1.65915	-1.35947	-1.10175	-0.840209	-1.68721	-0.739916	-0.882259	-1.91494	-1.28151	-1.06014	-1.59165	-1.37235	-2.25568	-0.958896	-0.792843	-1.78157	-1.08781	-1.54025	-0.922313	-0.839404	-0.268852	-0.490629	-0.711127	-0.509124	-0.843548	-0.203545	-0.799846	-0.205885	-0.419508	-0.510783	-0.496285	-1.36783	0.232607	0.431994	2.68201e-06	linear_increasing	4.74025e-07	3.89349e-06
HSD17B12	-	0.328537	-0.457785	1.23557	-0.0892968	-0.644457	0.2892	0.374823	0.627015	1.25926	1.37111	1.00523	1.45348	0.146669	0.0594583	1.04556	0.354889	1.42321	0.743508	1.16545	0.279548	0.627399	0.117295	-1.23883	1.1142	1.10917	-0.678606	0.636185	0.980502	0.940769	2.03876	1.99499	1.98532	2.00046	1.84326	1.19836	1.49922	0.939796	1.77536	1.88174	1.53744	1.66559	0.587261	0.365511	0.735039	0.000173306	linear_increasing	7.6836e-05	0.000305517
GNAQ	-	-0.781355	-1.34453	-0.798099	-0.949035	-1.53451	-1.04731	-0.209491	-1.03102	-0.849008	-1.43125	-0.750527	-0.424898	-0.899899	-1.23101	-0.404078	-0.350494	0.0013021	-0.917664	-0.626965	-0.530333	-1.28174	-0.785113	-1.6101	-0.140205	-0.0425085	-0.549015	0.071888	-0.631282	-0.0299806	-0.290844	0.147819	0.0811516	0.296801	0.284605	0.0550462	0.57881	-0.475465	-0.413536	-0.204713	0.568622	0.0919141	-0.713302	0.367183	0.475431	6.91276e-07	linear_increasing	1.94706e-05	9.32591e-05
PSMB1	-	-0.0306745	-0.501879	0.218452	-0.392852	-0.94248	-0.576742	-0.0608886	-0.218979	0.0799936	0.0357659	-0.45173	0.47779	-0.305282	-0.32833	0.117599	0.194045	0.252119	-0.40084	0.535458	-0.177413	0.060467	-0.809132	-1.0839	-0.0705481	0.431203	-0.951612	0.802194	-0.275557	0.632365	0.420875	1.19446	1.27331	0.580805	0.723145	0.421115	0.694403	-0.1906	0.67402	0.500135	0.741181	0.661197	-0.110684	0.406359	0.484981	0.000101279	linear_increasing	5.85161e-05	0.000240831
ABRACL	-	-0.928731	-1.38014	-0.999061	-0.898383	-2.73881	-2.46362	-1.63235	-1.48408	-0.446346	-0.837463	-1.44895	-0.215274	-1.83736	-2.09088	-1.14364	-1.01259	-0.190511	-1.51759	0.257864	-1.86943	-1.15122	-1.99441	-3.26611	-2.85802	-0.800005	-3.22526	-1.52273	-1.22901	-1.12739	-0.186636	-0.0875108	-0.147635	-0.564174	0.413205	-1.0051	-1.26659	-1.38717	0.165782	-0.728584	-0.359267	-0.496705	-1.40794	0.603458	0.888342	0.0541801	other_trend	0.00465272	0.0100478
TIMP3	-	0.766604	3.05192	1.7199	1.73843	-0.570949	1.56682	0.759311	0.907934	1.68802	0.441806	1.96188	2.43493	2.50544	2.32582	1.67958	1.79842	3.63116	2.18834	0.776186	1.60321	0.510394	0.63095	2.33531	1.36025	0.716392	0.86175	1.76856	0.872019	1.02866	2.77887	5.84202	3.58932	6.57571	5.80949	5.52728	5.60924	5.92482	4.45915	5.91806	5.16543	5.44205	1.52793	0.853117	0.902581	4.02555e-06	linear_increasing	1.58474e-14	1.94301e-12
ASAH1	-	1.30098	1.01867	2.17209	1.91331	1.10656	1.05789	2.2613	1.94279	2.72233	2.59412	2.78954	2.64212	2.1345	1.88217	2.26808	2.32715	2.736	1.73736	3.43091	1.87145	2.3667	1.77615	0.150677	2.68137	2.71377	1.89308	1.90057	2.51523	2.51091	3.26061	2.62989	5.48074	2.95616	2.85482	3.31946	2.16092	2.73646	2.56133	2.52619	3.0602	3.02862	2.12261	0.919057	0.702369	0.000268071	linear_increasing	0.00230402	0.00553542
PRELP	-	4.77559	4.51915	4.81939	4.60634	3.7342	4.06207	3.79669	4.47413	5.18523	5.20555	3.7383	4.63425	4.50261	4.20953	4.14279	4.28967	5.40718	5.74422	3.46114	3.64709	3.83599	3.90135	4.66361	4.84525	4.88794	3.91214	4.47566	4.42206	4.29027	4.07892	5.26604	4.45916	5.52989	5.78029	5.41432	5.01023	4.58166	5.13351	4.5209	4.91737	5.06134	4.40894	0.44923	0.553461	0.0611493	other_trend	0.00175027	0.0043974
PARVA	-	-0.481221	-0.402064	0.146091	0.165129	-0.595238	0.298674	-0.155066	0.62262	0.773499	-0.170785	1.01041	0.204814	0.221697	-0.575344	-0.136394	0.805719	0.923828	0.39744	-0.213477	-0.0630227	-0.130927	0.500417	-0.4488	-0.0579244	-0.0554866	0.38582	0.00732024	0.10067	0.172087	0.364379	1.82225	0.894156	1.87304	2.13786	2.497	1.72544	0.608611	2.09635	2.17375	1.57189	1.74003	0.120495	0.586411	0.433812	8.17515e-06	linear_increasing	2.14235e-11	6.33478e-10
UGP2	-	1.64214	1.05871	1.29252	1.07651	0.862722	0.850652	1.04552	0.658018	1.0943	1.27839	1.03996	1.17107	1.21025	0.773945	1.21371	0.881081	1.44419	1.40036	1.49718	1.34187	1.42144	0.971912	0.446725	1.33996	1.51112	1.30852	1.06522	1.37376	1.19326	1.50019	1.53175	1.80108	1.72149	1.50251	1.25421	1.60062	1.06399	1.47304	1.44209	1.5459	1.49367	1.16551	0.212694	0.277156	0.00146573	linear_increasing	0.00153958	0.00394019
TSPO	-	-0.410924	-1.23569	-0.759698	-0.753183	-1.32275	-1.0647	-1.09362	-1.00684	-0.111865	-0.394286	-0.39826	-0.0661027	-1.25072	-1.72756	-0.556721	-0.180126	0.777036	-0.748682	0.244043	-0.359181	0.0672977	-0.510811	-1.96867	-0.25024	-0.315745	-0.513878	-0.925501	-0.72026	-0.608436	1.21369	0.686089	1.65849	1.0453	0.330398	-0.813615	0.335341	0.0572808	0.666605	0.565879	0.838613	0.537038	-0.565079	0.648467	0.66215	4.38313e-05	linear_increasing	4.87583e-05	0.000204615
ANXA5	-	4.89561	4.70309	5.41075	4.9891	4.70809	4.76872	5.06863	5.19075	5.37628	5.16729	5.37461	5.19998	4.78957	4.94844	4.87589	5.1611	5.14988	5.10342	5.66422	5.18669	4.98159	5.04728	4.05438	4.9344	5.10885	5.4261	4.55201	5.0339	4.86475	5.60486	5.7493	5.83464	5.48353	5.47593	5.79916	5.58012	5.25228	5.7634	5.47132	5.52551	5.59352	5.04467	0.187279	0.322473	0.000977763	linear_increasing	1.04532e-05	5.45954e-05
KPNB1	+	1.67381	1.34087	1.43223	1.41093	1.18847	1.20704	1.42203	1.26678	1.6208	1.86279	1.41987	1.52263	1.1912	1.14261	1.41188	1.61841	1.46832	1.41923	1.81632	1.67611	1.18414	1.48538	0.661258	1.33654	1.38127	1.44823	1.42786	1.39389	1.37039	1.62635	1.73949	1.73008	1.41937	1.57757	1.56545	1.663	1.34459	1.61721	1.62007	1.77663	1.60535	1.41425	0.138051	0.229215	0.128938	other_trend	0.0177821	0.0304881
DHX9	-	1.49483	1.07038	1.41525	0.9007	0.65947	0.84483	0.662721	1.0065	1.40173	1.26743	0.851361	1.42835	0.624258	0.406963	0.861907	1.36789	1.52748	1.19034	1.40331	1.11443	1.01992	0.438023	0.756999	1.0253	0.8574	1.21064	0.45943	0.646162	0.563131	1.65583	1.98525	1.51987	1.49075	1.50867	1.51364	1.71706	1.28692	1.62221	1.85272	1.55495	1.6052	1.00443	0.200116	0.359134	0.0167799	linear_increasing	1.29323e-05	6.55829e-05
FLOT2	-	-1.46844	-1.37877	-1.09532	-1.63017	-1.55626	-1.40947	-1.28722	-0.774825	-1.16866	-1.27618	-1.52523	-1.35648	-1.71588	-1.20298	-1.43494	-0.995624	-1.35976	-1.48675	-1.52243	-1.39769	-1.01238	-1.20632	-1.69074	-1.239	-1.2226	-1.20229	-1.23205	-1.2647	-1.50649	-0.762286	-0.663629	-0.734296	-0.854169	-0.782225	-0.898518	-0.549279	-1.00482	-0.647611	-0.794527	-1.23178	-0.816085	-1.31273	0.196576	0.234723	2.99924e-05	linear_increasing	5.49744e-07	4.42095e-06
APCS	-	3.44518	5.7005	5.17539	4.66001	4.00076	5.15944	4.35033	4.55999	5.22695	3.77298	4.86275	5.37309	4.95099	3.85905	4.83555	5.15637	5.63659	4.92738	4.33497	4.73915	3.42199	5.07379	5.30537	3.99505	3.98164	4.76537	5.16684	4.77299	4.40579	5.33779	5.69384	4.93665	7.2135	6.23769	7.09851	5.89739	6.55748	5.12283	6.5621	5.75889	6.10789	4.69847	0.76802	0.621329	0.000679893	linear_increasing	8.94718e-07	6.6653e-06
SUN2	-	-0.822723	-1.12092	-0.832988	-0.620449	-1.10938	-0.979515	-0.339796	-0.762534	-0.530667	0.00361614	-0.622237	-0.298123	-0.821885	-0.566496	-1.01726	-0.53486	-0.613303	-1.0219	-0.572654	-1.0167	-1.30822	-0.698288	-1.90802	-0.584607	0.0547275	-0.649054	-0.875047	-0.483971	-0.406628	-0.557734	-0.0597544	0.68557	-0.395442	1.03929	0.22758	0.411826	0.691561	0.0329432	0.0557806	0.508439	0.31978	-0.720588	0.428155	0.38331	5.76666e-05	linear_increasing	1.22566e-08	1.50046e-07
PSMA7	-	0.515048	0.277159	1.37993	-0.0512712	0.269844	0.655009	0.983596	0.435668	0.646507	0.769674	1.13127	1.22104	0.136283	0.472766	0.871958	0.846693	1.0151	-0.167339	1.69961	0.981803	0.668996	0.688772	-0.534771	0.826988	0.944942	0.344885	0.146335	1.2125	0.851244	1.3963	1.48353	1.69869	1.27848	1.40738	1.36554	1.2827	0.492351	1.20702	1.21434	1.69498	1.3125	0.687885	0.338617	0.498046	0.00244876	linear_increasing	0.000727409	0.00209607
G6PD	-	0.778987	0.182099	0.973437	0.189005	0.327723	0.231046	1.47098	0.456591	1.05445	0.717813	1.20854	1.34354	0.709765	0.796833	1.12839	1.33803	1.05416	0.490787	1.4511	0.469834	0.966724	0.390566	-1.33571	0.845265	1.47166	0.436687	1.03173	1.56441	1.13829	1.91529	2.00286	2.3534	1.11081	1.46266	1.17618	1.17607	1.62131	1.76599	1.74969	1.65102	1.607	0.826601	0.394397	0.611667	0.00040746	linear_increasing	0.000564591	0.00168763
MYL9	-	1.20858	2.37462	2.58101	2.20846	1.45118	1.89793	2.236	2.01823	2.64793	2.06646	2.18158	2.67477	1.48498	1.24819	1.75208	2.29278	2.78876	2.52696	2.15985	1.5718	1.30584	1.50847	0.743783	1.51288	1.63532	2.47367	1.52719	1.66845	1.81674	1.55528	2.37692	1.70535	2.16848	3.04983	3.81078	2.68682	2.73327	2.76442	2.92244	2.39129	2.66096	1.90399	0.564447	0.515241	0.140544	other_trend	0.000345998	0.00111205
HUWE1	-	-0.698402	-1.3583	-0.724016	-1.17846	-1.65726	-1.67447	-1.6193	-1.40172	-0.606022	-0.957956	-1.09881	-0.785245	-1.76731	-2.08527	-1.19017	-0.960474	-0.757712	-1.09922	-1.04758	-1.30998	-1.14547	-2.03099	-2.09222	-1.23762	-1.49213	-1.58981	-1.29298	-1.66272	-1.70248	-0.850332	-0.0615391	-0.34028	-0.509798	-0.575836	-0.561378	-0.607639	-1.50685	-0.332685	-0.361006	-0.434738	-0.529175	-1.30248	0.37944	0.421936	0.0265911	linear_increasing	8.64994e-06	4.69638e-05
VDAC2	-	2.42235	2.1888	2.32662	2.27005	2.03761	2.4529	2.09578	2.28311	2.32264	2.58348	2.3465	2.40583	2.17085	1.75755	2.14037	2.3944	2.42645	2.02465	2.62196	2.46529	2.03802	2.35006	1.21987	2.49658	2.417	2.47274	2.22512	2.17143	2.08424	2.80019	2.96499	2.91363	2.61938	2.41759	2.74429	2.97954	2.48587	2.90269	2.83488	2.68526	2.75481	2.26708	0.199309	0.289581	0.00269866	linear_increasing	1.6516e-05	8.03641e-05
HEBP1	-	-1.11521	-1.45621	-1.08333	-1.13165	-1.52906	-1.1086	-0.74777	-1.18464	-0.910577	-1.9584	-1.01799	-1.01671	-1.51135	-1.16481	-1.18254	-0.893662	-0.533337	-0.78844	-0.715551	-0.855475	-1.14764	-0.727427	-1.68787	-2.03416	-2.35675	-0.980009	-1.40703	-0.957086	-0.98123	-0.230273	-0.55258	-0.232652	-1.08277	-0.864438	-0.225353	-0.897446	-1.10059	-0.414168	-0.0504998	-1.33473	-0.675523	-1.14716	0.439556	0.449152	0.0150865	linear_increasing	0.00633025	0.0128749
ALDH1A1	-	3.25568	3.83234	4.26866	3.62806	3.09328	3.91181	3.24909	3.69483	3.374	3.67644	3.14483	3.506	3.28441	4.00521	3.04984	3.5119	4.05568	4.10183	2.96805	3.2923	2.85729	2.83718	3.24949	2.95773	3.63986	3.74689	2.86281	3.00779	3.33002	3.01871	3.99993	4.25392	4.52786	3.84587	4.38706	3.96402	3.99339	4.24021	4.34912	4.5796	4.2141	3.41373	0.252798	0.409515	0.0564586	other_trend	1.09183e-06	7.91883e-06
AK1	-	1.77169	1.75177	2.33564	1.81352	2.0087	2.59579	2.16869	2.4202	2.11649	2.72162	2.18732	2.16115	1.95903	2.3133	2.24823	3.03663	2.4856	2.00214	2.13302	2.49795	2.24449	2.42008	1.58671	2.52299	2.67018	2.41141	3.12531	1.83373	2.57027	2.24249	2.61147	3.44845	3.2309	2.87009	2.5082	2.72094	2.54672	2.82232	3.11072	2.99634	2.88662	2.27854	0.309613	0.362156	3.77825e-05	linear_increasing	2.8702e-05	0.000129801
SOD2	-	3.66609	3.49053	3.64863	4.06306	3.13039	3.06209	3.0003	2.97272	3.74812	3.62018	3.46605	4.02074	3.01921	2.74247	3.57386	4.09513	3.70537	2.98607	4.22156	3.28173	4.06196	3.0303	3.56013	3.09842	3.37201	3.26069	3.17156	3.12606	3.11905	4.1906	4.38231	4.81244	4.10757	3.83552	3.72416	3.98202	3.64703	4.14361	3.93894	4.6899	4.12635	3.45017	0.392499	0.422663	0.00993755	linear_increasing	7.17657e-05	0.000289131
VCP	-	3.70333	3.69794	4.03462	3.71037	3.56513	3.63558	3.8653	3.70049	3.78987	4.06355	3.85459	3.84326	3.53407	3.53363	4.01542	3.89621	3.71941	3.33247	4.04233	3.96431	3.67608	3.65095	2.8404	3.69562	3.61779	3.9008	3.9002	3.75974	3.78594	3.80732	3.8888	3.96033	4.01045	4.14974	3.84926	3.97282	3.659	3.96393	3.93886	4.02185	3.94151	3.73789	0.128024	0.240013	0.143862	other_trend	0.0149529	0.0263907
AOC3	-	3.14341	3.44919	3.52867	3.80757	3.0364	3.20933	3.08402	3.38623	3.9302	3.7613	3.44869	3.54306	3.44699	3.10752	3.55494	3.5794	3.91739	3.05535	2.80023	3.18297	2.8105	3.39749	2.26429	3.68475	3.77283	3.13722	3.36063	3.23198	3.67973	3.47622	4.64138	4.53093	4.86117	4.93398	5.02856	4.77181	4.40485	5.24673	4.93724	5.05467	4.84113	3.35962	0.257071	0.365903	2.91226e-05	linear_increasing	2.69082e-14	2.46274e-12
RAP1B	-	1.26266	0.9185	1.67144	1.6121	1.43199	0.725205	1.97448	1.08514	1.70634	1.72371	2.44974	1.56706	1.71773	1.93937	1.99229	2.25501	2.45245	1.43585	1.98392	1.71297	1.43403	1.72278	0.880478	2.21116	2.56209	1.67794	1.99339	2.09725	2.23063	2.06933	2.47336	2.40267	2.87749	2.73071	2.51214	2.50064	2.00651	2.58869	2.47633	2.78511	2.53536	1.7499	0.241938	0.468645	2.27176e-07	linear_increasing	1.1373e-05	5.87604e-05
PURA	-	-0.871811	-0.829823	-0.361274	-0.558933	-1.08499	-0.0749756	-1.03754	-0.108187	-0.572298	-0.515095	-1.14523	-0.74074	-1.45455	-1.39382	-0.852611	-0.716241	-0.496594	-0.504554	-1.12695	-0.901464	-1.12791	-0.482427	-1.3546	-0.769585	-1.04838	-0.413578	-1.08333	-0.607192	-1.32414	-0.725393	0.149257	-0.214634	0.0961342	0.221024	0.250872	0.771039	0.35788	-0.340547	0.521415	0.474663	0.22871	-0.809473	0.33367	0.365049	0.00232297	linear_increasing	1.34641e-09	2.33135e-08
DSTN	-	2.16103	1.80235	2.18706	1.87848	1.56074	2.05219	1.6188	2.12532	2.35038	2.35784	1.77371	2.51784	1.59037	1.72122	2.12169	0.870989	2.09986	2.20937	1.81675	1.26886	1.85217	1.25936	0.958243	1.81922	1.86228	1.85158	2.20988	1.99027	2.19608	1.90706	2.87205	3.29673	3.68081	3.12889	3.59985	2.91821	2.90211	3.40734	3.53207	2.73105	3.20691	1.86637	0.342193	0.393192	0.000149006	linear_increasing	9.9831e-12	3.42634e-10
TGM2	-	4.13828	4.74159	5.33432	4.64733	4.41818	4.78705	5.08032	4.4465	5.12005	4.98753	4.67589	5.41505	4.70374	4.27636	4.51971	4.81481	5.52034	4.25984	4.87571	4.50312	4.60056	4.32867	3.58751	4.69475	4.85137	4.17239	4.49111	5.30437	4.66458	5.21691	5.82141	5.1559	6.0063	5.84408	5.64363	5.6954	5.7382	6.11461	5.48808	5.81779	5.73254	4.70593	0.268765	0.428059	0.000414581	linear_increasing	1.81985e-08	2.08529e-07
PGAM1	-	1.45627	1.2741	1.31219	1.84967	1.28612	1.23817	1.76021	2.10798	1.8135	2.93023	1.35443	1.45634	1.38812	0.88209	2.09574	1.83598	1.95339	1.47737	1.91169	1.80458	2.11313	1.58723	1.55454	1.26974	1.52558	1.2283	1.38926	0.810411	1.53063	2.22565	2.56655	3.06378	3.61961	3.04169	3.49536	3.39314	3.08413	3.30481	2.70443	3.31905	3.15925	1.61409	0.335503	0.431451	2.41438e-05	linear_increasing	1.48367e-12	7.12903e-11
GNAI2	-	2.51512	2.12606	2.35962	2.2566	2.07127	1.7865	1.93457	1.88797	2.50066	2.15987	2.51878	2.24312	2.1108	1.9715	2.04231	2.64948	2.62497	2.29435	2.44757	2.34403	2.27379	2.21469	1.48048	2.7537	2.49476	2.1058	2.06754	2.62001	2.46469	2.695	3.20676	3.02034	2.58027	3.10704	2.98557	3.21916	2.6391	2.95662	3.05314	3.1698	2.99378	2.26719	0.221718	0.29608	4.24685e-06	linear_increasing	1.80112e-08	2.08529e-07
KIF5B	+	-0.69192	-0.767107	-0.127325	-0.587538	-0.853247	-1.08886	-0.917041	-0.723966	-0.118232	-0.306245	-0.198016	-0.042829	-0.889905	-0.67919	-0.788333	-1.00841	-0.0309715	-0.237557	0.103794	-0.397628	-0.635212	-0.768136	-2.0243	-0.676903	-0.245672	-0.255491	-0.99768	-0.444446	-0.507492	0.234865	0.438565	0.424705	0.533829	0.186674	0.463236	1.29817	-0.014174	0.811212	1.16945	0.805787	0.611746	-0.5557	0.411666	0.450698	8.159e-05	linear_increasing	1.17692e-08	1.45938e-07
COL6A6	-	0.645212	1.88808	1.25675	1.89906	1.4636	0.48204	1.5649	2.65468	3.52373	0.420445	3.51038	2.23042	2.41432	0.615328	2.19255	3.52676	3.34402	2.63032	1.38286	2.52853	1.50135	3.39939	0.488587	1.24203	2.53164	2.91686	2.3138	2.50456	2.71171	3.31285	3.71974	3.6634	6.0087	5.85739	4.22176	4.59269	3.77606	4.68869	3.5605	4.26634	4.43553	2.10323	0.879949	0.992125	9.33715e-07	linear_increasing	8.40538e-08	8.32739e-07
MAPRE1	-	0.496107	0.0452559	0.30076	0.282381	0.160082	-0.0397743	0.11184	0.30006	0.56101	0.113321	0.595838	0.561452	0.157544	-0.174731	0.390579	0.449339	0.630125	0.597148	0.484375	0.316052	0.196269	0.463972	-0.449689	0.226814	0.421869	0.382489	0.0792178	0.560353	0.378755	0.542692	0.431363	0.523754	0.616607	0.726306	0.577199	0.628231	0.470381	0.714329	0.665846	0.780773	0.613479	0.304717	0.113953	0.252457	0.00396436	linear_increasing	0.000644994	0.00189553
PGD	-	2.46711	2.2459	2.36894	2.31074	1.91491	1.5341	2.16522	2.04326	2.68872	2.05525	2.40858	2.59826	1.63235	1.93351	2.18711	2.18819	2.27472	2.28421	2.8375	2.39406	2.44004	1.9789	1.08444	2.09764	2.05865	2.59655	1.77637	2.19815	2.06974	3.17829	2.87688	3.96867	2.24254	2.78162	1.93038	2.7281	2.34723	3.35069	2.84943	2.90891	2.79845	2.20038	0.574141	0.401253	0.0104571	linear_increasing	0.000777041	0.00221583
AP1B1	-	1.33772	0.507492	1.15148	0.819975	0.440021	0.523654	0.0732803	0.549346	1.56853	1.04429	1.00484	1.03817	-0.103852	0.214049	0.734944	0.426489	1.50281	1.40292	1.62891	0.844869	0.692487	0.825757	-0.884875	0.801854	0.755177	0.502879	-0.01584	1.01677	0.543393	1.63526	1.71287	1.89243	1.48847	1.70451	1.68698	1.47309	1.1698	1.49601	1.39882	1.76669	1.57897	0.75276	0.212136	0.564636	0.00810102	linear_increasing	6.43974e-05	0.000261674
KANK2	-	0.124793	0.0294779	0.331848	0.333403	-0.406493	-0.03698	-0.429347	0.815787	0.590793	0.259907	0.0178126	-0.010234	-0.390195	-0.912693	-0.0162448	0.246175	0.35711	0.178773	-0.722821	0.0389751	-2.11739	0.432455	-0.424184	-0.352092	-0.264059	0.0549284	0.0240973	-0.134327	-0.00893312	-0.284505	0.938646	-0.15444	0.842062	0.665189	1.61748	0.634644	0.456008	0.724986	0.468348	0.60203	0.679496	-0.0891389	0.443931	0.535276	0.0986764	other_trend	0.000218273	0.000754534
B2M	-	2.02312	1.65278	2.03853	1.49749	1.46412	1.13843	1.76335	1.28729	1.75023	1.59602	1.60734	1.98873	0.654607	1.56683	1.82898	2.0697	2.50917	1.80363	3.01584	2.04045	1.85746	2.11227	0.715315	1.53875	1.37514	1.64277	1.35805	1.74178	2.2017	2.12222	2.07879	1.92449	1.968	2.2642	2.23274	2.61731	2.55026	2.07188	2.79742	2.72598	2.32311	1.73207	0.324016	0.473671	0.00657232	linear_increasing	0.000773751	0.00221276
SURF4	-	0.21405	-0.474544	-0.224307	-0.159681	-0.340655	-0.175413	0.158505	-0.365502	0.160855	-0.00866429	-0.0696748	-0.0678232	-0.554258	-0.516886	-0.129614	-0.555096	0.532478	-0.300645	0.406663	0.199121	-0.0938973	-0.635295	-0.99581	-0.397321	0.166158	-0.102952	-0.455999	0.172618	-0.444806	0.880891	0.65596	0.580258	0.336163	0.478778	-0.332152	0.380873	0.606113	0.501984	0.409636	0.253651	0.387126	-0.13925	0.282339	0.389339	0.00336058	linear_increasing	0.000347643	0.00111548
TXN	-	2.26845	2.31001	2.4418	2.4035	1.99297	2.16289	2.19357	2.51771	2.36133	2.58142	1.89421	2.24301	1.69537	1.84724	1.93058	2.25128	2.91254	2.49673	2.32619	1.96529	2.56725	1.63238	1.26934	2.21603	1.97113	2.04161	2.21812	1.88689	1.77662	2.36851	3.28245	3.47261	3.12507	3.33451	2.87662	2.92531	2.79497	3.68293	2.98477	2.98305	3.14623	2.15813	0.288019	0.337546	0.00142656	linear_increasing	4.79046e-10	9.79496e-09
S100A9	-	0.19854	3.76191	2.7969	3.20326	1.41423	2.47316	2.29346	1.54621	1.40072	2.20958	1.16571	2.34132	2.7518	4.31614	1.80898	-1.02975	2.52539	0.855099	4.13972	1.18091	3.70218	1.65241	3.01815	2.11915	0.0693637	1.09314	1.778	2.72969	1.44171	5.34774	4.92819	3.43222	0.595664	4.97417	3.48789	4.32178	3.43015	5.46922	3.70585	5.22919	3.95743	2.14349	1.42013	1.34665	0.0137035	linear_increasing	0.000806359	0.00227915
SEPTIN7	-	1.79343	1.58075	1.89147	1.7004	1.53306	1.52	1.21715	2.02716	2.22366	1.90403	1.84959	1.78425	1.34333	1.0875	1.45346	1.72728	2.5305	1.8407	2.03548	1.63801	1.41988	2.0254	0.96733	1.67477	1.70208	1.9761	0.900231	1.7883	1.55051	2.00348	2.56146	2.147	2.23625	2.45169	2.51416	2.58564	2.39323	2.40644	2.41232	2.36371	2.40719	1.68964	0.136666	0.359687	0.00162438	linear_increasing	3.91797e-07	3.34682e-06
LGALS3BP	-	-0.958872	-0.559562	0.383951	0.206488	-0.539764	-0.207035	0.0486962	-0.218063	0.0766109	0.233182	-0.130674	0.193414	-0.533382	0.0856104	-0.172055	-0.467473	-0.359192	-0.296517	-0.0834896	-0.32421	-0.196816	-1.35821	-0.843656	-0.12286	0.171641	-0.379729	0.129255	-1.68874	-0.837176	-0.147066	-0.00082632	0.748287	0.326127	0.226987	0.813929	1.47611	0.145389	-0.0128643	0.154453	0.929974	0.480756	-0.296523	0.489664	0.474439	0.0665941	other_trend	7.22076e-05	0.000289131
CYFIP1	-	0.581168	0.00350648	0.324576	0.16487	-0.165723	0.098306	0	0.146585	0.641267	0.192142	-0.00150544	0.564572	-0.681308	-1.81606	-0.129423	-0.171908	0.743735	0.0919117	0.255868	0.298215	0.409086	0.382693	-1.06845	0.0902421	0.426107	0.387751	-0.286316	0.141044	-0.203841	0.995535	1.87445	1.22695	1.2603	1.351	0.949393	1.35614	0.389885	1.33911	0.909783	1.14237	1.17994	0.0804883	0.384187	0.543169	0.000838975	linear_increasing	7.71704e-07	5.90922e-06
AMBP	-	-3.18194	0.00045376	-0.243201	-0.0161358	-1.29949	-0.989479	-0.736036	-1.85377	-0.641067	-0.336946	-0.0923307	-0.337414	-2.81945	-0.855162	0.0965778	-0.468994	1.18639	0.00278552	-1.59112	-2.8238	-1.83758	-1.0601	-0.377779	-0.0947034	-0.0694021	-3.04672	0.0350581	-0.515712	-0.491958	0.114439	1.6213	0.544762	2.68615	1.9124	3.08272	0.72069	2.45119	2.17277	2.43318	1.02876	1.86539	-0.811486	0.864851	1.06684	4.29344e-05	linear_increasing	1.45516e-08	1.73391e-07
COL6A1	-	6.48069	6.09139	6.56268	6.69102	6.18993	5.89319	6.06047	6.44363	7.29464	6.52345	6.61552	6.65943	7.13965	5.9053	6.71554	6.47152	7.4019	6.7717	5.42891	6.34202	5.19467	6.11916	5.95803	6.44975	6.76435	6.36496	6.58628	6.3989	6.44681	6.37271	7.1524	6.29955	7.11362	7.35436	7.37531	7.12463	6.71121	7.01411	7.14395	7.1053	7.03944	6.41127	0.31773	0.471336	0.0269295	linear_increasing	0.000367045	0.00116221
EHD2	-	3.94901	3.76208	4.09127	3.88391	3.92767	4.03925	3.71214	4.05864	4.3036	4.34786	4.03511	4.03613	3.67078	3.56279	3.98032	4.72827	5.03377	4.46004	3.48128	4.09854	3.92466	4.67331	3.46021	4.33121	4.55489	4.19653	3.96845	4.3519	4.21168	4.71411	6.00332	5.53686	5.91096	6.21887	5.93053	6.44147	5.43759	6.1152	6.00286	6.17259	5.97702	4.11831	0.302611	0.382617	3.83281e-08	linear_increasing	1.62075e-16	4.49782e-14
SELENBP1	-	1.20544	1.24163	1.88032	1.66506	1.56823	1.19293	2.05529	1.98161	1.43901	1.85927	1.66473	1.6622	1.56115	1.85183	1.51975	1.73148	2.14972	1.65957	1.08537	2.16114	1.62577	2.21203	1.19919	2.22919	1.88819	1.43027	1.97386	2.17296	1.97161	2.02362	2.77737	3.47014	3.55774	3.50247	3.10978	3.3219	3.10236	2.7061	3.57741	3.19228	3.23175	1.72875	0.312683	0.337016	9.17995e-09	linear_increasing	5.97825e-15	1.01168e-12
ACTN4	+	5.6067	5.67212	5.97072	5.85303	5.71154	5.72572	5.68388	6.01077	6.19751	6.06695	5.98492	5.97959	5.41509	5.34128	5.73578	6.13257	6.15054	5.91422	5.76763	5.97442	5.71597	6.13098	5.06765	5.69071	5.93095	6.00903	5.64514	5.94543	5.74517	6.26326	6.44745	6.02666	6.06789	6.49196	6.91149	6.60712	6.10662	6.42444	6.65322	6.39672	6.41336	5.83464	0.281645	0.265604	0.000514428	linear_increasing	8.29046e-07	6.27334e-06
PGM2	-	0.303201	0.0968154	0.418047	0.183202	-0.0815189	0.461365	0.163679	-0.0194551	0.519105	0.594476	0.164684	0.278564	-0.130404	-0.0746586	-0.498232	-0.343555	0.0755799	-0.0518307	1.03104	-0.113716	0.607676	-0.0983361	-0.612666	0.216891	0.359258	0.160091	-0.394573	-0.396133	0.0579546	0.726918	0.0452486	1.82682	0.496128	0.678155	0.652926	0.29663	0.340038	0.979939	0.685012	0.421619	0.642251	0.120115	0.489636	0.377135	0.0693454	other_trend	0.00114915	0.00308472
S100A8	-	0.346376	2.7724	2.52229	2.48389	1.24556	1.42736	1.56614	0.76485	1.588	1.33439	1.07535	1.69469	2.2538	3.45142	1.43382	1.31886	2.01902	0.653775	2.98847	-0.102296	2.73686	1.2433	2.02132	1.72442	1.21395	0.42092	1.70904	1.68141	1.55534	5.08692	5.23755	3.58995	0.869308	5.18641	3.18182	4.4099	3.69454	5.59071	4.00362	5.55807	4.13219	1.74105	1.43846	1.02351	0.00036354	linear_increasing	1.19009e-06	8.40937e-06
PDCD6IP	-	1.50062	1.5491	1.64891	1.42215	1.30543	0.621137	1.26446	1.56881	1.60219	1.48666	1.40459	1.58435	1.37366	0.746749	1.4471	1.85469	2.0054	1.51942	1.59818	1.63252	1.31815	1.56282	0.500501	1.32059	1.43493	1.58302	1.08758	1.41747	1.63507	2.02929	2.33801	2.51127	2.30723	2.45978	2.32721	2.34245	1.81058	2.30175	2.10655	2.35799	2.28628	1.43419	0.197946	0.339756	2.69922e-05	linear_increasing	5.59588e-09	8.02632e-08
ANXA3	-	1.35258	1.54757	1.72975	1.49391	1.95306	1.56421	2.3286	1.73941	1.91419	2.34762	2.15291	2.09697	1.15028	2.16682	2.32688	3.04362	3.54022	2.48359	2.54481	2.59691	2.28054	3.02655	-0.151659	2.60205	2.79457	2.71364	2.47637	2.77791	2.55307	3.78257	4.92668	3.91614	4.5154	4.86748	4.44866	4.87207	4.2281	4.59905	5.03722	4.89932	4.63101	2.23098	0.358927	0.758111	1.01645e-09	linear_increasing	1.05966e-11	3.5115e-10
CLU	-	3.27219	4.31201	3.79562	3.5148	3.28621	3.63646	3.06017	3.93658	3.92156	3.51446	3.06659	3.84441	3.61619	3.16497	3.13642	3.31899	4.02592	4.19932	2.93245	3.09609	3.06142	3.41407	4.1321	3.26735	3.15097	3.55726	3.56825	3.07835	3.01195	3.15345	3.72893	2.84149	4.77626	4.07302	4.85541	4.28828	4.20698	4.03409	4.32062	4.2746	4.13997	3.46822	0.564177	0.396631	0.162772	other_trend	0.00017448	0.000616453
TUBB	-	3.80494	3.01517	3.51436	3.50179	3.40649	3.48133	3.41223	3.69659	3.94061	3.92184	3.88393	3.79014	3.37667	2.81228	3.52968	3.94688	3.89521	3.63327	3.95341	3.43715	3.92525	3.4864	2.54107	3.38211	3.54267	2.96693	3.56075	3.735	3.60888	3.73522	3.9327	3.73143	4.00135	4.00495	4.28378	3.56191	3.88099	4.09922	3.87538	3.77371	3.91454	3.54794	0.201896	0.348258	0.0432462	linear_increasing	0.00326135	0.00739188
CAV1	-	2.17577	2.43901	3.03331	2.58372	2.65545	2.39231	2.65976	2.48957	2.69366	2.64428	3.02848	2.76226	2.59108	2.31891	2.93771	2.62994	4.01933	3.01114	2.66174	3.08022	2.59768	3.94044	1.22579	3.15388	3.43228	3.31031	2.3543	3.33065	3.05464	3.26378	4.37587	3.77125	3.75864	4.30438	4.35916	4.63897	4.55317	4.4063	4.50809	4.79849	4.34743	2.81571	0.340182	0.535735	3.74798e-07	linear_increasing	2.95637e-10	6.38443e-09
MYL12A	-	2.38101	2.79687	3.37875	2.88296	2.88723	2.31664	3.483	2.77912	3.2821	3.30372	3.61225	3.49152	2.8391	2.94949	3.05189	3.24	3.89033	3.19591	3.77501	3.14394	2.80941	3.07873	1.78114	3.00258	3.10353	2.81942	2.80593	3.36275	3.4065	3.49356	3.72403	3.0511	2.73012	3.95496	4.40102	4.22727	3.50517	4.06311	3.47273	3.95274	3.70823	3.07815	0.525083	0.440969	0.00364162	linear_increasing	0.000618658	0.00182933
PPP1CB	-	0.608626	0.44676	0.801844	0.396433	0.140469	0.095952	0.052737	-0.5739	1.02068	0.13702	0.457499	0.861414	-0.265406	-0.154047	0.420752	-0.758611	1.13177	0.486186	0.524665	0.167556	0.585812	0.545759	-1.34456	0.363665	0.615032	0.175241	-0.258664	0.0378447	0.711372	0.937805	2.265	1.83692	1.84942	2.05153	1.78016	1.92771	1.38353	1.99665	1.84214	2.05595	1.8989	0.278923	0.231323	0.542041	6.71417e-05	linear_increasing	4.20068e-11	1.13714e-09
ACTR1A	-	1.22669	1.02345	1.25677	0.864786	0.924267	0.757058	0.874309	0.600184	1.49829	1.18217	0.951418	1.32705	0.484115	0.656192	1.21707	0.974171	1.42268	1.34049	1.18942	1.08207	0.90993	0.924297	-0.280996	1.08466	1.24768	1.35442	0.887159	1.15361	1.18783	1.57492	2.06842	1.84138	1.71497	2.12759	1.92931	1.83291	1.20157	1.86715	1.90001	1.92867	1.8412	1.02987	0.253493	0.360124	9.48057e-05	linear_increasing	9.29053e-08	8.97306e-07
NCL	-	2.4638	2.49964	2.73728	2.43257	2.0963	2.06	2.08083	2.14986	2.456	2.62788	2.25146	2.68856	1.86415	1.47049	1.90907	2.31878	2.84328	2.26726	2.89534	2.08087	2.22271	1.93486	1.53977	2.1644	2.05437	2.11867	1.83055	2.15101	1.85555	2.40937	2.66315	2.61629	2.32968	2.89339	2.9387	2.63759	2.51818	2.78237	2.48215	3.08649	2.6948	2.21582	0.230983	0.34882	0.20996	other_trend	0.000251782	0.000854992
BGN	-	4.76204	4.54769	5.03786	4.55691	4.31118	4.16701	4.07019	4.27708	5.4859	4.32053	4.31149	4.73239	4.22904	3.52055	4.50049	4.301	5.42073	6.21937	3.72897	3.8922	4.05144	4.40152	4.32805	4.29155	4.82875	4.65019	4.20626	4.69543	3.94495	4.56393	5.84223	4.50415	6.24992	6.18618	6.0686	5.69882	5.26813	5.89407	5.1504	5.72777	5.65903	4.47849	0.541104	0.541891	0.0033254	linear_increasing	6.29311e-07	4.99809e-06
COL4A2	-	2.93628	2.46753	2.53674	2.19602	2.78224	2.48981	2.9037	2.74614	3.14596	2.53546	3.26667	3.0195	2.01427	1.66968	3.14274	3.92269	4.34354	3.32616	2.22047	3.23581	2.65616	3.96254	1.95466	2.69207	3.63169	2.86351	3.26915	3.24531	2.7197	3.54448	5.16901	4.819	4.95091	5.08165	5.56025	5.65514	4.4067	5.05379	5.54742	5.4029	5.16468	2.91469	0.388615	0.614922	1.98979e-07	linear_increasing	3.65597e-13	2.00765e-11
[truncated: 1,116 more rows]
[truncated: 64 more columns]

## Sheet: Supplementary Table 3
	Supplementary Table 3. UNAGI pathway perturbation results on IPF dataset. All tracks perturbation results (top) and track FibAlv-4 pathway perturbation results (bottom)
[truncated: 445 more rows]

[truncated: 2 more sheets: Supplementary Table 4, Supplementary Table 5]
